# Supplementary material for: QTL mapping and genome-wide prediction of heat tolerance in multiple connected populations of temperate maize
Source: Sci Rep. 2019 Oct 8;9:14418. doi: 10.1038/s41598-019-50853-2 (PMC6783442; doi:10.1038/s41598-019-50853-2)
Supplement: Supplementary file 2 — Dateset 1 (KASP data) [file 41598_2019_50853_MOESM2_ESM.csv]

PHM9418.11;PUT.163a.148940529.435;PUT.163a.148941238.439;PUT.163a.16926213.1140;PUT.163a.28985129.1702;PUT.163a.60343445.2491;PUT.163a.60352819.2700;PUT.163a.89250869.4646;PZA00152.1;PZA00294.22;PZA02365.7;PZA02423.1;PZA03363.1;PZA03759.2;PZE.100001219;PZE.101001587;PZE.101056687;PZE.101107461;PZE.101116855;PZE.101123359;PZE.101126373;PZE.101144838;PZE.101177060;PZE.101213727;PZE.101251367;PZE.10…
FE616;T/T;G/G;T/T;C/C;A/A;A/A;T/T;C/C;C/C;C/C;G/G;A/A;T/T;T/T;T/T;T/T;A/A;T/T;T/T;A/A;C/C;T/T;G/G;C/C;T/T;A/A;A/A;C/C;T/T;G/G;C/C;G/G;T/T;T/T;G/G;A/A;A/A;G/G;G/G;A/A;G/G;G/G;C/C;G/G;C/C;G/G;A/A;A/A;A/A;G/G;A/A;C/C;C/C;T/T;G/G;A/A;T/T;C/C;T/T;G/G;T/T;A/A;C/C;T/T;G/G;A/A;T/T;T/T;G/G;A/A;C/C;T/T;T/T;T/T;C/C;G/G;A/A;C/C;T/T;T/T;A/A;A/A;C/C;T/T;G/G;C/C;T/T;A/A;C/C;C/C;C/C;G/G;T/T;T/T;G/G;T/T;G/G;G/G;C…
FP1;T/T;G/G;T/T;NA;A/G;A/A;T/T;C/C;NA;C/C;T/T;A/A;C/C;C/C;C/T;T/T;A/A;T/T;T/T;A/A;C/C;T/T;G/G;C/C;T/T;A/A;A/A;C/C;T/T;T/T;C/C;A/G;G/T;T/T;G/G;A/A;NA;G/G;G/G;A/A;G/G;G/G;C/C;G/G;C/C;T/T;A/A;A/A;A/A;T/T;G/G;C/C;C/C;G/G;G/G;G/G;G/G;T/T;T/T;G/G;C/T;A/A;C/C;T/T;G/G;A/G;C/T;C/T;G/G;G/G;C/C;C/T;C/C;T/T;T/T;G/G;A/A;C/C;T/T;T/T;G/G;A/A;NA;T/T;A/A;C/C;C/C;A/A;C/C;C/C;C/C;G/G;C/C;C/C;G/G;T/T;G/G;T/T;NA;A/A;…
FP10;C/C;G/G;T/T;NA;A/G;A/A;T/T;C/C;NA;T/T;T/T;A/A;C/C;T/T;T/T;T/T;G/G;T/T;T/T;C/C;C/C;T/T;A/G;C/C;T/T;A/A;A/A;C/C;T/T;G/T;C/C;NA;G/T;T/T;G/G;A/A;NA;G/G;G/G;A/A;G/G;G/G;C/C;G/G;C/C;G/T;G/G;A/A;A/A;T/T;G/G;C/C;C/C;NA;G/G;G/G;G/G;C/T;T/T;G/G;T/T;A/A;C/C;T/T;G/G;A/A;T/T;T/T;G/G;A/A;C/T;C/T;T/T;T/T;C/C;G/G;A/A;C/C;T/T;T/T;G/G;A/A;NA;T/T;A/A;C/C;C/C;A/A;C/C;C/C;C/C;G/G;C/T;C/T;G/G;T/T;G/G;G/G;NA;A/A;G…
FP100;T/T;G/G;T/T;NA;G/G;A/A;T/T;C/C;NA;T/T;T/T;A/A;C/C;C/C;C/C;T/T;G/G;T/T;T/T;A/C;C/C;T/T;G/G;C/C;T/T;A/A;A/A;C/C;T/T;G/G;C/C;G/G;T/T;T/T;A/A;A/A;NA;G/G;G/G;A/A;G/G;G/G;C/C;G/G;C/C;G/G;A/A;A/A;A/A;G/G;G/G;C/C;C/C;G/T;G/G;G/G;G/T;C/C;T/T;G/G;C/C;A/A;C/C;T/T;G/G;A/G;C/T;C/T;G/G;A/A;C/T;NA;C/C;T/T;NA;G/G;A/A;C/C;T/T;T/T;G/G;A/A;NA;T/T;A/A;C/C;C/C;A/A;C/C;C/C;C/C;G/G;C/T;C/T;G/G;T/T;G/G;T/T;NA;A/A;…
FP101;C/C;G/G;T/T;NA;A/A;A/A;T/T;C/C;NA;T/T;G/G;A/A;T/T;T/T;T/T;T/T;G/G;T/T;T/T;C/C;C/C;T/T;A/A;C/C;T/T;A/A;A/A;C/C;T/T;G/G;C/C;G/G;T/T;T/T;A/A;A/A;NA;G/G;G/G;A/A;G/G;NA;T/T;G/G;T/T;NA;A/G;A/A;A/A;G/T;A/A;C/C;C/C;T/T;G/G;G/G;G/T;C/C;T/T;G/G;C/T;A/A;C/C;T/T;G/G;A/G;C/T;C/T;G/G;A/A;C/C;NA;NA;T/T;T/T;G/G;A/A;C/C;T/T;T/T;A/A;A/A;NA;T/T;G/G;C/C;C/C;A/A;C/C;C/C;C/C;G/G;T/T;T/T;G/G;T/T;G/G;G/T;NA;A/A;G/…
FP102;C/C;G/G;T/T;NA;G/G;A/A;T/T;C/C;NA;T/T;G/G;A/A;T/T;C/T;C/T;T/T;G/G;T/T;T/T;C/C;C/C;T/T;A/A;C/C;T/T;A/A;A/A;C/C;T/T;T/T;C/C;A/A;G/G;T/T;A/A;A/A;NA;G/G;G/G;A/A;G/G;G/G;C/C;G/G;C/C;T/T;G/G;A/A;A/A;G/G;A/A;C/C;C/C;T/T;G/G;G/G;G/T;C/C;T/T;G/G;C/T;A/A;C/C;T/T;G/G;A/G;C/C;C/C;G/G;A/A;C/T;NA;NA;T/T;T/T;G/G;A/A;C/C;T/T;T/T;A/A;A/A;NA;T/T;G/G;C/C;C/T;G/G;C/C;C/C;C/C;G/G;T/T;T/T;G/G;T/T;G/G;G/T;NA;A/A;…
FP103;C/C;G/G;T/T;NA;G/G;A/A;T/T;C/C;NA;T/T;T/T;A/A;C/C;C/C;C/C;T/T;G/G;T/T;T/T;C/C;C/C;T/T;A/A;C/C;T/T;A/A;A/A;C/C;T/T;G/T;C/C;A/A;G/G;T/T;A/G;A/A;NA;G/G;G/G;A/A;G/G;G/G;C/C;G/G;C/C;G/T;A/A;A/A;A/A;T/T;G/G;C/C;C/C;G/G;G/G;A/A;G/G;T/T;T/T;G/G;T/T;A/A;C/C;T/T;G/G;A/A;T/T;T/T;G/G;G/G;T/T;NA;C/C;T/T;NA;G/G;A/A;C/C;T/T;T/T;G/G;A/A;NA;T/T;A/A;C/C;C/C;G/G;C/C;C/C;C/C;G/G;T/T;T/T;G/G;T/T;G/G;G/T;NA;A/A;…
FP104;C/T;G/G;T/T;NA;A/G;A/A;T/T;C/C;NA;T/T;G/G;A/A;C/T;T/T;C/C;T/T;A/G;T/T;T/T;A/C;C/C;T/T;A/A;C/C;T/T;A/A;A/A;C/C;T/T;G/G;C/C;G/G;T/T;T/T;A/G;A/A;NA;G/G;G/G;A/A;G/G;A/A;T/T;G/G;T/T;G/G;G/G;A/A;A/A;G/T;A/G;C/C;C/C;G/T;G/G;G/G;G/T;C/C;T/T;G/G;T/T;A/A;C/C;T/T;G/G;A/A;T/T;T/T;G/G;A/A;C/T;NA;NA;T/T;T/T;G/G;A/A;C/C;T/T;T/T;A/G;A/A;NA;T/T;A/G;C/C;C/T;G/G;C/C;C/C;C/C;G/G;T/T;T/T;G/G;T/T;G/G;G/G;NA;A/A;…
FP105;C/C;G/G;T/T;NA;G/G;A/A;T/T;C/C;NA;T/T;G/G;A/A;C/C;C/C;C/C;T/T;G/G;T/T;T/T;C/C;C/C;T/T;A/A;C/C;T/T;A/A;A/A;C/C;T/T;G/T;C/C;A/G;G/G;T/T;G/G;A/A;NA;G/G;G/G;A/A;G/G;A/A;T/T;G/G;T/T;G/T;G/G;A/A;A/A;G/G;G/G;C/C;C/C;T/T;G/G;G/G;G/T;T/T;T/T;G/G;T/T;A/A;C/C;T/T;G/G;A/A;T/T;T/T;G/G;A/A;C/T;NA;C/C;T/T;T/T;G/G;A/A;C/C;T/T;T/T;G/G;A/A;NA;T/T;A/A;C/C;C/C;G/G;C/C;C/C;C/C;G/G;T/T;T/T;G/G;T/T;G/G;T/T;NA;A/A…
FP106;C/C;G/G;T/T;NA;G/G;A/A;T/T;C/C;NA;T/T;G/G;A/A;C/T;C/C;C/C;T/T;G/G;T/T;T/T;C/C;C/C;T/T;A/A;C/C;T/T;A/A;A/A;C/C;T/T;T/T;C/C;A/A;G/G;T/T;G/G;A/A;NA;G/G;G/G;A/A;G/G;G/G;T/T;G/G;T/T;T/T;A/G;A/A;A/A;T/T;A/G;C/C;C/C;G/G;G/G;A/G;G/G;C/C;T/T;G/G;T/T;A/A;C/C;T/T;G/G;A/A;T/T;T/T;G/G;G/G;C/T;NA;NA;T/T;T/T;G/G;A/A;C/C;T/T;T/T;A/A;A/A;NA;T/T;A/A;C/C;C/C;A/A;C/C;C/C;C/C;G/G;C/T;C/T;G/G;T/T;G/G;T/T;NA;A/A;…
FP107;C/T;G/G;T/T;NA;G/G;A/A;T/T;C/C;NA;T/T;G/G;A/A;T/T;C/C;C/T;T/T;G/G;T/T;T/T;A/C;C/C;T/T;NA;C/C;T/T;A/A;A/A;C/C;T/T;G/G;C/C;G/G;T/T;T/T;A/G;A/A;NA;G/G;G/G;A/A;G/G;G/G;C/C;G/G;C/T;G/G;A/G;A/A;A/A;G/G;A/A;C/C;C/C;T/T;G/G;G/G;T/T;C/C;T/T;G/G;T/T;A/A;C/C;T/T;G/G;A/G;C/T;C/T;G/G;A/G;T/T;NA;C/C;T/T;NA;G/G;A/A;C/C;T/T;T/T;A/A;A/A;NA;T/T;G/G;C/C;T/T;A/A;C/C;C/C;C/C;G/G;C/C;C/C;G/G;T/T;G/G;T/T;NA;A/A;G…
FP11;C/C;G/G;T/T;NA;A/G;A/A;T/T;C/C;NA;T/T;G/G;A/A;T/T;C/C;C/C;T/T;G/G;T/T;T/T;C/C;C/C;T/T;NA;C/C;T/T;A/A;A/A;C/C;T/T;T/T;C/C;A/A;G/G;T/T;G/G;A/A;NA;G/G;G/G;A/A;G/G;G/G;C/C;G/G;C/C;T/T;A/A;A/A;A/A;G/T;A/A;C/C;C/C;T/T;G/G;G/G;G/G;T/T;T/T;G/G;C/C;A/A;C/C;T/T;G/G;G/G;C/C;C/C;G/G;G/G;C/C;T/T;C/C;T/T;C/C;G/G;A/A;C/C;T/T;T/T;A/G;A/A;NA;T/T;G/G;C/C;C/C;A/A;C/C;C/C;C/C;G/G;C/C;C/C;G/G;T/T;G/G;T/T;NA;A/A;…
FP12;T/T;G/G;T/T;NA;A/G;A/A;T/T;C/C;NA;C/C;G/G;A/A;T/T;C/T;C/T;T/T;A/A;T/T;T/T;C/C;C/C;T/T;G/G;C/C;T/T;A/A;A/A;C/C;T/T;G/G;C/C;G/G;T/T;T/T;G/G;A/A;NA;G/G;G/G;A/A;G/G;NA;C/T;G/G;C/T;G/G;A/G;A/A;A/A;T/T;A/A;C/C;C/C;G/G;G/G;G/G;G/G;T/T;T/T;G/G;T/T;A/A;C/C;T/T;G/G;A/A;T/T;T/T;G/G;G/G;T/T;C/C;C/C;T/T;T/T;G/G;A/A;C/C;T/T;T/T;A/A;A/A;NA;T/T;G/G;C/C;T/T;A/A;C/C;C/C;C/C;G/G;C/T;C/C;G/G;T/T;G/G;G/T;NA;A/A;…
FP13;NA;G/G;T/T;NA;NA;A/A;T/T;C/C;NA;NA;NA;A/A;NA;NA;NA;T/T;NA;T/T;T/T;NA;C/C;T/T;NA;C/C;T/T;A/A;A/A;C/C;T/T;NA;C/C;NA;NA;T/T;NA;A/A;NA;G/G;G/G;A/A;G/G;NA;NA;G/G;NA;NA;NA;A/A;A/A;NA;NA;C/C;C/C;NA;G/G;NA;NA;NA;T/T;G/G;NA;A/A;C/C;T/T;G/G;NA;NA;NA;G/G;NA;NA;NA;NA;T/T;NA;G/G;A/A;C/C;T/T;T/T;NA;A/A;NA;T/T;NA;C/C;NA;NA;C/C;C/C;C/C;G/G;NA;NA;G/G;T/T;G/G;NA;NA;A/A;G/G;G/G;T/T;C/C;G/G;A/A;NA;NA;NA;G/G;G/G…
FP14;T/T;G/G;T/T;NA;A/A;A/A;T/T;C/C;NA;C/C;G/G;A/A;C/T;C/C;C/C;T/T;A/A;T/T;T/T;A/A;C/C;T/T;NA;C/C;T/T;A/A;A/A;C/C;T/T;G/G;C/C;G/G;T/T;T/T;A/G;A/A;NA;G/G;G/G;A/A;G/G;A/A;T/T;G/G;T/T;G/G;G/G;A/A;A/A;G/G;A/G;C/C;C/C;T/T;G/G;A/A;T/T;T/T;T/T;G/G;T/T;A/A;C/C;T/T;G/G;A/A;T/T;T/T;G/G;A/G;C/C;T/T;C/C;T/T;T/T;G/G;A/A;C/C;T/T;T/T;A/G;A/A;NA;T/T;A/A;C/C;C/C;A/G;C/C;C/C;C/C;G/G;T/T;T/T;G/G;T/T;G/G;T/T;NA;A/A;…
FP15;C/C;G/G;T/T;NA;A/A;A/A;T/T;C/C;NA;T/T;G/G;A/A;C/C;T/T;C/C;T/T;G/G;T/T;T/T;C/C;C/C;T/T;A/G;C/C;T/T;A/A;A/A;C/C;T/T;T/T;C/C;A/A;G/G;T/T;A/A;A/A;NA;G/G;G/G;A/A;G/G;A/A;T/T;G/G;T/T;T/T;G/G;A/A;A/A;G/T;G/G;C/C;C/C;T/T;G/G;A/G;G/T;C/T;T/T;G/G;C/T;A/A;C/C;T/T;G/G;A/G;C/T;C/T;G/G;A/A;C/T;C/T;C/C;T/T;C/C;G/G;A/A;C/C;T/T;T/T;G/G;A/A;NA;T/T;A/A;C/C;C/C;A/A;C/C;C/C;C/C;G/G;C/T;C/T;G/G;T/T;G/G;G/G;NA;A/A…
FP16;T/T;G/G;T/T;NA;A/A;A/A;T/T;C/C;NA;C/C;T/T;A/A;C/C;C/C;C/C;T/T;A/A;T/T;T/T;A/A;C/C;T/T;A/G;C/C;T/T;A/A;A/A;C/C;T/T;T/T;C/C;A/A;G/G;T/T;A/A;A/A;NA;G/G;G/G;A/A;G/G;A/A;T/T;G/G;T/T;T/T;G/G;A/A;A/A;G/T;G/G;C/C;C/C;T/T;G/G;A/G;G/T;T/T;T/T;G/G;T/T;A/A;C/C;T/T;G/G;A/A;T/T;T/T;G/G;A/A;T/T;C/C;C/C;T/T;T/T;G/G;A/A;C/C;T/T;T/T;A/G;A/A;NA;T/T;A/A;C/C;C/T;G/G;C/C;C/C;C/C;G/G;T/T;T/T;G/G;T/T;G/G;T/T;NA;A/A…
FP17;C/T;G/G;T/T;NA;G/G;A/A;T/T;C/C;NA;C/T;G/G;A/A;T/T;T/T;T/T;T/T;G/G;T/T;T/T;A/C;C/C;T/T;A/A;C/C;T/T;A/A;A/A;C/C;T/T;G/T;C/C;A/G;G/T;T/T;G/G;A/A;NA;G/G;G/G;A/A;G/G;A/G;C/T;G/G;C/T;G/T;A/G;A/A;A/A;G/T;A/A;C/C;C/C;T/T;G/G;A/G;G/T;C/T;T/T;G/G;C/C;A/A;C/C;T/T;G/G;G/G;C/C;C/C;G/G;A/A;T/T;C/C;C/C;T/T;T/T;G/G;A/A;C/C;T/T;T/T;A/A;A/A;NA;T/T;G/G;C/C;T/T;A/A;C/C;C/C;C/C;G/G;C/T;C/T;G/G;T/T;G/G;G/G;NA;A/A…
FP18;C/T;G/G;T/T;NA;G/G;A/A;T/T;C/C;NA;C/C;T/T;A/A;C/T;C/C;C/C;T/T;G/G;T/T;T/T;A/C;C/C;T/T;A/G;C/C;T/T;A/A;A/A;C/C;T/T;G/G;C/C;G/G;T/T;T/T;G/G;A/A;NA;G/G;G/G;A/A;G/G;A/A;T/T;G/G;C/T;G/G;A/A;A/A;A/A;G/T;A/G;C/C;C/C;T/T;G/G;A/G;T/T;T/T;T/T;G/G;C/T;A/A;C/C;T/T;G/G;A/G;C/T;C/T;G/G;A/G;T/T;C/C;C/C;T/T;C/C;G/G;A/A;C/C;T/T;T/T;G/G;A/A;NA;T/T;A/A;C/C;T/T;A/A;C/C;C/C;C/C;G/G;T/T;T/T;G/G;T/T;G/G;T/T;NA;A/A…
FP19;T/T;G/G;T/T;NA;G/G;A/A;T/T;C/C;NA;T/T;G/G;A/A;T/T;C/C;C/C;T/T;G/G;T/T;T/T;A/A;C/C;T/T;NA;C/C;T/T;A/A;A/A;C/C;T/T;T/T;C/C;A/A;G/G;T/T;A/G;A/A;NA;G/G;G/G;A/A;G/G;G/G;C/C;G/G;C/C;T/T;G/G;A/A;A/A;G/G;A/A;C/C;C/C;T/T;G/G;A/A;T/T;C/T;T/T;G/G;T/T;A/A;C/C;T/T;G/G;A/A;T/T;T/T;G/G;G/G;C/T;C/T;C/C;T/T;T/T;G/G;A/A;C/C;T/T;T/T;A/A;A/A;NA;T/T;G/G;C/C;C/T;G/G;C/C;C/C;C/C;G/G;C/T;C/T;G/G;T/T;G/G;T/T;NA;A/A;…
FP2;C/C;G/G;T/T;NA;G/G;A/A;T/T;C/C;NA;T/T;G/G;A/A;T/T;T/T;T/T;T/T;G/G;T/T;T/T;C/C;C/C;T/T;A/A;C/C;T/T;A/A;A/A;C/C;T/T;T/T;C/C;A/A;G/G;T/T;G/G;A/A;NA;G/G;G/G;A/A;G/G;A/G;C/T;G/G;C/T;T/T;A/G;A/A;A/A;T/T;A/A;C/C;C/C;G/G;G/G;G/G;G/T;T/T;T/T;G/G;C/T;A/A;C/C;T/T;G/G;A/G;C/T;C/T;G/G;G/G;T/T;C/C;C/C;T/T;T/T;G/G;A/A;C/C;T/T;T/T;A/A;A/A;NA;T/T;G/G;C/C;C/T;A/A;C/C;C/C;C/C;G/G;T/T;T/T;G/G;T/T;G/G;G/G;NA;A/A;…
FP20;C/T;G/G;T/T;NA;G/G;A/A;T/T;C/C;NA;C/T;T/T;A/A;C/C;C/T;C/T;T/T;A/G;T/T;T/T;A/A;C/C;T/T;G/G;C/C;T/T;A/A;A/A;C/C;T/T;G/G;C/C;G/G;T/T;T/T;A/A;A/A;NA;G/G;G/G;A/A;G/G;G/G;C/C;G/G;C/C;G/G;A/A;A/A;A/A;G/T;G/G;C/C;C/C;G/G;G/G;G/G;G/G;C/C;T/T;G/G;C/T;A/A;C/C;T/T;G/G;A/G;C/T;C/T;G/G;G/G;T/T;C/C;C/C;T/T;T/T;G/G;A/A;C/C;T/T;T/T;G/G;A/A;NA;T/T;A/A;C/C;C/C;G/G;C/C;C/C;C/C;G/G;C/T;C/T;G/G;T/T;G/G;G/T;NA;A/A…
FP21;T/T;G/G;T/T;NA;A/A;A/A;T/T;C/C;NA;C/C;T/T;A/A;C/C;T/T;NA;T/T;A/G;T/T;T/T;A/A;C/C;T/T;A/A;C/C;T/T;A/A;A/A;C/C;T/T;G/G;C/C;G/G;T/T;T/T;G/G;A/A;NA;G/G;G/G;A/A;G/G;G/G;C/C;G/G;C/T;G/T;A/A;A/A;A/A;T/T;G/G;C/C;C/C;NA;G/G;G/G;G/G;C/C;T/T;G/G;C/T;A/A;C/C;T/T;G/G;A/G;C/T;C/T;G/G;A/G;C/C;T/T;C/C;T/T;T/T;G/G;A/A;C/C;T/T;T/T;G/G;A/A;NA;T/T;A/A;C/C;C/T;A/A;C/C;C/C;C/C;G/G;C/C;C/T;G/G;T/T;G/G;G/G;NA;A/A;G…
FP22;C/T;G/G;T/T;NA;G/G;A/A;T/T;C/C;NA;C/C;NA;A/A;NA;T/T;NA;T/T;A/A;T/T;T/T;NA;C/C;T/T;A/G;C/C;T/T;A/A;A/A;C/C;T/T;G/G;C/C;G/G;T/T;T/T;A/A;A/A;NA;G/G;G/G;A/A;G/G;A/G;NA;G/G;C/C;NA;G/G;A/A;A/A;G/G;NA;C/C;C/C;NA;G/G;NA;NA;NA;T/T;G/G;NA;A/A;C/C;T/T;G/G;NA;NA;C/C;G/G;G/G;NA;T/T;NA;T/T;NA;G/G;A/A;C/C;T/T;T/T;NA;A/A;NA;T/T;G/G;C/C;C/C;A/G;C/C;C/C;C/C;G/G;NA;NA;G/G;T/T;G/G;G/G;NA;A/A;G/G;G/G;T/T;C/C;G/G…
FP23;C/T;G/G;T/T;NA;G/G;A/A;T/T;C/C;NA;T/T;G/G;A/A;C/T;C/T;T/T;T/T;A/A;T/T;T/T;A/C;C/C;T/T;A/A;C/C;T/T;A/A;A/A;C/C;T/T;T/T;C/C;A/A;G/G;T/T;A/G;A/A;NA;G/G;G/G;A/A;G/G;A/A;T/T;G/G;T/T;T/T;G/G;A/A;A/A;G/G;A/G;C/C;C/C;T/T;G/G;A/A;T/T;C/C;T/T;G/G;C/C;A/A;C/C;T/T;G/G;A/G;C/T;C/T;G/G;A/G;C/T;C/T;C/C;T/T;T/T;G/G;A/A;C/C;T/T;T/T;A/G;A/A;NA;T/T;A/A;C/C;T/T;G/G;C/C;C/C;C/C;G/G;C/C;C/C;G/G;T/T;G/G;G/T;NA;A/A…
FP24;C/C;G/G;T/T;NA;G/G;A/A;T/T;C/C;NA;C/C;G/G;A/A;T/T;C/T;C/T;T/T;A/G;T/T;T/T;C/C;C/C;T/T;A/G;C/C;T/T;A/A;A/A;C/C;T/T;G/G;C/C;G/G;T/T;T/T;A/A;A/A;NA;G/G;G/G;A/A;G/G;A/A;T/T;G/G;T/T;G/G;G/G;A/A;A/A;G/T;A/A;C/C;C/C;T/T;G/G;A/G;G/T;C/C;T/T;G/G;C/C;A/A;C/C;T/T;G/G;G/G;C/C;C/C;G/G;A/A;T/T;C/C;C/C;T/T;T/T;G/G;A/A;C/C;T/T;T/T;A/A;A/A;NA;T/T;G/G;C/C;C/C;A/A;C/C;C/C;C/C;G/G;T/T;T/T;G/G;T/T;G/G;G/T;NA;A/A…
FP25;T/T;G/G;T/T;NA;A/A;A/A;T/T;C/C;NA;C/C;G/G;A/A;C/T;T/T;T/T;T/T;A/A;T/T;T/T;A/A;C/C;T/T;G/G;C/C;T/T;A/A;A/A;C/C;T/T;T/T;C/C;A/A;G/G;T/T;A/A;A/A;NA;G/G;G/G;A/A;G/G;A/G;C/T;G/G;C/T;T/T;A/G;A/A;A/A;G/T;A/G;C/C;C/C;T/T;G/G;A/G;G/T;C/C;T/T;G/G;C/C;A/A;C/C;T/T;G/G;A/A;C/C;C/C;G/G;A/A;C/C;T/T;T/T;T/T;C/C;G/G;A/A;C/C;T/T;T/T;G/G;A/A;NA;T/T;A/A;C/C;C/T;G/G;C/C;C/C;C/C;G/G;T/T;T/T;G/G;T/T;G/G;G/G;NA;A/A…
FP26;C/C;G/G;T/T;NA;A/A;A/A;T/T;C/C;NA;T/T;G/G;A/A;C/T;C/C;C/C;T/T;G/G;T/T;T/T;C/C;C/C;T/T;A/A;C/C;T/T;A/A;A/A;C/C;T/T;G/T;C/C;A/G;G/T;T/T;A/A;A/A;NA;G/G;G/G;A/A;G/G;A/A;T/T;G/G;T/T;G/T;G/G;A/A;A/A;T/T;A/G;C/C;C/C;G/G;G/G;G/G;G/G;T/T;T/T;G/G;C/T;A/A;C/C;T/T;G/G;A/G;T/T;T/T;G/G;A/G;C/T;C/T;C/C;T/T;T/T;G/G;A/A;C/C;T/T;T/T;G/G;A/A;NA;T/T;A/A;C/C;C/T;G/G;C/C;C/C;C/C;G/G;C/C;C/C;G/G;T/T;G/G;T/T;NA;A/A…
FP27;C/T;G/G;T/T;NA;A/G;A/A;T/T;C/C;NA;C/T;T/T;A/A;C/C;C/T;C/T;T/T;A/G;T/T;T/T;A/C;C/C;T/T;A/G;C/C;T/T;A/A;A/A;C/C;T/T;T/T;C/C;A/G;G/T;T/T;A/A;A/A;NA;G/G;G/G;A/A;G/G;A/G;C/T;G/G;C/T;T/T;A/G;A/A;A/A;T/T;G/G;C/C;C/C;G/G;G/G;G/G;G/G;T/T;T/T;G/G;C/C;A/A;C/C;T/T;G/G;A/G;C/T;C/T;G/G;A/G;T/T;C/C;T/T;T/T;C/C;G/G;A/A;C/C;T/T;T/T;G/G;A/A;NA;T/T;A/A;C/C;C/T;A/A;C/C;C/C;C/C;G/G;C/T;C/T;G/G;T/T;G/G;G/T;NA;A/A…
FP28;T/T;G/G;T/T;NA;A/A;A/A;T/T;C/C;NA;T/T;G/G;A/A;T/T;T/T;T/T;T/T;G/G;T/T;T/T;A/A;C/C;T/T;G/G;C/C;T/T;A/A;A/A;C/C;T/T;G/G;C/C;G/G;T/T;T/T;G/G;A/A;NA;G/G;G/G;A/A;G/G;A/A;T/T;G/G;T/T;G/G;G/G;A/A;A/A;T/T;A/A;C/C;C/C;G/G;G/G;G/G;G/G;T/T;T/T;G/G;C/C;A/A;C/C;T/T;G/G;G/G;C/C;C/C;G/G;A/G;T/T;C/C;T/T;T/T;C/C;G/G;A/A;C/C;T/T;T/T;G/G;A/A;NA;T/T;G/G;C/C;C/C;A/A;C/C;C/C;C/C;G/G;C/C;C/C;G/G;T/T;G/G;G/G;NA;A/A…
FP29;C/T;G/G;T/T;NA;A/G;A/A;T/T;C/C;NA;T/T;T/T;A/A;C/C;C/C;C/T;T/T;A/A;T/T;T/T;A/C;C/C;T/T;A/A;C/C;T/T;A/A;A/A;C/C;T/T;G/T;C/C;G/G;T/T;T/T;G/G;A/A;NA;G/G;G/G;A/A;G/G;A/A;T/T;G/G;T/T;G/T;G/G;A/A;A/A;G/G;G/G;C/C;C/C;T/T;G/G;A/A;T/T;T/T;T/T;G/G;C/C;A/A;C/C;T/T;G/G;G/G;C/C;C/C;G/G;A/G;C/C;T/T;T/T;T/T;C/C;G/G;A/A;C/C;T/T;T/T;G/G;A/A;NA;T/T;A/A;C/C;C/T;A/A;C/C;C/C;C/C;G/G;T/T;T/T;G/G;T/T;G/G;T/T;NA;A/A…
FP3;C/C;G/G;T/T;NA;A/A;A/A;T/T;C/C;NA;C/T;G/G;A/A;C/T;T/T;T/T;T/T;A/G;T/T;T/T;C/C;C/C;T/T;A/A;C/C;T/T;A/A;A/A;C/C;T/T;G/G;C/C;G/G;T/T;T/T;A/A;A/A;NA;G/G;G/G;A/A;G/G;G/G;C/C;G/G;C/C;G/G;A/A;A/A;A/A;T/T;A/G;C/C;C/C;G/G;G/G;G/G;G/G;T/T;T/T;G/G;C/C;A/A;C/C;T/T;G/G;G/G;C/C;C/C;G/G;A/A;T/T;C/C;C/C;T/T;T/T;G/G;A/A;C/C;T/T;T/T;A/A;A/A;NA;T/T;A/A;C/C;NA;G/G;C/C;C/C;C/C;G/G;T/T;T/T;G/G;T/T;G/G;G/G;NA;A/A;G…
FP30;C/T;G/G;T/T;NA;A/G;A/A;T/T;C/C;NA;C/T;G/G;A/A;T/T;T/T;NA;T/T;G/G;T/T;T/T;A/C;C/C;T/T;A/A;C/C;T/T;A/A;A/A;C/C;T/T;G/G;C/C;G/G;T/T;T/T;A/G;A/A;NA;G/G;G/G;A/A;G/G;A/G;C/T;G/G;C/C;G/G;A/A;A/A;A/A;G/T;A/A;C/C;C/C;T/T;G/G;A/G;G/T;C/T;T/T;G/G;C/T;A/A;C/C;T/T;G/G;A/G;C/T;C/T;G/G;A/A;T/T;C/C;C/C;T/T;T/T;G/G;A/A;C/C;T/T;T/T;A/A;A/A;NA;T/T;G/G;C/C;T/T;A/A;C/C;C/C;C/C;G/G;T/T;T/T;G/G;T/T;G/G;G/G;NA;A/A;…
FP31;C/T;G/G;T/T;NA;A/A;A/A;T/T;C/C;NA;C/C;T/T;A/A;C/C;C/T;C/T;T/T;A/A;T/T;T/T;A/C;C/C;T/T;A/G;C/C;T/T;A/A;A/A;C/C;T/T;T/T;C/C;A/A;G/G;T/T;G/G;A/A;NA;G/G;G/G;A/A;G/G;A/G;C/T;G/G;C/T;T/T;A/G;A/A;A/A;G/T;G/G;C/C;C/C;T/T;G/G;A/G;G/T;T/T;T/T;G/G;T/T;A/A;C/C;T/T;G/G;A/A;T/T;T/T;G/G;A/A;C/C;C/T;C/C;T/T;T/T;G/G;A/A;C/C;T/T;T/T;G/G;A/A;NA;T/T;A/A;C/C;C/C;G/G;C/C;C/C;C/C;G/G;T/T;T/T;G/G;T/T;G/G;G/T;NA;A/A…
FP32;C/C;G/G;T/T;NA;A/G;A/A;T/T;C/C;NA;T/T;G/G;A/A;T/T;C/C;C/C;T/T;G/G;T/T;T/T;C/C;C/C;T/T;NA;C/C;T/T;A/A;A/A;C/C;T/T;G/G;C/C;G/G;T/T;T/T;G/G;A/A;NA;G/G;G/G;A/A;G/G;A/A;T/T;G/G;T/T;G/G;G/G;A/A;A/A;G/T;A/A;C/C;C/C;G/G;G/G;A/A;T/T;C/T;T/T;G/G;C/C;A/A;C/C;T/T;G/G;G/G;C/C;C/C;G/G;A/A;T/T;C/C;C/C;T/T;C/C;G/G;A/A;C/C;T/T;T/T;A/A;A/A;NA;T/T;G/G;C/C;T/T;A/A;C/C;C/C;C/C;G/G;T/T;T/T;G/G;T/T;G/G;T/T;NA;A/A;…
FP33;C/C;G/G;T/T;NA;G/G;A/A;T/T;C/C;NA;T/T;G/G;A/A;C/T;T/T;C/T;T/T;G/G;T/T;T/T;C/C;C/C;T/T;A/A;C/C;T/T;A/A;A/A;C/C;T/T;G/T;C/C;A/G;G/G;T/T;A/G;A/A;NA;G/G;G/G;A/A;G/G;A/A;C/T;G/G;T/T;G/T;A/G;A/A;A/A;T/T;A/G;C/C;C/C;G/G;G/G;G/G;G/G;T/T;T/T;G/G;C/C;A/A;C/C;T/T;G/G;NA;C/T;C/T;G/G;A/A;C/T;C/T;T/T;T/T;C/C;G/G;A/A;C/C;T/T;T/T;A/G;A/A;NA;T/T;A/A;C/C;C/T;A/A;C/C;C/C;C/C;G/G;C/T;C/T;G/G;T/T;G/G;G/G;NA;A/A;…
FP34;T/T;G/G;T/T;NA;A/A;A/A;T/T;C/C;NA;C/C;G/G;A/A;T/T;C/C;C/C;T/T;A/A;T/T;T/T;A/C;C/C;T/T;G/G;C/C;T/T;A/A;A/A;C/C;T/T;G/G;C/C;G/G;T/T;T/T;A/G;A/A;NA;G/G;G/G;A/A;G/G;A/G;C/T;G/G;C/T;G/G;A/G;A/A;A/A;G/G;A/A;C/C;C/C;T/T;G/G;A/A;G/T;T/T;T/T;G/G;C/C;A/A;C/C;T/T;G/G;G/G;C/C;C/C;G/G;A/A;C/C;T/T;T/T;T/T;C/C;G/G;A/A;C/C;T/T;T/T;G/G;A/A;NA;T/T;G/G;C/C;T/T;G/G;C/C;C/C;C/C;G/G;C/C;C/C;G/G;T/T;G/G;T/T;NA;A/A…
FP35;C/T;G/G;T/T;NA;G/G;A/A;T/T;C/C;NA;C/T;G/G;A/A;C/T;C/C;C/T;T/T;A/G;T/T;T/T;A/C;C/C;T/T;G/G;C/C;T/T;A/A;A/A;C/C;T/T;G/T;C/C;A/G;G/T;T/T;G/G;A/A;NA;G/G;G/G;A/A;G/G;G/G;C/C;G/G;C/C;G/T;A/A;A/A;A/A;T/T;A/G;C/C;C/C;G/G;G/G;G/G;G/G;T/T;T/T;G/G;T/T;A/A;C/C;T/T;G/G;A/G;C/T;C/T;G/G;A/G;C/C;T/T;T/T;T/T;C/C;G/G;A/A;C/C;T/T;T/T;A/A;A/A;NA;T/T;A/A;C/C;T/T;A/A;C/C;C/C;C/C;G/G;T/T;T/T;G/G;T/T;G/G;T/T;NA;A/A…
FP36;C/T;G/G;T/T;NA;A/A;A/A;T/T;C/C;NA;C/T;G/G;A/A;C/T;C/C;C/C;T/T;A/G;T/T;T/T;A/C;C/C;T/T;G/G;C/C;T/T;A/A;A/A;C/C;T/T;T/T;C/C;A/A;G/G;T/T;A/G;A/A;NA;G/G;G/G;A/A;G/G;G/G;C/C;G/G;C/C;T/T;A/A;A/A;A/A;T/T;A/G;C/C;C/C;G/G;G/G;G/G;G/G;C/T;T/T;G/G;T/T;A/A;C/C;T/T;G/G;A/A;T/T;T/T;G/G;G/G;T/T;C/C;C/C;T/T;T/T;G/G;A/A;C/C;T/T;T/T;A/A;A/A;NA;T/T;A/A;C/C;C/T;G/G;C/C;C/C;C/C;G/G;C/T;C/T;G/G;T/T;G/G;T/T;NA;A/A…
FP37;T/T;G/G;T/T;NA;A/A;A/A;T/T;C/C;NA;C/C;T/T;A/A;T/T;C/T;NA;T/T;A/A;T/T;T/T;A/C;C/C;T/T;G/G;C/C;T/T;A/A;A/A;C/C;T/T;G/T;C/C;A/G;G/T;T/T;A/G;A/A;NA;G/G;G/G;A/A;G/G;G/G;C/C;G/G;C/C;G/T;G/G;A/A;A/A;T/T;A/A;C/C;C/C;G/G;G/G;G/G;G/G;T/T;T/T;G/G;C/C;A/A;C/C;T/T;G/G;A/A;T/T;T/T;G/G;G/G;T/T;C/C;T/T;T/T;NA;G/G;A/A;C/C;T/T;T/T;A/A;A/A;NA;T/T;A/A;C/C;C/C;G/G;C/C;C/C;C/C;G/G;C/C;C/C;G/G;T/T;G/G;G/T;NA;A/A;G…
FP38;C/T;G/G;T/T;NA;G/G;A/A;T/T;C/C;NA;C/T;G/G;A/A;C/T;C/C;C/C;T/T;A/G;T/T;T/T;A/C;C/C;T/T;G/G;C/C;T/T;A/A;A/A;C/C;T/T;T/T;C/C;A/A;G/G;T/T;G/G;A/A;NA;G/G;G/G;A/A;G/G;G/G;C/C;G/G;C/C;T/T;A/A;A/A;A/A;G/T;A/G;C/C;C/C;G/G;G/G;G/G;G/G;C/C;T/T;G/G;C/C;A/A;C/C;T/T;G/G;G/G;C/C;C/C;G/G;G/G;T/T;C/T;T/T;T/T;C/C;G/G;A/A;C/C;T/T;T/T;A/G;A/A;NA;T/T;A/A;C/C;T/T;A/A;C/C;C/C;C/C;G/G;C/C;C/C;G/G;T/T;G/G;G/T;NA;A/A…
FP39;C/T;G/G;T/T;NA;G/G;A/A;T/T;C/C;NA;T/T;G/G;A/A;T/T;C/C;C/C;T/T;A/A;T/T;T/T;A/C;C/C;T/T;NA;C/C;T/T;A/A;A/A;C/C;T/T;G/T;C/C;A/A;G/G;T/T;A/A;A/A;NA;G/G;G/G;A/A;G/G;A/A;T/T;G/G;C/T;G/G;A/G;A/A;A/A;G/T;A/A;C/C;C/C;T/T;G/G;A/A;G/T;T/T;T/T;G/G;C/C;A/A;C/C;T/T;G/G;G/G;C/C;C/C;G/G;G/G;T/T;C/C;C/C;T/T;T/T;G/G;A/A;C/C;T/T;T/T;A/A;A/A;NA;T/T;G/G;C/C;T/T;G/G;C/C;C/C;C/C;G/G;C/T;C/T;G/G;T/T;G/G;T/T;NA;A/A;…
FP4;C/T;G/G;T/T;NA;A/A;A/A;T/T;C/C;NA;T/T;G/G;A/A;T/T;C/C;C/C;T/T;G/G;T/T;T/T;A/C;C/C;T/T;A/G;C/C;T/T;A/A;A/A;C/C;T/T;T/T;C/C;A/A;G/G;T/T;A/G;A/A;NA;G/G;G/G;A/A;G/G;A/A;T/T;G/G;T/T;T/T;G/G;A/A;A/A;G/G;A/A;C/C;C/C;T/T;G/G;G/G;G/G;T/T;T/T;G/G;T/T;A/A;C/C;T/T;G/G;A/A;T/T;T/T;G/G;A/G;C/T;C/T;C/C;T/T;C/C;G/G;A/A;C/C;T/T;T/T;A/A;A/A;NA;T/T;G/G;C/C;T/T;G/G;C/C;C/C;C/C;G/G;C/C;C/C;G/G;T/T;G/G;T/T;NA;A/A;…
FP40;T/T;G/G;T/T;NA;A/A;A/A;T/T;C/C;NA;C/C;G/G;A/A;C/C;C/T;C/T;T/T;A/A;T/T;T/T;A/A;C/C;T/T;G/G;C/C;T/T;A/A;A/A;C/C;T/T;G/G;C/C;G/G;T/T;T/T;G/G;A/A;NA;G/G;G/G;A/A;G/G;A/G;C/T;G/G;C/T;G/G;A/G;A/A;A/A;T/T;G/G;C/C;C/C;G/G;G/G;G/G;G/G;T/T;T/T;G/G;C/C;A/A;C/C;T/T;G/G;G/G;C/C;C/C;G/G;G/G;C/C;T/T;T/T;T/T;C/C;G/G;A/A;C/C;T/T;T/T;G/G;A/A;NA;T/T;A/A;C/C;T/T;G/G;C/C;C/C;C/C;G/G;T/T;T/T;G/G;T/T;G/G;T/T;NA;A/A…
FP41;C/C;G/G;T/T;NA;A/A;A/A;T/T;C/C;NA;T/T;T/T;A/A;C/C;C/T;C/C;T/T;G/G;T/T;T/T;C/C;C/C;T/T;A/A;C/C;T/T;A/A;A/A;C/C;T/T;T/T;C/C;A/A;G/G;T/T;A/A;A/A;NA;G/G;G/G;A/A;G/G;G/G;C/C;G/G;C/C;T/T;A/G;A/A;A/A;G/G;G/G;C/C;C/C;T/T;G/G;A/A;G/T;T/T;T/T;G/G;C/C;A/A;C/C;T/T;G/G;A/G;C/T;C/T;G/G;G/G;C/T;C/T;C/C;T/T;T/T;G/G;A/A;C/C;T/T;T/T;G/G;A/A;NA;T/T;A/A;C/C;C/C;G/G;C/C;C/C;C/C;G/G;T/T;T/T;G/G;T/T;G/G;G/T;NA;A/A…
FP42;C/C;G/G;T/T;NA;A/A;A/A;T/T;C/C;NA;T/T;T/T;A/A;C/C;T/T;T/T;T/T;G/G;T/T;T/T;A/C;C/C;T/T;G/G;C/C;T/T;A/A;A/A;C/C;T/T;G/T;C/C;A/G;G/T;T/T;A/G;A/A;NA;G/G;G/G;A/A;G/G;A/G;C/T;G/G;T/T;G/T;G/G;A/A;A/A;G/G;G/G;C/C;C/C;T/T;G/G;A/A;T/T;T/T;T/T;G/G;T/T;A/A;C/C;T/T;G/G;A/G;C/T;C/T;G/G;G/G;C/C;T/T;T/T;T/T;C/C;G/G;A/A;C/C;T/T;T/T;G/G;A/A;NA;T/T;A/A;C/C;C/C;G/G;C/C;C/C;C/C;G/G;C/C;C/C;G/G;T/T;G/G;G/G;NA;A/A…
FP43;C/T;G/G;T/T;NA;G/G;A/A;T/T;C/C;NA;C/T;G/G;A/A;T/T;T/T;T/T;T/T;A/A;T/T;T/T;A/C;C/C;T/T;A/G;C/C;T/T;A/A;A/A;C/C;T/T;T/T;C/C;A/A;G/G;T/T;G/G;A/A;NA;G/G;G/G;A/A;G/G;G/G;C/C;G/G;C/C;T/T;G/G;A/A;A/A;G/G;A/A;C/C;C/C;T/T;G/G;A/A;G/T;C/C;T/T;G/G;C/T;A/A;C/C;T/T;G/G;A/G;C/T;C/T;G/G;G/G;T/T;C/C;C/C;T/T;T/T;G/G;A/A;C/C;T/T;T/T;A/A;A/A;NA;T/T;G/G;C/C;T/T;G/G;C/C;C/C;C/C;G/G;T/T;T/T;G/G;T/T;G/G;G/G;NA;A/A…
FP44;C/T;G/G;T/T;NA;A/G;A/A;T/T;C/C;NA;C/T;T/T;A/A;C/C;C/T;NA;T/T;A/G;T/T;T/T;A/C;C/C;T/T;A/G;C/C;T/T;A/A;A/A;C/C;T/T;G/T;C/C;A/G;G/T;T/T;A/A;A/A;NA;G/G;G/G;A/A;G/G;A/G;C/T;G/G;C/C;G/T;A/A;A/A;A/A;T/T;G/G;C/C;C/C;G/G;G/G;G/G;G/G;C/C;T/T;G/G;C/C;A/A;C/C;T/T;G/G;G/G;C/C;C/C;G/G;G/G;C/T;C/T;C/C;T/T;C/C;G/G;A/A;C/C;T/T;T/T;A/G;A/A;NA;T/T;A/A;C/C;C/C;A/A;C/C;C/C;C/C;G/G;T/T;T/T;G/G;T/T;G/G;G/T;NA;A/A;…
FP45;C/C;G/G;T/T;NA;A/A;A/A;T/T;C/C;NA;C/T;T/T;A/A;C/C;T/T;NA;T/T;A/A;T/T;T/T;C/C;C/C;T/T;G/G;C/C;T/T;A/A;A/A;C/C;T/T;T/T;C/C;A/A;G/G;T/T;A/A;A/A;NA;G/G;G/G;A/A;G/G;G/G;C/C;G/G;C/C;T/T;G/G;A/A;A/A;T/T;G/G;C/C;C/C;G/G;G/G;G/G;G/G;T/T;T/T;G/G;C/C;A/A;C/C;T/T;G/G;G/G;C/C;C/C;G/G;G/G;C/T;C/T;T/T;T/T;C/C;G/G;A/A;C/C;T/T;T/T;NA;A/A;NA;T/T;A/A;C/C;C/T;G/G;C/C;C/C;C/C;G/G;T/T;T/T;G/G;T/T;G/G;G/G;NA;A/A;G…
FP46;C/T;G/G;T/T;NA;A/G;A/A;T/T;C/C;NA;C/T;G/G;A/A;C/T;C/C;C/C;T/T;G/G;T/T;T/T;A/C;C/C;T/T;A/G;C/C;T/T;A/A;A/A;C/C;T/T;T/T;C/C;A/G;G/G;T/T;A/G;A/A;NA;G/G;G/G;A/A;G/G;A/G;C/T;G/G;C/T;T/T;A/G;A/A;A/A;G/T;A/G;C/C;C/C;T/T;G/G;A/G;T/T;C/C;T/T;G/G;C/T;A/A;C/C;T/T;G/G;G/G;C/C;C/C;G/G;A/A;C/C;T/T;T/T;T/T;C/C;G/G;A/A;C/C;T/T;T/T;A/A;A/A;NA;T/T;A/A;C/C;C/T;A/A;C/C;C/C;C/C;G/G;C/C;C/C;G/G;T/T;G/G;T/T;NA;A/A…
FP47;T/T;G/G;T/T;NA;G/G;A/A;T/T;C/C;NA;C/C;G/G;A/A;T/T;C/C;C/C;T/T;A/G;T/T;T/T;C/C;C/C;T/T;A/A;C/C;T/T;A/A;A/A;C/C;T/T;T/T;C/C;A/A;G/G;T/T;A/G;A/A;NA;G/G;G/G;A/A;G/G;G/G;C/C;G/G;C/T;G/G;G/G;A/A;A/A;T/T;G/G;C/C;C/C;T/T;G/G;A/A;G/G;C/C;T/T;G/G;T/T;A/A;C/C;T/T;G/G;A/A;T/T;T/T;G/G;A/G;C/T;C/T;T/T;T/T;C/C;G/G;A/A;C/C;T/T;T/T;A/A;A/A;NA;T/T;A/A;C/C;T/T;A/G;C/C;C/C;C/C;G/G;C/T;T/T;G/G;T/T;G/G;T/T;NA;A/A…
FP48;T/T;G/G;T/T;NA;G/G;A/A;T/T;C/C;NA;C/C;G/G;A/A;T/T;T/T;T/T;T/T;A/A;T/T;T/T;A/A;C/C;T/T;G/G;C/C;T/T;A/A;A/A;C/C;T/T;G/G;C/C;G/G;T/T;T/T;G/G;A/A;NA;G/G;G/G;A/A;G/G;G/G;C/C;G/G;C/C;G/G;A/A;A/A;A/A;T/T;A/A;C/C;C/C;G/G;G/G;G/G;G/G;T/T;T/T;G/G;T/T;A/A;C/C;T/T;G/G;A/A;T/T;T/T;G/G;A/G;C/C;T/T;T/T;T/T;C/C;G/G;A/A;C/C;T/T;T/T;A/A;A/A;NA;T/T;G/G;C/C;T/T;A/A;C/C;C/C;C/C;G/G;C/C;C/C;G/G;T/T;G/G;G/G;NA;A/A…
FP49;C/C;G/G;T/T;NA;G/G;A/A;T/T;C/C;NA;C/T;G/G;A/A;T/T;C/T;NA;T/T;G/G;T/T;T/T;C/C;C/C;T/T;A/G;C/C;T/T;A/A;A/A;C/C;T/T;G/T;C/C;A/G;G/T;T/T;A/G;A/A;NA;G/G;G/G;A/A;G/G;G/G;C/C;G/G;C/C;G/T;A/A;A/A;A/A;T/T;A/A;C/C;C/C;T/T;G/G;G/G;G/G;C/C;T/T;G/G;C/C;A/A;C/C;T/T;G/G;A/G;NA;C/C;G/G;A/A;C/T;C/T;C/C;T/T;NA;G/G;A/A;C/C;T/T;T/T;A/A;A/A;NA;T/T;G/G;C/C;T/T;G/G;C/C;C/C;C/C;G/G;C/C;C/C;G/G;T/T;G/G;G/T;NA;A/A;G/…
FP5;C/T;G/G;T/T;NA;A/A;A/A;T/T;C/C;NA;C/T;T/T;A/A;C/C;C/T;T/T;T/T;A/A;T/T;T/T;A/C;C/C;T/T;A/A;C/C;T/T;A/A;A/A;C/C;T/T;T/T;C/C;A/A;G/G;T/T;A/A;A/A;NA;G/G;G/G;A/A;G/G;A/G;C/T;G/G;C/T;T/T;A/G;A/A;A/A;G/G;G/G;C/C;C/C;T/T;G/G;A/G;G/T;C/T;T/T;G/G;T/T;A/A;C/C;T/T;G/G;A/A;T/T;T/T;G/G;A/G;C/C;T/T;T/T;T/T;C/C;G/G;A/A;C/C;T/T;T/T;G/G;A/A;NA;T/T;A/A;C/C;C/C;A/A;C/C;C/C;C/C;G/G;T/T;T/T;G/G;T/T;G/G;G/T;NA;A/A;…
FP50;C/T;G/G;T/T;NA;G/G;A/A;T/T;C/C;NA;C/C;G/G;A/A;T/T;C/C;C/C;T/T;A/A;T/T;T/T;A/C;C/C;T/T;G/G;C/C;T/T;A/A;A/A;C/C;T/T;T/T;C/C;A/A;G/G;T/T;A/A;A/A;NA;G/G;G/G;A/A;G/G;G/G;C/C;G/G;C/C;T/T;A/A;A/A;A/A;T/T;A/A;C/C;C/C;T/T;G/G;G/G;G/G;C/C;T/T;G/G;C/C;A/A;C/C;T/T;G/G;G/G;C/C;C/C;G/G;G/G;T/T;C/C;C/C;T/T;T/T;G/G;A/A;C/C;T/T;T/T;A/A;A/A;NA;T/T;A/A;C/C;C/T;G/G;C/C;C/C;C/C;G/G;C/C;C/C;G/G;T/T;G/G;T/T;NA;A/A…
FP51;C/C;G/G;T/T;NA;G/G;A/A;T/T;C/C;NA;T/T;G/G;A/A;T/T;C/C;C/C;T/T;G/G;T/T;T/T;A/C;C/C;T/T;A/G;C/C;T/T;A/A;A/A;C/C;T/T;G/G;C/C;G/G;T/T;T/T;G/G;A/A;NA;G/G;G/G;A/A;G/G;G/G;C/C;G/G;C/C;G/G;A/A;A/A;A/A;T/T;A/A;C/C;C/C;G/G;G/G;G/G;G/G;T/T;T/T;G/G;C/T;A/A;C/C;T/T;G/G;A/G;C/T;C/T;G/G;G/G;C/T;C/T;C/C;T/T;C/C;G/G;A/A;C/C;T/T;T/T;A/A;A/A;NA;T/T;G/G;C/C;C/T;A/A;C/C;C/C;C/C;G/G;T/T;T/T;G/G;T/T;G/G;T/T;NA;A/A…
FP52;C/T;G/G;T/T;NA;G/G;A/A;T/T;C/C;NA;C/T;G/G;A/A;C/T;C/T;C/T;T/T;A/G;T/T;T/T;A/C;C/C;T/T;A/A;C/C;T/T;A/A;A/A;C/C;T/T;G/G;C/C;G/G;T/T;T/T;A/A;A/A;NA;G/G;G/G;A/A;G/G;A/A;T/T;G/G;T/T;G/G;A/A;A/A;A/A;T/T;A/G;C/C;C/C;T/T;G/G;A/G;G/G;T/T;T/T;G/G;T/T;A/A;C/C;T/T;G/G;A/A;T/T;T/T;G/G;G/G;T/T;C/C;C/C;T/T;T/T;G/G;A/A;C/C;T/T;T/T;A/G;A/A;NA;T/T;A/A;C/C;C/T;G/G;C/C;C/C;C/C;G/G;C/C;C/C;G/G;T/T;G/G;G/T;NA;A/A…
FP53;C/C;G/G;T/T;NA;G/G;A/A;T/T;C/C;NA;T/T;G/G;A/A;C/T;C/C;NA;T/T;G/G;T/T;T/T;C/C;C/C;T/T;A/A;C/C;T/T;A/A;A/A;C/C;T/T;G/T;C/C;A/G;G/T;T/T;G/G;A/A;NA;G/G;G/G;A/A;G/G;A/A;T/T;G/G;T/T;G/T;G/G;A/A;A/A;G/G;A/G;C/C;C/C;T/T;G/G;A/A;T/T;C/T;T/T;G/G;T/T;A/A;C/C;T/T;G/G;A/A;T/T;T/T;G/G;G/G;C/C;C/T;C/C;T/T;T/T;G/G;A/A;C/C;T/T;T/T;A/G;A/A;NA;T/T;G/G;C/C;T/T;A/A;C/C;C/C;C/C;G/G;C/T;C/T;G/G;T/T;G/G;T/T;NA;A/A;…
FP54;T/T;G/G;T/T;NA;G/G;A/A;T/T;C/C;NA;C/C;G/G;A/A;T/T;C/C;C/C;T/T;A/A;T/T;T/T;A/A;C/C;T/T;G/G;C/C;T/T;A/A;A/A;C/C;T/T;G/G;C/C;G/G;T/T;T/T;G/G;A/A;NA;G/G;G/G;A/A;G/G;A/G;C/T;G/G;C/T;G/G;A/G;A/A;A/A;T/T;A/A;C/C;C/C;G/G;G/G;G/G;G/G;T/T;T/T;G/G;C/C;A/A;C/C;T/T;G/G;G/G;C/C;C/C;G/G;G/G;C/C;T/T;T/T;T/T;C/C;G/G;A/A;C/C;T/T;T/T;A/A;A/A;NA;T/T;G/G;C/C;C/T;G/G;C/C;C/C;C/C;G/G;T/T;T/T;G/G;T/T;G/G;T/T;NA;A/A…
FP55;C/T;G/G;T/T;NA;A/A;A/A;T/T;C/C;NA;C/C;G/G;A/A;T/T;T/T;T/T;T/T;A/A;T/T;T/T;NA;C/C;T/T;NA;C/C;T/T;A/A;A/A;C/C;T/T;T/T;C/C;A/A;G/G;T/T;A/G;A/A;NA;G/G;G/G;A/A;G/G;G/G;C/T;G/G;C/T;T/T;A/A;A/A;A/A;G/T;A/A;C/C;C/C;T/T;G/G;A/A;T/T;C/C;T/T;G/G;C/T;A/A;C/C;T/T;G/G;NA;C/T;C/T;G/G;G/G;T/T;C/C;C/C;T/T;T/T;G/G;A/A;C/C;T/T;T/T;A/A;A/A;NA;T/T;G/G;C/C;C/C;G/G;C/C;C/C;C/C;G/G;T/T;T/T;G/G;T/T;G/G;T/T;NA;A/A;G/…
FP56;C/T;G/G;T/T;NA;A/A;A/A;T/T;C/C;NA;C/C;G/G;A/A;C/T;C/T;C/T;T/T;A/A;T/T;T/T;A/C;C/C;T/T;A/A;C/C;T/T;A/A;A/A;C/C;T/T;T/T;C/C;A/A;G/G;T/T;A/G;A/A;NA;G/G;G/G;A/A;G/G;A/A;T/T;G/G;T/T;T/T;G/G;A/A;A/A;G/T;A/G;C/C;C/C;T/T;G/G;A/G;G/T;C/T;T/T;G/G;C/T;A/A;C/C;T/T;G/G;A/A;T/T;T/T;G/G;G/G;C/C;T/T;C/C;T/T;T/T;G/G;A/A;C/C;T/T;T/T;A/G;A/A;NA;T/T;A/A;C/C;C/T;G/G;C/C;C/C;C/C;G/G;T/T;T/T;G/G;T/T;G/G;G/T;NA;A/A…
FP57;T/T;G/G;T/T;NA;A/G;A/A;T/T;C/C;NA;C/C;G/G;A/A;C/T;C/C;C/C;T/T;A/A;T/T;T/T;A/A;C/C;T/T;A/G;C/C;T/T;A/A;A/A;C/C;T/T;G/G;C/C;G/G;T/T;T/T;G/G;A/A;NA;G/G;G/G;A/A;G/G;A/G;C/T;G/G;C/T;G/G;A/A;A/A;A/A;T/T;A/G;C/C;C/C;G/G;G/G;G/G;G/G;T/T;T/T;G/G;T/T;A/A;C/C;T/T;G/G;A/A;T/T;T/T;G/G;G/G;C/C;T/T;C/C;T/T;T/T;G/G;A/A;C/C;T/T;T/T;A/A;A/A;NA;T/T;A/A;C/C;T/T;G/G;C/C;C/C;C/C;G/G;C/T;C/T;G/G;T/T;G/G;T/T;NA;A/A…
FP58;C/C;G/G;T/T;NA;A/G;A/A;T/T;C/C;NA;T/T;G/G;A/A;C/T;C/C;C/C;T/T;G/G;T/T;T/T;C/C;C/C;T/T;A/A;C/C;T/T;A/A;A/A;C/C;T/T;T/T;C/C;A/A;G/G;T/T;A/A;A/A;NA;G/G;G/G;A/A;G/G;A/A;T/T;G/G;C/T;T/T;G/G;A/A;A/A;G/G;A/G;C/C;C/C;T/T;G/G;A/A;T/T;C/C;T/T;G/G;T/T;A/A;C/C;T/T;G/G;A/A;T/T;T/T;G/G;A/A;C/T;C/T;C/C;T/T;T/T;G/G;A/A;C/C;T/T;T/T;G/G;A/A;NA;T/T;A/A;C/C;C/T;G/G;C/C;C/C;C/C;G/G;T/T;T/T;G/G;T/T;G/G;T/T;NA;A/A…
FP59;C/C;G/G;T/T;NA;G/G;A/A;T/T;C/C;NA;T/T;T/T;A/A;C/C;T/T;T/T;T/T;G/G;T/T;T/T;C/C;C/C;T/T;G/G;C/C;T/T;A/A;A/A;C/C;T/T;G/G;C/C;G/G;T/T;T/T;A/A;A/A;NA;G/G;G/G;A/A;G/G;A/A;T/T;G/G;T/T;G/G;G/G;A/A;A/A;G/T;G/G;C/C;C/C;T/T;G/G;A/G;G/T;C/C;T/T;G/G;C/C;A/A;C/C;T/T;G/G;A/G;C/T;C/T;G/G;G/G;C/T;C/T;C/C;T/T;C/C;G/G;A/A;C/C;T/T;T/T;G/G;A/A;NA;T/T;A/A;C/C;C/C;G/G;C/C;C/C;C/C;G/G;C/C;C/C;G/G;T/T;G/G;G/G;NA;A/A…
FP6;C/T;G/G;T/T;NA;G/G;A/A;T/T;C/C;NA;C/T;T/T;A/A;C/C;C/C;NA;T/T;A/G;T/T;T/T;C/C;C/C;T/T;A/A;C/C;T/T;A/A;A/A;C/C;T/T;T/T;C/C;A/A;G/G;T/T;A/G;A/A;NA;G/G;G/G;A/A;G/G;A/A;T/T;G/G;T/T;T/T;A/A;A/A;A/A;G/T;G/G;C/C;C/C;T/T;G/G;A/G;G/T;C/T;T/T;G/G;C/C;A/A;C/C;T/T;G/G;G/G;T/T;T/T;G/G;A/G;C/T;C/T;T/T;T/T;C/C;G/G;A/A;C/C;T/T;T/T;G/G;A/A;NA;T/T;A/A;C/C;C/T;A/A;C/C;C/C;C/C;G/G;C/C;C/C;G/G;T/T;G/G;T/T;NA;A/A;G…
FP60;T/T;G/G;T/T;NA;G/G;A/A;T/T;C/C;NA;C/C;T/T;A/A;C/C;C/C;C/C;T/T;A/A;T/T;T/T;A/A;C/C;T/T;G/G;C/C;T/T;A/A;A/A;C/C;T/T;G/T;C/C;A/G;G/T;T/T;A/G;A/A;NA;G/G;G/G;A/A;G/G;A/A;T/T;G/G;T/T;G/T;G/G;A/A;A/A;G/T;G/G;C/C;C/C;T/T;G/G;A/G;G/T;C/T;T/T;G/G;C/C;A/A;C/C;T/T;G/G;G/G;C/C;C/C;G/G;G/G;C/C;T/T;T/T;T/T;C/C;G/G;A/A;C/C;T/T;T/T;G/G;A/A;NA;T/T;A/A;C/C;C/C;A/A;C/C;C/C;C/C;G/G;C/C;C/C;G/G;T/T;G/G;T/T;NA;A/A…
FP61;C/C;G/G;T/T;NA;A/A;A/A;T/T;C/C;NA;T/T;T/T;A/A;C/C;T/T;T/T;T/T;G/G;T/T;T/T;C/C;C/C;T/T;A/G;C/C;T/T;A/A;A/A;C/C;T/T;G/T;C/C;A/G;G/T;T/T;G/G;A/A;NA;G/G;G/G;A/A;G/G;A/A;T/T;G/G;T/T;G/T;G/G;A/A;A/A;G/G;G/G;C/C;C/C;T/T;G/G;A/A;T/T;C/T;T/T;G/G;T/T;A/A;C/C;T/T;G/G;A/A;T/T;T/T;G/G;A/A;T/T;C/C;C/C;T/T;T/T;G/G;A/A;C/C;T/T;T/T;G/G;A/A;NA;T/T;A/A;C/C;C/C;A/A;C/C;C/C;C/C;G/G;C/C;C/C;G/G;T/T;G/G;G/G;NA;A/A…
FP62;C/T;G/G;T/T;NA;G/G;A/A;T/T;C/C;NA;C/T;T/T;A/A;C/C;T/T;T/T;T/T;A/A;T/T;T/T;A/C;C/C;T/T;NA;C/C;T/T;A/A;A/A;C/C;T/T;T/T;C/C;A/A;G/G;T/T;A/A;A/A;NA;G/G;G/G;A/A;G/G;G/G;C/C;G/G;C/C;T/T;A/A;A/A;A/A;G/G;G/G;C/C;C/C;T/T;G/G;A/A;T/T;T/T;T/T;G/G;T/T;A/A;C/C;T/T;G/G;A/A;T/T;T/T;G/G;A/G;C/C;T/T;T/T;T/T;C/C;G/G;A/A;C/C;T/T;T/T;G/G;A/A;NA;T/T;A/A;C/C;C/C;G/G;C/C;C/C;C/C;G/G;T/T;T/T;G/G;T/T;G/G;G/G;NA;A/A;…
FP63;T/T;G/G;T/T;NA;A/A;A/A;T/T;C/C;NA;C/C;G/G;A/A;T/T;T/T;C/T;T/T;A/A;T/T;T/T;A/C;C/C;T/T;A/G;C/C;T/T;A/A;A/A;C/C;T/T;G/G;C/C;G/G;T/T;T/T;G/G;A/A;NA;G/G;G/G;A/A;G/G;A/A;T/T;G/G;T/T;G/G;G/G;A/A;A/A;T/T;A/A;C/C;C/C;G/G;G/G;G/G;G/G;C/T;T/T;G/G;C/C;A/A;C/C;T/T;G/G;A/G;C/T;T/T;G/G;A/G;C/T;C/T;T/T;T/T;C/C;G/G;A/A;C/C;T/T;T/T;A/G;A/A;NA;T/T;G/G;C/C;T/T;G/G;C/C;C/C;C/C;G/G;T/T;T/T;G/G;T/T;G/G;G/T;NA;A/A…
FP64;C/T;G/G;T/T;NA;A/G;A/A;T/T;C/C;NA;C/T;G/G;A/A;C/T;T/T;T/T;T/T;A/G;T/T;T/T;A/C;C/C;T/T;G/G;C/C;T/T;A/A;A/A;C/C;T/T;G/G;C/C;G/G;T/T;T/T;A/A;A/A;NA;G/G;G/G;A/A;G/G;G/G;C/C;G/G;C/C;G/G;A/A;A/A;A/A;G/T;A/G;C/C;C/C;T/T;G/G;A/G;G/G;C/T;T/T;G/G;C/T;A/A;C/C;T/T;G/G;A/G;C/T;C/T;G/G;A/A;C/T;C/T;C/C;T/T;C/C;G/G;A/A;C/C;T/T;T/T;A/A;A/A;NA;T/T;A/A;C/C;C/T;A/A;C/C;C/C;C/C;G/G;C/T;C/T;G/G;T/T;G/G;G/G;NA;A/A…
FP65;C/C;G/G;T/T;NA;A/G;A/A;T/T;C/C;NA;T/T;G/G;A/A;T/T;T/T;T/T;T/T;G/G;T/T;T/T;C/C;C/C;T/T;A/A;C/C;T/T;A/A;A/A;C/C;T/T;T/T;C/C;A/A;G/G;T/T;G/G;A/A;NA;G/G;G/G;A/A;G/G;A/A;T/T;G/G;T/T;T/T;G/G;A/A;A/A;T/T;A/A;C/C;C/C;G/G;G/G;G/G;G/G;C/T;T/T;G/G;T/T;A/A;C/C;T/T;G/G;G/G;C/C;C/C;G/G;A/A;C/C;T/T;C/C;T/T;C/C;G/G;A/A;C/C;T/T;T/T;A/A;A/A;NA;T/T;G/G;C/C;C/C;G/G;C/C;C/C;C/C;G/G;C/C;C/C;G/G;T/T;G/G;G/G;NA;A/A…
FP66;T/T;G/G;T/T;NA;A/G;A/A;T/T;C/C;NA;C/C;G/G;A/A;C/T;C/C;C/C;T/T;A/G;T/T;T/T;A/A;C/C;T/T;G/G;C/C;T/T;A/A;A/A;C/C;T/T;G/T;C/C;A/G;G/T;T/T;G/G;A/A;NA;G/G;G/G;A/A;G/G;A/G;C/T;G/G;C/T;G/T;A/G;A/A;A/A;G/T;A/G;C/C;C/C;T/T;G/G;A/G;G/T;C/T;T/T;G/G;T/T;A/A;C/C;T/T;G/G;A/A;T/T;T/T;G/G;G/G;C/C;T/T;C/C;T/T;T/T;G/G;A/A;C/C;T/T;T/T;G/G;A/A;NA;T/T;A/A;C/C;C/T;A/A;C/C;C/C;C/C;G/G;C/C;C/C;G/G;T/T;G/G;T/T;NA;A/A…
FP67;C/T;G/G;T/T;NA;G/G;A/A;T/T;C/C;NA;C/C;G/G;A/A;C/T;C/T;NA;T/T;A/A;T/T;T/T;A/C;C/C;T/T;A/A;C/C;T/T;A/A;A/A;C/C;T/T;G/G;C/C;G/G;T/T;T/T;G/G;A/A;NA;G/G;G/G;A/A;G/G;G/G;C/C;G/G;C/C;T/T;A/A;A/A;A/A;T/T;A/G;C/C;C/C;G/G;G/G;G/G;G/T;T/T;T/T;G/G;C/T;A/A;C/C;T/T;G/G;A/G;C/T;C/T;G/G;G/G;T/T;C/C;C/C;T/T;C/C;G/G;A/A;C/C;T/T;T/T;A/G;A/A;NA;T/T;A/A;C/C;C/T;G/G;C/C;C/C;C/C;G/G;C/C;C/C;G/G;T/T;G/G;G/T;NA;A/A;…
FP68;C/C;G/G;T/T;NA;A/A;A/A;T/T;C/C;NA;C/T;G/G;A/A;T/T;C/C;C/C;T/T;A/G;T/T;T/T;C/C;C/C;T/T;A/A;C/C;T/T;A/A;A/A;C/C;T/T;G/T;C/C;G/G;T/T;T/T;A/A;A/A;NA;G/G;G/G;A/A;G/G;G/G;C/C;G/G;C/C;G/T;A/A;A/A;A/A;G/G;A/A;C/C;C/C;T/T;G/G;A/A;T/T;C/C;T/T;G/G;C/C;A/A;C/C;T/T;G/G;G/G;C/C;C/C;G/G;A/A;C/C;T/T;T/T;T/T;C/C;G/G;A/A;C/C;T/T;T/T;A/A;A/A;NA;T/T;G/G;C/C;T/T;A/A;C/C;C/C;C/C;G/G;C/T;C/T;G/G;T/T;G/G;T/T;NA;A/A…
FP69;C/C;G/G;T/T;NA;A/G;A/A;T/T;C/C;NA;T/T;G/G;A/A;C/T;C/T;C/T;T/T;G/G;T/T;T/T;C/C;C/C;T/T;NA;C/C;T/T;A/A;A/A;C/C;T/T;G/G;C/C;G/G;T/T;T/T;G/G;A/A;NA;G/G;G/G;A/A;G/G;A/A;T/T;G/G;T/T;G/G;A/G;A/A;A/A;T/T;G/G;C/C;C/C;G/G;G/G;G/G;G/G;T/T;T/T;G/G;C/C;A/A;C/C;T/T;G/G;G/G;C/C;C/C;G/G;G/G;C/T;T/T;T/T;T/T;C/C;G/G;A/A;C/C;T/T;T/T;A/G;A/A;NA;T/T;A/A;C/C;C/C;G/G;C/C;C/C;C/C;G/G;C/C;C/C;G/G;T/T;G/G;G/T;NA;A/A;…
FP7;C/T;G/G;T/T;NA;A/A;A/A;T/T;C/C;NA;C/T;G/G;A/A;C/C;C/T;T/T;T/T;G/G;T/T;T/T;A/C;C/C;T/T;A/G;C/C;T/T;A/A;A/A;C/C;T/T;T/T;C/C;A/A;G/G;T/T;G/G;A/A;NA;G/G;G/G;A/A;G/G;A/G;C/T;G/G;C/T;T/T;A/G;A/A;A/A;G/G;G/G;C/C;C/C;T/T;G/G;A/A;T/T;T/T;T/T;G/G;T/T;A/A;C/C;T/T;G/G;A/A;T/T;T/T;G/G;A/A;T/T;C/C;C/C;T/T;C/C;G/G;A/A;C/C;T/T;T/T;G/G;A/A;NA;T/T;A/A;C/C;NA;A/A;C/C;C/C;C/C;G/G;C/T;C/T;G/G;T/T;G/G;G/T;NA;A/A;G…
FP70;C/T;G/G;T/T;NA;A/A;A/A;T/T;C/C;NA;C/T;T/T;A/A;C/C;C/T;T/T;T/T;A/A;T/T;T/T;A/C;C/C;T/T;A/A;C/C;T/T;A/A;A/A;C/C;T/T;G/G;C/C;G/G;T/T;T/T;G/G;A/A;NA;G/G;G/G;A/A;G/G;A/G;T/T;G/G;C/T;G/G;A/G;A/A;A/A;G/G;G/G;C/C;C/C;T/T;G/G;A/A;G/G;T/T;T/T;G/G;C/T;A/A;C/C;T/T;G/G;A/A;T/T;T/T;G/G;A/A;T/T;C/C;C/C;T/T;T/T;G/G;A/A;C/C;T/T;T/T;G/G;A/A;NA;T/T;A/A;C/C;C/T;A/A;C/C;C/C;C/C;G/G;C/C;C/C;G/G;T/T;G/G;G/G;NA;A/A…
FP71;T/T;G/G;T/T;NA;G/G;A/A;T/T;C/C;NA;C/C;G/G;A/A;C/T;C/T;T/T;T/T;A/A;T/T;T/T;A/A;C/C;T/T;A/G;C/C;T/T;A/A;A/A;C/C;T/T;G/G;C/C;G/G;T/T;T/T;A/G;A/A;NA;G/G;G/G;A/A;G/G;A/G;C/T;G/G;C/T;G/G;A/G;A/A;A/A;T/T;A/G;C/C;C/C;G/G;G/G;G/G;G/G;C/T;T/T;G/G;T/T;A/A;C/C;T/T;G/G;A/A;T/T;T/T;G/G;A/A;T/T;C/C;T/T;T/T;C/C;G/G;A/A;C/C;T/T;T/T;A/A;A/A;NA;T/T;A/A;C/C;C/C;G/G;C/C;C/C;C/C;G/G;C/C;C/C;G/G;T/T;G/G;G/T;NA;A/A…
FP72;T/T;G/G;T/T;NA;A/A;A/A;T/T;C/C;NA;C/C;T/T;A/A;C/C;T/T;T/T;T/T;A/A;T/T;T/T;A/A;C/C;T/T;G/G;C/C;T/T;A/A;A/A;C/C;T/T;T/T;C/C;A/A;G/G;T/T;A/A;A/A;NA;G/G;G/G;A/A;G/G;G/G;C/C;G/G;C/T;T/T;G/G;A/A;A/A;T/T;G/G;C/C;C/C;G/G;G/G;G/G;G/G;C/C;T/T;G/G;T/T;A/A;C/C;T/T;G/G;A/A;T/T;T/T;G/G;G/G;T/T;C/C;C/C;T/T;T/T;G/G;A/A;C/C;T/T;T/T;A/A;A/A;NA;T/T;A/A;C/C;T/T;A/A;C/C;C/C;C/C;G/G;C/T;C/T;G/G;T/T;G/G;G/G;NA;A/A…
FP73;C/C;G/G;T/T;NA;A/A;A/A;T/T;C/C;NA;T/T;T/T;A/A;C/C;C/T;C/T;T/T;G/G;T/T;T/T;C/C;C/C;T/T;A/A;C/C;T/T;A/A;A/A;C/C;T/T;T/T;C/C;A/G;G/G;T/T;A/A;A/A;NA;G/G;G/G;A/A;G/G;G/G;C/C;G/G;C/C;T/T;A/A;A/A;A/A;G/G;G/G;C/C;C/C;T/T;G/G;A/A;T/T;T/T;T/T;G/G;C/C;A/A;C/C;T/T;G/G;G/G;C/C;C/C;G/G;A/G;T/T;C/C;C/C;T/T;T/T;G/G;A/A;C/C;T/T;T/T;G/G;A/A;NA;T/T;A/A;C/C;T/T;A/A;C/C;C/C;C/C;G/G;T/T;T/T;G/G;T/T;G/G;G/T;NA;A/A…
FP74;T/T;G/G;T/T;NA;A/A;A/A;T/T;C/C;NA;C/C;G/G;A/A;C/T;C/T;C/T;T/T;G/G;T/T;T/T;A/C;C/C;T/T;G/G;C/C;T/T;A/A;A/A;C/C;T/T;G/G;C/C;G/G;T/T;T/T;G/G;A/A;NA;G/G;G/G;A/A;G/G;G/G;C/C;G/G;C/C;G/G;A/A;A/A;A/A;T/T;A/G;C/C;C/C;G/G;G/G;G/G;G/G;C/T;T/T;G/G;C/C;A/A;C/C;T/T;G/G;A/G;C/T;C/T;G/G;A/A;C/C;T/T;T/T;T/T;C/C;G/G;A/A;C/C;T/T;T/T;A/G;A/A;NA;T/T;A/A;C/C;T/T;A/A;C/C;C/C;C/C;G/G;T/T;T/T;G/G;T/T;G/G;G/T;NA;A/A…
FP75;T/T;G/G;T/T;NA;A/G;A/A;T/T;C/C;NA;C/C;T/T;A/A;C/T;C/T;C/T;T/T;A/G;T/T;T/T;A/A;C/C;T/T;G/G;C/C;T/T;A/A;A/A;C/C;T/T;T/T;C/C;A/A;G/G;T/T;A/A;A/A;NA;G/G;G/G;A/A;G/G;G/G;C/C;G/G;C/C;T/T;A/A;A/A;A/A;T/T;A/G;C/C;C/C;G/G;G/G;G/G;G/G;T/T;T/T;G/G;C/T;A/A;C/C;T/T;G/G;G/G;C/C;C/C;G/G;A/A;T/T;C/C;C/C;T/T;C/C;G/G;A/A;C/C;T/T;T/T;A/A;A/A;NA;T/T;A/A;C/C;C/C;G/G;C/C;C/C;C/C;G/G;T/T;T/T;G/G;T/T;G/G;G/T;NA;A/A…
FP76;C/T;G/G;T/T;NA;G/G;A/A;T/T;C/C;NA;C/C;T/T;A/A;C/C;C/C;C/C;T/T;A/A;T/T;T/T;A/C;C/C;T/T;G/G;C/C;T/T;A/A;A/A;C/C;T/T;T/T;C/C;A/G;G/T;T/T;A/A;A/A;NA;G/G;G/G;A/A;G/G;A/G;C/T;G/G;C/T;T/T;A/G;A/A;A/A;T/T;G/G;C/C;C/C;G/G;G/G;G/G;G/G;C/T;T/T;G/G;T/T;A/A;C/C;T/T;G/G;A/A;T/T;T/T;G/G;A/A;C/C;T/T;T/T;T/T;C/C;G/G;A/A;C/C;T/T;T/T;G/G;A/A;NA;T/T;A/A;C/C;C/C;G/G;C/C;C/C;C/C;G/G;T/T;T/T;G/G;T/T;G/G;T/T;NA;A/A…
FP77;C/T;G/G;T/T;NA;A/G;A/A;T/T;C/C;NA;C/T;G/G;A/A;C/C;C/T;C/T;T/T;A/G;T/T;T/T;A/C;C/C;T/T;A/A;C/C;T/T;A/A;A/A;C/C;T/T;NA;C/C;G/G;T/T;T/T;A/G;A/A;NA;G/G;G/G;A/A;G/G;A/G;C/C;G/G;C/T;G/G;A/G;A/A;A/A;NA;G/G;C/C;C/C;G/G;G/G;G/G;G/G;T/T;T/T;G/G;T/T;A/A;C/C;T/T;G/G;A/A;C/T;C/T;G/G;NA;C/T;C/T;C/C;T/T;C/C;G/G;A/A;C/C;T/T;T/T;NA;A/A;NA;T/T;A/A;C/C;C/C;G/G;C/C;C/C;C/C;G/G;T/T;T/T;G/G;T/T;G/G;G/T;NA;A/A;G/G…
FP78;T/T;G/G;T/T;NA;G/G;A/A;T/T;C/C;NA;C/C;T/T;A/A;C/C;C/C;C/C;T/T;A/A;T/T;T/T;A/A;C/C;T/T;A/G;C/C;T/T;A/A;A/A;C/C;T/T;G/T;C/C;A/G;G/T;T/T;A/A;A/A;NA;G/G;G/G;A/A;G/G;A/G;C/T;G/G;C/T;G/T;G/G;A/A;A/A;T/T;G/G;C/C;C/C;G/G;G/G;G/G;G/G;C/T;T/T;G/G;C/C;A/A;C/C;T/T;G/G;G/G;C/C;C/C;G/G;A/A;C/C;T/T;T/T;T/T;C/C;G/G;A/A;C/C;T/T;T/T;G/G;A/A;NA;T/T;A/A;C/C;C/T;A/A;C/C;C/C;C/C;G/G;C/T;C/T;G/G;T/T;G/G;T/T;NA;A/A…
FP79;C/C;G/G;T/T;NA;G/G;A/A;T/T;C/C;NA;C/T;G/G;A/A;C/T;C/C;C/C;T/T;A/G;T/T;T/T;C/C;C/C;T/T;NA;C/C;T/T;A/A;A/A;C/C;T/T;G/G;C/C;A/G;G/T;T/T;A/A;A/A;NA;G/G;G/G;A/A;G/G;A/G;C/T;G/G;C/T;G/G;A/A;A/A;A/A;G/G;A/G;C/C;C/C;T/T;G/G;A/A;T/T;C/C;T/T;G/G;C/T;A/A;C/C;T/T;G/G;A/A;T/T;T/T;G/G;A/A;C/C;T/T;C/C;T/T;C/C;G/G;A/A;C/C;T/T;T/T;A/A;A/A;NA;T/T;A/A;C/C;C/T;G/G;C/C;C/C;C/C;G/G;C/T;C/T;G/G;T/T;G/G;T/T;NA;A/A;…
FP8;C/T;G/G;T/T;NA;A/A;A/A;T/T;C/C;NA;C/C;T/T;A/A;C/C;C/C;C/C;T/T;A/G;T/T;T/T;A/C;C/C;T/T;NA;C/C;T/T;A/A;A/A;C/C;T/T;G/G;C/C;A/G;G/T;T/T;A/G;A/A;NA;G/G;G/G;A/A;G/G;A/A;T/T;G/G;T/T;G/G;A/G;A/A;A/A;G/T;G/G;C/C;C/C;T/T;G/G;A/G;G/T;C/C;T/T;G/G;C/C;A/A;C/C;T/T;G/G;G/G;C/C;C/C;G/G;A/A;C/T;C/T;T/T;T/T;C/C;G/G;A/A;C/C;T/T;T/T;G/G;A/A;NA;T/T;A/A;C/C;C/C;G/G;C/C;C/C;C/C;G/G;T/T;T/T;G/G;T/T;G/G;T/T;NA;A/A;G…
FP80;T/T;G/G;T/T;NA;A/G;A/A;T/T;C/C;NA;C/C;T/T;A/A;C/T;C/C;C/C;T/T;G/G;T/T;T/T;A/A;C/C;T/T;NA;C/C;T/T;A/A;A/A;C/C;T/T;T/T;C/C;A/A;G/G;T/T;G/G;A/A;NA;G/G;G/G;A/A;G/G;G/G;C/C;G/G;C/C;T/T;A/A;A/A;A/A;T/T;A/G;C/C;C/C;G/G;G/G;G/G;G/G;C/C;T/T;G/G;T/T;A/A;C/C;T/T;G/G;A/A;T/T;T/T;G/G;A/A;T/T;C/T;T/T;T/T;C/C;G/G;A/A;C/C;T/T;T/T;A/G;A/A;NA;T/T;A/A;C/C;T/T;A/A;C/C;C/C;C/C;G/G;T/T;T/T;G/G;T/T;G/G;T/T;NA;A/A;…
FP81;T/T;G/G;T/T;NA;G/G;A/A;T/T;C/C;NA;C/T;T/T;A/A;C/T;C/C;C/C;T/T;G/G;T/T;T/T;A/C;C/C;T/T;A/G;C/C;T/T;A/A;A/A;C/C;T/T;G/G;C/C;G/G;T/T;T/T;A/G;A/A;NA;G/G;G/G;A/A;G/G;A/A;T/T;G/G;T/T;G/G;G/G;A/A;A/A;T/T;A/G;C/C;C/C;G/G;G/G;G/G;G/G;C/T;T/T;G/G;C/T;A/A;C/C;T/T;G/G;NA;C/C;C/C;G/G;A/A;T/T;C/C;C/C;T/T;T/T;G/G;A/A;C/C;T/T;T/T;G/G;A/A;NA;T/T;A/A;C/C;C/C;A/A;C/C;C/C;C/C;G/G;T/T;T/T;G/G;T/T;G/G;T/T;NA;A/A;…
FP82;T/T;G/G;T/T;NA;G/G;A/A;T/T;C/C;NA;C/C;T/T;A/A;C/C;C/T;C/T;T/T;A/A;T/T;T/T;A/C;C/C;T/T;G/G;C/C;T/T;A/A;A/A;C/C;T/T;G/G;C/C;G/G;T/T;T/T;G/G;A/A;NA;G/G;G/G;A/A;G/G;A/A;T/T;G/G;T/T;T/T;G/G;A/A;A/A;G/G;G/G;C/C;C/C;T/T;G/G;A/A;T/T;C/T;T/T;G/G;C/C;A/A;C/C;T/T;G/G;G/G;C/C;C/C;G/G;A/A;C/T;C/T;C/C;T/T;C/C;G/G;A/A;C/C;T/T;T/T;G/G;A/A;NA;T/T;A/A;C/C;C/C;A/A;C/C;C/C;C/C;G/G;T/T;T/T;G/G;T/T;G/G;G/T;NA;A/A…
FP83;C/T;G/G;T/T;NA;A/A;A/A;T/T;C/C;NA;T/T;G/G;A/A;T/T;C/C;C/C;T/T;G/G;T/T;T/T;A/C;C/C;T/T;A/G;C/C;T/T;A/A;A/A;C/C;T/T;T/T;C/C;A/A;G/G;T/T;A/G;A/A;NA;G/G;G/G;A/A;G/G;G/G;C/C;G/G;C/C;T/T;A/A;A/A;A/A;G/T;A/A;C/C;C/C;T/T;G/G;A/G;G/T;T/T;T/T;G/G;T/T;A/A;C/C;T/T;G/G;A/A;T/T;T/T;G/G;A/A;C/T;C/T;T/T;T/T;C/C;G/G;A/A;C/C;T/T;T/T;G/G;A/A;NA;T/T;G/G;C/C;T/T;G/G;C/C;C/C;C/C;G/G;T/T;T/T;G/G;T/T;G/G;T/T;NA;A/A…
FP84;T/T;G/G;T/T;NA;G/G;A/A;T/T;C/C;NA;C/C;T/T;A/A;T/T;T/T;T/T;T/T;A/A;T/T;T/T;A/A;C/C;T/T;G/G;C/C;T/T;A/A;A/A;C/C;T/T;G/G;C/C;A/G;G/T;T/T;G/G;A/A;NA;G/G;G/G;A/A;G/G;G/G;C/C;G/G;C/C;G/G;A/A;A/A;A/A;T/T;A/A;C/C;C/C;G/G;G/G;G/G;G/G;C/T;T/T;G/G;C/T;A/A;C/C;T/T;G/G;A/G;C/T;C/T;G/G;A/G;C/C;T/T;T/T;T/T;C/C;G/G;A/A;C/C;T/T;T/T;A/A;A/A;NA;T/T;G/G;C/C;C/C;G/G;C/C;C/C;C/C;G/G;C/T;C/T;G/G;T/T;G/G;T/T;NA;A/A…
FP85;C/T;G/G;T/T;NA;A/A;A/A;T/T;C/C;NA;C/T;G/G;A/A;C/C;T/T;T/T;T/T;A/A;T/T;T/T;A/C;C/C;T/T;A/G;C/C;T/T;A/A;A/A;C/C;T/T;T/T;C/C;A/A;G/G;T/T;A/A;A/A;NA;G/G;G/G;A/A;G/G;A/G;C/T;G/G;C/T;T/T;A/G;A/A;A/A;G/G;G/G;C/C;C/C;T/T;G/G;A/G;G/T;T/T;T/T;G/G;T/T;A/A;C/C;T/T;G/G;A/A;T/T;C/T;G/G;A/A;T/T;C/C;C/C;T/T;T/T;G/G;A/A;C/C;T/T;T/T;A/G;A/A;NA;T/T;A/A;C/C;C/C;G/G;C/C;C/C;C/C;G/G;T/T;T/T;G/G;T/T;G/G;G/G;NA;A/A…
FP86;C/C;G/G;T/T;NA;G/G;A/A;T/T;C/C;NA;C/T;G/G;A/A;C/T;C/C;C/C;T/T;A/A;T/T;T/T;C/C;C/C;T/T;A/G;C/C;T/T;A/A;A/A;C/C;T/T;T/T;C/C;A/A;G/G;T/T;G/G;A/A;NA;G/G;G/G;A/A;G/G;A/A;T/T;G/G;T/T;T/T;G/G;A/A;A/A;G/G;A/G;C/C;C/C;T/T;G/G;A/A;G/G;C/C;T/T;G/G;C/T;A/A;C/C;T/T;G/G;A/A;T/T;T/T;G/G;A/G;C/C;T/T;T/T;T/T;C/C;G/G;A/A;C/C;T/T;T/T;A/A;A/A;NA;T/T;A/A;C/C;C/T;A/A;C/C;C/C;C/C;G/G;C/C;C/C;G/G;T/T;G/G;G/G;NA;A/A…
FP87;C/C;G/G;T/T;NA;G/G;A/A;T/T;C/C;NA;T/T;G/G;A/A;T/T;C/T;NA;T/T;G/G;T/T;T/T;A/C;C/C;T/T;A/G;C/C;T/T;A/A;A/A;C/C;T/T;T/T;C/C;A/A;G/G;T/T;G/G;A/A;NA;G/G;G/G;A/A;G/G;A/G;C/T;G/G;C/T;T/T;A/G;A/A;A/A;T/T;A/A;C/C;C/C;G/G;G/G;G/G;G/G;C/T;T/T;G/G;T/T;A/A;C/C;T/T;G/G;A/A;T/T;T/T;G/G;A/A;T/T;C/C;C/C;T/T;C/C;G/G;A/A;C/C;T/T;T/T;G/G;A/A;NA;T/T;G/G;C/C;C/T;A/A;C/C;C/C;C/C;G/G;T/T;T/T;G/G;T/T;G/G;G/T;NA;A/A;…
FP88;T/T;G/G;T/T;NA;A/A;A/A;T/T;C/C;NA;T/T;G/G;A/A;C/C;T/T;T/T;T/T;G/G;T/T;T/T;A/A;C/C;T/T;G/G;C/C;T/T;A/A;A/A;C/C;T/T;T/T;C/C;A/A;G/G;T/T;G/G;A/A;NA;G/G;G/G;A/A;G/G;A/G;NA;G/G;C/T;T/T;G/G;A/A;A/A;G/T;G/G;C/C;C/C;NA;G/G;A/G;T/T;C/T;T/T;G/G;C/C;A/A;C/C;T/T;G/G;G/G;C/C;C/C;G/G;A/G;C/C;T/T;T/T;T/T;C/C;G/G;A/A;C/C;T/T;T/T;A/G;A/A;NA;T/T;A/A;C/C;C/C;A/A;C/C;C/C;C/C;G/G;C/T;C/T;G/G;T/T;G/G;G/G;NA;A/A;G…
FP89;C/C;G/G;T/T;NA;A/G;A/A;T/T;C/C;NA;T/T;T/T;A/A;C/C;C/C;C/C;T/T;G/G;T/T;T/T;A/C;C/C;T/T;G/G;C/C;T/T;A/A;A/A;C/C;T/T;T/T;C/C;A/A;G/G;T/T;G/G;A/A;NA;G/G;G/G;A/A;G/G;A/A;T/T;G/G;C/T;T/T;A/G;A/A;A/A;T/T;G/G;C/C;C/C;G/G;G/G;G/G;G/G;T/T;T/T;G/G;C/C;A/A;C/C;T/T;G/G;G/G;C/C;C/C;G/G;A/G;C/T;C/T;C/C;T/T;T/T;G/G;A/A;C/C;T/T;T/T;A/G;A/A;NA;T/T;A/A;C/C;C/C;G/G;C/C;C/C;C/C;G/G;T/T;T/T;G/G;T/T;G/G;T/T;NA;A/A…
FP9;C/T;G/G;T/T;NA;A/A;A/A;T/T;C/C;NA;C/T;G/G;A/A;C/T;T/T;T/T;T/T;A/G;T/T;T/T;A/C;C/C;T/T;A/A;C/C;T/T;A/A;A/A;C/C;T/T;T/T;C/C;A/A;G/G;T/T;A/G;A/A;NA;G/G;G/G;A/A;G/G;G/G;C/C;G/G;C/C;T/T;A/A;A/A;A/A;G/T;A/G;C/C;C/C;T/T;G/G;A/G;T/T;C/T;T/T;G/G;T/T;A/A;C/C;T/T;G/G;A/A;T/T;T/T;G/G;A/G;T/T;T/T;T/T;T/T;C/C;G/G;A/A;C/C;T/T;T/T;A/G;A/A;NA;T/T;A/A;C/C;C/C;A/A;C/C;C/C;C/C;G/G;T/T;C/T;G/G;T/T;G/G;G/G;NA;A/A;…
FP90;T/T;G/G;T/T;NA;A/A;A/A;T/T;C/C;NA;C/C;G/G;A/A;T/T;T/T;T/T;T/T;G/G;T/T;T/T;A/A;C/C;T/T;A/G;C/C;T/T;A/A;A/A;C/C;T/T;G/T;C/C;A/G;G/T;T/T;G/G;A/A;NA;G/G;G/G;A/A;G/G;A/A;T/T;G/G;C/C;G/T;A/A;A/A;A/A;T/T;A/A;C/C;C/C;G/G;G/G;G/G;G/G;T/T;T/T;G/G;C/T;A/A;C/C;T/T;G/G;A/A;T/T;T/T;G/G;G/G;T/T;C/C;C/C;T/T;C/C;G/G;A/A;C/C;T/T;T/T;G/G;A/A;NA;T/T;G/G;C/C;C/C;A/A;C/C;C/C;C/C;G/G;T/T;T/T;G/G;T/T;G/G;G/G;NA;A/A…
FP91;T/T;G/G;T/T;NA;A/G;A/A;T/T;C/C;NA;C/T;T/T;A/A;C/C;C/T;C/C;T/T;A/G;T/T;T/T;A/A;C/C;T/T;A/G;C/C;T/T;A/A;A/A;C/C;T/T;T/T;C/C;A/A;G/G;T/T;A/A;A/A;NA;G/G;G/G;A/A;G/G;A/A;T/T;G/G;T/T;T/T;G/G;A/A;A/A;T/T;G/G;C/C;C/C;G/G;G/G;NA;G/G;T/T;T/T;G/G;T/T;A/A;C/C;T/T;G/G;G/G;C/C;C/C;G/G;A/A;T/T;C/C;C/C;T/T;T/T;G/G;A/A;C/C;T/T;T/T;A/G;A/A;NA;T/T;A/A;C/C;C/T;A/A;C/C;C/C;C/C;G/G;C/C;C/C;G/G;T/T;G/G;T/T;NA;A/A;…
FP92;C/C;G/G;T/T;NA;A/A;A/A;T/T;C/C;NA;T/T;T/T;A/A;C/C;T/T;C/T;T/T;G/G;T/T;T/T;C/C;C/C;T/T;A/A;C/C;T/T;A/A;A/A;C/C;T/T;G/G;C/C;G/G;T/T;T/T;A/A;A/A;NA;G/G;G/G;A/A;G/G;G/G;C/C;G/G;C/T;G/G;G/G;A/A;A/A;G/G;G/G;C/C;C/C;T/T;G/G;A/A;T/T;C/C;T/T;G/G;T/T;A/A;C/C;T/T;G/G;A/A;T/T;T/T;G/G;G/G;C/C;T/T;T/T;T/T;C/C;G/G;A/A;C/C;T/T;T/T;G/G;A/A;NA;T/T;A/A;C/C;C/C;G/G;C/C;C/C;C/C;G/G;T/T;T/T;G/G;T/T;G/G;G/G;NA;A/A…
FP93;T/T;G/G;T/T;NA;A/A;A/A;T/T;C/C;NA;C/T;G/G;A/A;T/T;C/C;C/C;T/T;G/G;T/T;T/T;A/A;C/C;T/T;A/G;C/C;T/T;A/A;A/A;C/C;T/T;G/G;C/C;G/G;T/T;T/T;A/G;A/A;NA;G/G;G/G;A/A;G/G;A/G;C/C;G/G;C/C;G/G;A/A;A/A;A/A;G/T;A/A;C/C;C/C;T/T;G/G;A/G;G/T;T/T;T/T;G/G;T/T;A/A;C/C;T/T;G/G;A/A;T/T;T/T;G/G;A/A;C/C;T/T;C/C;T/T;T/T;G/G;A/A;C/C;T/T;T/T;G/G;A/A;NA;T/T;G/G;C/C;C/T;A/A;C/C;C/C;C/C;G/G;T/T;T/T;G/G;T/T;G/G;T/T;NA;A/A…
FP94;T/T;G/G;T/T;NA;G/G;A/A;T/T;C/C;NA;C/T;G/G;A/A;T/T;C/C;C/C;T/T;G/G;T/T;T/T;A/A;C/C;T/T;A/A;C/C;T/T;A/A;A/A;C/C;T/T;G/T;C/C;A/G;G/T;T/T;A/G;A/A;NA;G/G;G/G;A/A;G/G;A/A;T/T;G/G;T/T;G/T;G/G;A/A;A/A;G/G;A/A;C/C;C/C;T/T;G/G;A/A;G/T;C/C;T/T;G/G;C/T;A/A;C/C;T/T;G/G;G/G;C/C;C/C;G/G;G/G;T/T;C/C;C/C;T/T;T/T;G/G;A/A;C/C;T/T;T/T;G/G;A/A;NA;T/T;G/G;C/C;T/T;A/A;C/C;C/C;C/C;G/G;C/C;C/C;G/G;T/T;G/G;T/T;NA;A/A…
FP95;C/C;G/G;T/T;NA;A/A;A/A;T/T;C/C;NA;T/T;G/G;A/A;T/T;C/C;C/C;T/T;G/G;T/T;T/T;C/C;C/C;T/T;A/G;C/C;T/T;A/A;A/A;C/C;T/T;T/T;C/C;A/A;G/G;T/T;G/G;A/A;NA;G/G;G/G;A/A;G/G;A/A;T/T;G/G;T/T;NA;G/G;A/A;A/A;G/G;A/A;C/C;C/C;NA;G/G;G/G;T/T;T/T;T/T;G/G;C/C;A/A;C/C;T/T;G/G;G/G;C/C;C/C;G/G;G/G;C/C;NA;NA;T/T;T/T;G/G;A/A;C/C;T/T;T/T;A/A;A/A;NA;T/T;G/G;C/C;T/T;A/A;C/C;C/C;C/C;G/G;C/T;C/T;G/G;T/T;G/G;G/T;NA;A/A;G/G…
FP96;C/C;G/G;T/T;NA;A/A;A/A;T/T;C/C;NA;T/T;G/G;A/A;T/T;C/C;C/C;T/T;G/G;T/T;T/T;C/C;C/C;T/T;A/A;C/C;T/T;A/A;A/A;C/C;T/T;T/T;C/C;A/A;G/G;T/T;G/G;A/A;NA;G/G;G/G;A/A;G/G;A/G;C/T;G/G;T/T;T/T;A/A;A/A;A/A;G/T;A/A;C/C;C/C;G/T;G/G;G/G;G/T;T/T;T/T;G/G;T/T;A/A;C/C;T/T;G/G;A/A;T/T;T/T;G/G;G/G;C/C;NA;C/C;T/T;NA;G/G;A/A;C/C;T/T;T/T;A/A;A/A;NA;T/T;G/G;C/C;C/C;G/G;C/C;C/C;C/C;G/G;T/T;T/T;G/G;T/T;G/G;T/T;NA;A/A;G…
FP97;C/C;G/G;T/T;NA;G/G;A/A;T/T;C/C;NA;T/T;T/T;A/A;C/C;C/C;T/T;T/T;G/G;T/T;T/T;C/C;C/C;T/T;A/A;C/C;T/T;A/A;A/A;C/C;T/T;G/T;C/C;A/G;G/T;T/T;A/G;A/A;NA;G/G;G/G;A/A;G/G;G/G;C/C;G/G;C/C;G/T;A/A;A/A;A/A;T/T;A/G;C/C;C/C;G/G;G/G;A/A;G/G;C/C;T/T;G/G;C/C;A/A;C/C;T/T;G/G;A/G;C/C;C/C;G/G;G/G;C/C;NA;NA;T/T;T/T;G/G;A/A;C/C;T/T;T/T;A/G;A/A;NA;T/T;A/A;C/C;T/T;A/A;C/C;C/C;C/C;G/G;C/C;C/T;G/G;T/T;G/G;T/T;NA;A/A;G…
FP98;C/T;G/G;T/T;NA;A/G;A/A;T/T;C/C;NA;C/T;G/G;A/A;T/T;T/T;C/T;T/T;G/G;T/T;T/T;A/C;C/C;T/T;A/G;C/C;T/T;A/A;A/A;C/C;T/T;T/T;C/C;NA;G/G;T/T;G/G;A/A;NA;G/G;G/G;A/A;G/G;G/G;C/C;G/G;C/C;T/T;A/G;A/A;A/A;T/T;A/A;C/C;C/C;NA;G/G;NA;G/G;T/T;T/T;G/G;T/T;A/A;C/C;T/T;G/G;A/A;T/T;T/T;G/G;A/A;T/T;NA;C/C;T/T;NA;G/G;A/A;C/C;T/T;T/T;A/G;A/A;NA;T/T;G/G;C/C;C/C;A/A;C/C;C/C;C/C;G/G;C/T;C/T;G/G;T/T;G/G;G/G;NA;A/A;G/G;…
FP99;C/T;G/G;T/T;NA;A/A;A/A;T/T;C/C;NA;T/T;G/G;A/A;C/C;T/T;T/T;T/T;G/G;T/T;T/T;A/C;C/C;T/T;NA;C/C;T/T;A/A;A/A;C/C;T/T;G/G;C/C;G/G;T/T;T/T;A/A;A/A;NA;G/G;G/G;A/A;G/G;G/G;C/C;G/G;C/C;G/G;A/A;A/A;A/A;G/G;NA;C/C;C/C;T/T;G/G;G/G;T/T;T/T;T/T;G/G;C/C;A/A;C/C;T/T;G/G;A/G;C/T;C/C;G/G;A/A;C/C;NA;C/C;T/T;NA;G/G;A/A;C/C;T/T;T/T;A/G;A/A;NA;T/T;A/A;C/C;C/T;G/G;C/C;C/C;C/C;G/G;C/T;C/T;G/G;T/T;G/G;G/G;NA;A/A;G/G…
FE610;T/T;G/G;T/T;T/T;NA;A/A;T/T;C/C;T/T;T/T;G/G;A/A;C/C;C/C;C/C;T/T;A/A;T/T;T/T;C/C;C/C;T/T;A/A;C/C;C/C;A/A;T/T;C/C;C/C;T/T;C/C;A/A;G/G;T/T;G/G;A/A;A/A;G/G;G/G;A/A;G/G;A/A;C/C;G/G;T/T;T/T;G/G;A/A;A/A;T/T;G/G;C/C;C/C;G/G;G/G;G/G;G/G;C/C;T/T;A/A;C/C;A/A;C/C;T/T;T/T;A/A;C/C;T/T;G/G;A/A;T/T;C/C;C/C;C/C;C/C;T/T;A/A;C/C;T/T;T/T;A/A;A/A;C/C;T/T;A/A;C/C;C/C;A/A;C/C;C/C;C/C;G/G;T/T;T/T;G/G;T/T;A/A;G/G;C/…
FP108;T/T;A/A;T/T;C/T;NA;A/A;C/C;C/C;C/C;T/T;NA;A/A;C/C;C/C;T/T;T/T;A/A;T/T;T/T;C/C;C/C;T/T;G/G;T/T;C/C;A/A;T/T;C/C;C/C;T/T;C/C;A/G;G/G;T/T;A/A;NA;A/A;A/A;G/G;A/A;G/G;A/G;C/C;G/G;T/T;T/T;G/G;A/A;A/A;G/T;G/G;C/C;C/C;G/G;G/G;G/G;G/G;C/C;C/T;G/G;C/C;A/A;C/C;T/T;G/G;A/A;C/C;T/T;G/G;A/A;T/T;C/C;C/C;C/C;C/C;T/T;A/A;C/C;T/T;T/T;A/G;A/A;C/C;T/T;A/A;C/C;C/C;NA;NA;C/C;C/C;G/G;T/T;T/T;G/G;T/T;G/G;NA;C/C;C/C…
FP109;T/T;G/G;T/T;T/T;NA;A/A;C/C;T/T;C/T;T/T;G/G;C/C;C/C;C/C;C/C;T/T;A/A;T/T;T/T;C/C;C/C;T/T;G/G;C/C;C/C;A/A;T/T;C/C;C/C;T/T;C/C;G/G;G/G;T/T;A/A;A/G;A/A;A/A;G/G;A/A;G/G;A/G;C/C;G/G;T/T;T/T;G/G;A/G;A/A;G/T;A/A;C/C;C/C;G/G;G/G;G/G;G/G;C/C;C/C;A/G;C/C;A/A;C/C;T/T;G/T;A/A;C/C;T/T;G/G;A/A;T/T;C/C;C/C;C/C;C/C;T/T;A/A;C/C;T/T;T/T;A/A;A/A;C/C;C/C;A/A;C/C;C/C;NA;T/T;C/C;C/C;G/G;T/T;T/T;G/G;T/T;A/G;NA;C/C;…
FP110;T/T;G/G;T/T;NA;NA;A/A;C/T;NA;C/C;T/T;NA;C/C;C/C;C/C;NA;T/T;A/A;T/T;T/T;C/C;C/C;T/T;NA;C/T;C/C;A/A;T/T;C/C;C/C;T/T;C/C;NA;G/G;T/T;NA;G/G;A/A;NA;G/G;A/A;G/G;A/A;C/C;G/G;T/T;T/T;G/G;A/A;A/A;G/G;A/G;C/C;C/C;NA;G/G;G/G;G/G;C/C;C/C;G/G;C/C;A/A;C/C;T/T;G/G;A/A;C/C;T/T;G/G;A/A;T/T;C/C;C/C;C/C;C/C;T/T;A/A;C/C;T/T;T/T;A/A;A/A;C/C;C/T;NA;C/C;C/C;NA;NA;C/C;C/C;G/G;T/T;T/T;G/G;T/T;A/A;NA;C/T;C/C;NA;A/A;…
FP111;T/T;NA;T/T;NA;NA;A/A;NA;NA;T/T;T/T;NA;C/C;C/C;C/C;NA;T/T;A/A;T/T;T/T;C/C;C/C;T/T;NA;NA;C/C;A/A;T/T;C/C;C/C;T/T;C/C;NA;G/G;T/T;A/G;G/G;A/A;NA;G/G;A/A;G/G;NA;C/C;G/G;T/T;T/T;G/G;G/G;A/A;G/G;G/G;C/C;C/C;NA;G/G;G/G;G/G;C/C;C/C;G/G;C/C;A/A;C/C;T/T;G/G;A/A;C/C;T/T;G/G;A/A;T/T;C/C;C/C;C/C;C/C;T/T;A/A;C/C;T/T;T/T;A/A;A/A;C/C;T/T;NA;C/C;C/C;NA;NA;C/C;C/C;G/G;T/T;T/T;G/G;T/T;A/A;NA;C/T;C/C;G/G;A/A;T/…
FP112;T/T;G/G;T/T;T/T;NA;A/A;T/T;C/C;C/C;T/T;NA;C/C;C/C;C/C;T/T;T/T;A/A;T/T;T/T;C/C;C/C;T/T;A/G;T/T;C/C;A/A;T/T;C/C;C/C;T/T;C/C;NA;G/G;T/T;A/A;G/G;A/A;A/A;G/G;A/A;G/G;G/G;C/C;G/G;T/T;T/T;G/G;A/G;A/A;T/T;G/G;C/C;C/C;NA;G/G;G/G;G/G;C/C;T/T;G/G;C/C;A/A;C/C;T/T;G/G;A/A;C/C;T/T;G/G;A/A;T/T;C/C;C/C;C/C;C/C;T/T;A/A;C/C;T/T;T/T;A/G;A/A;C/C;T/T;A/A;C/C;C/C;NA;NA;C/C;C/C;G/G;T/T;T/T;G/G;T/T;NA;NA;T/T;A/A;A…
FP113;T/T;G/G;T/T;T/T;NA;A/A;T/T;C/C;C/C;T/T;G/G;C/C;C/C;C/C;T/T;T/T;A/A;T/T;T/T;C/C;C/C;T/T;A/A;T/T;C/C;A/A;T/T;C/C;C/C;T/T;C/C;A/G;G/G;T/T;A/A;A/G;A/A;A/A;G/G;A/A;G/G;A/G;C/C;G/G;T/T;T/T;G/G;A/G;A/A;G/T;G/G;C/C;C/C;G/G;G/G;G/G;G/G;C/C;C/C;A/A;C/C;A/A;C/C;T/T;T/T;A/A;C/C;T/T;G/G;A/A;T/T;C/C;C/C;C/C;C/C;T/T;A/A;C/C;T/T;T/T;A/A;A/A;C/C;T/T;A/A;C/C;C/C;NA;C/C;C/C;C/C;G/G;T/T;T/T;G/G;T/T;A/G;NA;T/T;…
FP114;T/T;G/G;T/T;C/C;NA;A/A;T/T;C/T;C/C;T/T;T/T;A/C;C/C;C/C;T/T;T/T;A/A;T/T;T/T;C/C;C/C;T/T;NA;T/T;C/C;A/A;T/T;C/C;C/C;T/T;C/C;G/G;G/G;T/T;A/A;A/G;A/A;G/G;G/G;A/A;G/G;A/G;C/C;G/G;T/T;T/T;G/G;G/G;A/A;T/T;A/A;C/C;C/C;NA;G/G;G/G;G/G;C/C;C/T;G/G;C/C;A/A;C/C;T/T;G/G;A/A;C/C;T/T;G/G;A/A;T/T;C/C;C/C;C/C;C/C;T/T;A/A;C/C;T/T;T/T;A/A;A/A;C/C;C/C;G/G;C/C;C/C;NA;C/C;C/C;C/C;G/G;T/T;T/T;G/G;T/T;A/G;NA;C/C;C/…
FP115;T/T;A/A;T/T;T/T;NA;A/A;C/C;T/T;C/C;T/T;G/G;A/A;C/C;C/C;T/T;T/T;A/A;T/T;T/T;C/C;C/C;T/T;G/G;T/T;C/C;A/A;T/T;C/C;C/C;T/T;C/C;A/G;G/G;T/T;A/A;G/G;A/A;A/A;G/G;A/A;G/G;G/G;C/C;G/G;T/T;T/T;G/G;G/G;A/A;G/T;G/G;C/C;C/C;G/G;G/G;G/G;G/G;C/C;T/T;A/A;C/C;A/A;C/C;T/T;T/T;A/A;C/C;T/T;G/G;A/A;T/T;C/C;C/C;C/C;C/C;T/T;A/A;C/C;T/T;T/T;A/A;A/A;C/C;T/T;A/A;C/C;C/C;NA;T/T;C/C;C/C;G/G;T/T;T/T;G/G;T/T;G/G;NA;C/T;…
FP116;T/T;NA;T/T;C/T;NA;A/A;T/T;NA;C/C;T/T;NA;NA;C/C;C/C;NA;T/T;A/A;T/T;T/T;C/C;C/C;T/T;NA;C/C;C/C;A/A;T/T;C/C;C/C;T/T;C/C;NA;G/G;T/T;NA;NA;A/A;NA;G/G;A/A;G/G;NA;C/C;G/G;T/T;T/T;G/G;NA;A/A;G/T;NA;C/C;C/C;NA;G/G;G/G;G/G;C/C;T/T;NA;C/C;A/A;C/C;T/T;G/T;A/A;C/C;T/T;G/G;A/A;T/T;C/C;C/C;C/C;C/C;T/T;A/A;C/C;T/T;T/T;A/G;A/A;C/C;C/C;NA;C/C;C/C;NA;NA;C/C;C/C;G/G;T/T;T/T;G/G;T/T;A/G;NA;C/T;C/C;G/G;NA;T/T;C/…
FP117;T/T;A/A;T/T;C/C;NA;A/A;T/T;C/T;T/T;T/T;T/T;A/A;C/C;C/C;C/C;T/T;A/A;T/T;T/T;C/C;C/C;T/T;A/A;T/T;C/C;A/A;T/T;C/C;C/C;T/T;C/C;A/A;G/G;T/T;G/G;A/A;A/A;G/G;G/G;A/A;G/G;A/A;C/C;G/G;T/T;T/T;G/G;G/G;A/A;G/G;A/G;C/C;C/C;G/G;G/G;G/G;G/G;C/C;C/C;A/A;C/C;A/A;C/C;T/T;G/T;A/A;C/C;T/T;G/G;A/A;T/T;C/C;C/C;C/C;C/C;T/T;A/A;C/C;T/T;T/T;A/A;A/A;C/C;C/T;A/A;C/C;C/C;NA;C/C;C/C;C/C;G/G;T/T;T/T;G/G;T/T;G/G;NA;C/C;…
FP118;T/T;A/A;T/T;C/T;NA;A/A;C/T;C/C;C/C;T/T;G/G;A/C;C/C;C/C;T/T;T/T;A/A;T/T;T/T;C/C;C/C;T/T;A/G;T/T;C/C;A/A;T/T;C/C;C/C;T/T;C/C;A/A;G/G;T/T;A/A;G/G;A/A;NA;G/G;A/A;G/G;A/A;C/C;G/G;T/T;T/T;G/G;G/G;A/A;T/T;A/A;C/C;C/C;G/G;G/G;G/G;G/G;C/C;C/T;A/A;C/C;A/A;C/C;T/T;G/G;A/A;C/C;T/T;G/G;A/A;T/T;C/C;C/C;C/C;C/C;T/T;A/A;C/C;T/T;T/T;A/G;A/A;C/C;C/C;NA;C/C;C/C;NA;C/C;C/C;C/C;G/G;T/T;T/T;G/G;T/T;A/A;NA;C/C;C/…
FP119;T/T;G/G;T/T;T/T;NA;A/A;T/T;C/C;C/T;T/T;G/G;A/C;C/C;C/C;C/T;T/T;A/A;T/T;T/T;C/C;C/C;T/T;A/A;C/T;C/C;A/A;T/T;C/C;C/C;T/T;C/C;A/A;G/G;T/T;A/A;G/G;A/A;A/A;G/G;A/A;G/G;G/G;C/C;G/G;T/T;T/T;G/G;A/G;A/A;G/T;G/G;C/C;C/C;NA;G/G;G/G;G/G;C/C;C/C;G/G;C/C;A/A;C/C;T/T;T/T;A/A;C/C;T/T;G/G;A/A;T/T;C/C;C/C;C/C;C/C;T/T;A/A;C/C;T/T;T/T;A/A;A/A;C/C;T/T;A/A;C/C;C/C;NA;T/T;C/C;C/C;G/G;T/T;T/T;G/G;T/T;A/A;NA;C/T;C…
FP120;T/T;NA;T/T;T/T;NA;A/A;C/T;T/T;T/T;T/T;G/G;A/A;C/C;C/C;C/C;T/T;A/A;T/T;T/T;C/C;C/C;T/T;A/A;C/C;C/C;A/A;T/T;C/C;C/C;T/T;C/C;A/A;G/G;T/T;G/G;A/A;A/A;NA;G/G;A/A;G/G;A/A;C/C;G/G;T/T;T/T;G/G;G/G;A/A;G/G;G/G;C/C;C/C;NA;G/G;G/G;G/G;C/C;C/C;G/G;C/C;A/A;C/C;T/T;G/G;A/A;C/C;T/T;G/G;A/A;T/T;C/C;C/C;C/C;C/C;T/T;A/A;C/C;T/T;T/T;A/A;A/A;C/C;T/T;A/A;C/C;C/C;NA;C/C;C/C;C/C;G/G;T/T;T/T;G/G;T/T;G/G;NA;C/T;A/C…
FP121;T/T;G/G;T/T;C/C;NA;A/A;T/T;T/T;C/C;T/T;T/T;A/C;C/C;C/C;T/T;T/T;A/A;T/T;T/T;C/C;C/C;T/T;A/G;C/T;C/C;A/A;T/T;C/C;C/C;T/T;C/C;G/G;G/G;T/T;A/G;A/G;A/A;A/A;G/G;A/A;G/G;G/G;C/C;G/G;T/T;T/T;G/G;G/G;A/A;G/T;A/A;C/C;C/C;NA;G/G;G/G;G/G;C/C;C/C;A/G;C/C;A/A;C/C;T/T;G/T;A/A;C/C;T/T;G/G;A/A;T/T;C/C;C/C;C/C;C/C;T/T;A/A;C/C;T/T;T/T;G/G;A/A;C/C;C/C;G/G;C/C;C/C;NA;T/T;C/C;C/C;G/G;T/T;T/T;G/G;T/T;G/G;NA;T/T;A…
FP122;T/T;G/G;T/T;C/C;NA;A/A;C/C;T/T;C/C;T/T;T/T;A/C;C/C;C/C;T/T;T/T;A/A;T/T;T/T;C/C;C/C;T/T;G/G;T/T;C/C;A/A;T/T;C/C;C/C;T/T;C/C;A/A;G/G;T/T;A/G;G/G;A/A;G/G;G/G;A/A;G/G;A/A;C/C;G/G;T/T;T/T;G/G;A/G;A/A;G/T;A/A;C/C;C/C;T/T;G/G;G/G;G/G;C/C;C/C;A/G;C/C;A/A;C/C;T/T;G/T;A/A;C/C;T/T;G/G;A/A;T/T;C/C;C/C;C/C;C/C;T/T;A/A;C/C;T/T;T/T;G/G;A/A;C/C;C/C;G/G;C/C;C/C;NA;C/C;C/C;C/C;G/G;T/T;T/T;G/G;T/T;A/G;NA;T/T;…
FP123;T/T;NA;T/T;NA;NA;A/A;T/T;NA;NA;T/T;NA;NA;C/C;C/C;NA;T/T;A/A;T/T;T/T;C/C;C/C;T/T;NA;NA;C/C;A/A;T/T;C/C;C/C;T/T;NA;NA;G/G;T/T;NA;NA;A/A;NA;G/G;A/A;G/G;NA;C/C;G/G;T/T;T/T;G/G;NA;A/A;NA;NA;C/C;C/C;NA;G/G;G/G;G/G;C/C;NA;NA;C/C;A/A;C/C;T/T;NA;A/A;C/C;T/T;G/G;A/A;T/T;C/C;C/C;C/C;C/C;T/T;A/A;C/C;T/T;T/T;NA;A/A;C/C;NA;NA;C/C;C/C;NA;NA;C/C;C/C;G/G;T/T;T/T;G/G;T/T;NA;NA;NA;NA;NA;NA;NA;C/C;NA;A/A;C/C;N…
FP124;T/T;G/G;T/T;C/T;NA;A/A;T/T;C/C;C/T;T/T;NA;C/C;C/C;C/C;C/C;T/T;A/A;T/T;T/T;C/C;C/C;T/T;G/G;T/T;C/C;A/A;T/T;C/C;C/C;T/T;C/C;A/G;G/G;T/T;G/G;A/G;A/A;G/G;G/G;A/A;G/G;A/A;C/C;G/G;T/T;T/T;G/G;A/A;A/A;G/T;A/G;C/C;C/C;NA;G/G;G/G;G/G;C/C;C/C;G/G;C/C;A/A;C/C;T/T;G/T;A/A;C/C;T/T;G/G;A/A;T/T;C/C;C/C;C/C;C/C;T/T;A/A;C/C;T/T;T/T;A/G;A/A;C/C;C/T;A/A;C/C;C/C;NA;T/T;C/C;C/C;G/G;T/T;T/T;G/G;T/T;G/G;NA;C/C;C/…
FP125;T/T;A/A;T/T;T/T;NA;A/A;C/T;T/T;C/T;T/T;G/G;A/A;C/C;C/C;C/T;T/T;A/A;T/T;T/T;C/C;C/C;T/T;G/G;C/T;C/C;A/A;T/T;C/C;C/C;T/T;C/C;G/G;G/G;T/T;G/G;A/A;A/A;G/G;G/G;A/A;G/G;A/A;C/C;G/G;T/T;T/T;G/G;A/G;A/A;T/T;G/G;C/C;C/C;G/G;G/G;G/G;G/G;C/C;T/T;A/G;C/C;A/A;C/C;T/T;T/T;A/A;C/C;T/T;G/G;A/A;T/T;C/C;C/C;C/C;C/C;T/T;A/A;C/C;T/T;T/T;A/A;A/A;C/C;T/T;A/A;C/C;C/C;NA;T/T;C/C;C/C;G/G;T/T;T/T;G/G;T/T;A/G;NA;C/T;…
FP126;T/T;A/A;T/T;C/C;NA;A/A;C/C;C/C;C/C;T/T;T/T;A/C;C/C;C/C;T/T;T/T;A/A;T/T;T/T;C/C;C/C;T/T;G/G;T/T;C/C;A/A;T/T;C/C;C/C;T/T;C/C;A/A;G/G;T/T;G/G;A/A;A/A;A/A;G/G;A/A;G/G;A/A;C/C;G/G;T/T;T/T;G/G;A/A;A/A;G/T;A/G;C/C;C/C;G/G;G/G;G/G;G/G;C/C;T/T;G/G;C/C;A/A;C/C;T/T;G/G;A/A;C/C;T/T;G/G;A/A;T/T;C/C;C/C;C/C;C/C;T/T;A/A;C/C;T/T;T/T;G/G;A/A;C/C;C/T;A/A;C/C;C/C;NA;T/T;C/C;C/C;G/G;T/T;T/T;G/G;T/T;G/G;NA;T/T;…
FP127;T/T;G/G;T/T;C/T;NA;A/A;C/C;C/T;T/T;T/T;NA;A/A;C/C;C/C;C/C;T/T;A/A;T/T;T/T;C/C;C/C;T/T;A/G;C/T;C/C;A/A;T/T;C/C;C/C;T/T;C/C;G/G;G/G;T/T;A/A;A/A;A/A;G/G;G/G;A/A;G/G;A/A;C/C;G/G;T/T;T/T;G/G;A/A;A/A;G/T;A/G;C/C;C/C;NA;G/G;G/G;G/G;C/C;T/T;A/G;C/C;A/A;C/C;T/T;G/T;A/A;C/C;T/T;G/G;A/A;T/T;C/C;C/C;C/C;C/C;T/T;A/A;C/C;T/T;T/T;G/G;A/A;C/C;C/T;A/A;C/C;C/C;NA;C/C;C/C;C/C;G/G;T/T;T/T;G/G;T/T;G/G;NA;T/T;A/…
FP128;T/T;NA;T/T;NA;NA;A/A;NA;NA;C/C;T/T;NA;NA;C/C;C/C;NA;T/T;A/A;T/T;T/T;C/C;C/C;T/T;A/G;NA;C/C;A/A;T/T;C/C;C/C;T/T;C/C;NA;G/G;T/T;NA;NA;A/A;NA;G/G;A/A;G/G;NA;C/C;G/G;T/T;T/T;G/G;G/G;A/A;NA;G/G;C/C;C/C;NA;G/G;G/G;G/G;C/C;C/C;NA;C/C;A/A;C/C;T/T;NA;A/A;C/C;T/T;G/G;A/A;T/T;C/C;C/C;C/C;C/C;T/T;A/A;C/C;T/T;T/T;NA;A/A;C/C;NA;NA;C/C;C/C;NA;NA;C/C;C/C;G/G;T/T;T/T;G/G;T/T;A/A;NA;NA;NA;NA;NA;NA;C/C;NA;A/A…
FP129;T/T;G/G;T/T;C/T;NA;A/A;C/T;T/T;C/C;T/T;G/G;A/C;C/C;C/C;C/T;T/T;A/A;T/T;T/T;C/C;C/C;T/T;A/A;C/C;C/C;A/A;T/T;C/C;C/C;T/T;C/C;A/G;G/G;T/T;A/A;A/G;A/A;A/A;G/G;A/A;G/G;G/G;C/C;G/G;T/T;T/T;G/G;A/G;A/A;G/T;A/G;C/C;C/C;T/T;G/G;G/G;G/G;C/C;C/C;A/G;C/C;A/A;C/C;T/T;G/T;A/A;C/C;T/T;G/G;A/A;T/T;C/C;C/C;C/C;C/C;T/T;A/A;C/C;T/T;T/T;A/G;A/A;C/C;C/T;NA;C/C;C/C;NA;C/C;C/C;C/C;G/G;T/T;T/T;G/G;T/T;A/G;NA;C/T;A…
FP130;T/T;G/G;T/T;C/T;NA;A/A;T/T;T/T;C/T;T/T;G/G;C/C;C/C;C/C;C/C;T/T;A/A;T/T;T/T;C/C;C/C;T/T;G/G;T/T;C/C;A/A;T/T;C/C;C/C;T/T;C/C;A/A;G/G;T/T;A/A;A/A;A/A;G/G;G/G;A/A;G/G;A/A;C/C;G/G;T/T;T/T;G/G;A/G;A/A;G/G;G/G;C/C;C/C;T/T;G/G;G/G;G/G;C/C;C/C;G/G;C/C;A/A;C/C;T/T;G/G;A/A;C/C;T/T;G/G;A/A;T/T;C/C;C/C;C/C;C/C;T/T;A/A;C/C;T/T;T/T;G/G;A/A;C/C;T/T;A/A;C/C;C/C;NA;T/T;C/C;C/C;G/G;T/T;T/T;G/G;T/T;A/A;NA;C/C;…
FP131;T/T;G/G;T/T;C/C;NA;A/A;T/T;C/C;C/T;T/T;NA;C/C;C/C;C/C;NA;T/T;A/A;T/T;T/T;C/C;C/C;T/T;A/A;C/C;C/C;A/A;T/T;C/C;C/C;T/T;C/C;A/A;G/G;T/T;G/G;A/G;A/A;A/A;G/G;A/A;G/G;G/G;C/C;G/G;T/T;T/T;G/G;G/G;A/A;G/G;A/A;C/C;C/C;T/T;G/G;G/G;G/G;C/C;C/C;G/G;C/C;A/A;C/C;T/T;G/G;A/A;C/C;T/T;G/G;A/A;T/T;C/C;C/C;C/C;C/C;T/T;A/A;C/C;T/T;T/T;G/G;A/A;C/C;C/C;G/G;C/C;C/C;NA;C/C;C/C;C/C;G/G;T/T;T/T;G/G;T/T;A/A;NA;T/T;A/…
FP132;T/T;G/G;T/T;C/T;NA;A/A;C/C;T/T;C/C;T/T;G/G;C/C;C/C;C/C;T/T;T/T;A/A;T/T;T/T;C/C;C/C;T/T;G/G;T/T;C/C;A/A;T/T;C/C;C/C;T/T;C/C;A/A;G/G;T/T;G/G;A/G;A/A;A/A;G/G;A/A;G/G;G/G;C/C;G/G;T/T;T/T;G/G;G/G;A/A;T/T;A/G;C/C;C/C;G/G;G/G;G/G;G/G;C/C;T/T;G/G;C/C;A/A;C/C;T/T;G/T;A/A;C/C;T/T;G/G;A/A;T/T;C/C;C/C;C/C;C/C;T/T;A/A;C/C;T/T;T/T;A/A;A/A;C/C;C/T;A/A;C/C;C/C;NA;C/C;C/C;C/C;G/G;T/T;T/T;G/G;T/T;A/A;NA;C/T;…
FP133;T/T;A/A;T/T;T/T;NA;A/A;T/T;T/T;T/T;T/T;G/G;A/A;C/C;C/C;C/C;T/T;A/A;T/T;T/T;C/C;C/C;T/T;A/A;T/T;C/C;A/A;T/T;C/C;C/C;T/T;C/C;A/G;G/G;T/T;G/G;A/G;A/A;A/A;G/G;A/A;G/G;A/G;C/C;G/G;T/T;T/T;G/G;A/A;A/A;G/T;G/G;C/C;C/C;NA;G/G;G/G;G/G;C/C;C/T;A/G;C/C;A/A;C/C;T/T;T/T;A/A;C/C;T/T;G/G;A/A;T/T;C/C;C/C;C/C;C/C;T/T;A/A;C/C;T/T;T/T;A/A;A/A;C/C;T/T;A/A;C/C;C/C;NA;T/T;C/C;C/C;G/G;T/T;T/T;G/G;T/T;A/G;NA;C/C;C…
FP134;T/T;G/G;T/T;C/C;NA;A/A;C/T;T/T;C/C;T/T;NA;A/C;C/C;C/C;C/T;T/T;A/A;T/T;T/T;C/C;C/C;T/T;G/G;T/T;C/C;A/A;T/T;C/C;C/C;T/T;C/C;A/G;G/G;T/T;A/G;NA;A/A;A/A;G/G;A/A;G/G;A/G;C/C;G/G;T/T;T/T;G/G;A/G;A/A;G/T;A/G;C/C;C/C;T/T;G/G;G/G;G/G;C/C;T/T;A/G;C/C;A/A;C/C;T/T;G/T;A/A;C/C;T/T;G/G;A/A;T/T;C/C;C/C;C/C;C/C;T/T;A/A;C/C;T/T;T/T;A/G;A/A;C/C;C/T;NA;C/C;C/C;NA;C/C;C/C;C/C;G/G;T/T;T/T;G/G;T/T;A/G;NA;T/T;A/A…
FP135;T/T;A/G;T/T;C/C;NA;A/A;C/C;T/T;C/C;T/T;NA;A/C;C/C;C/C;C/T;T/T;A/A;T/T;T/T;C/C;C/C;T/T;G/G;T/T;C/C;A/A;T/T;C/C;C/C;T/T;C/C;A/G;G/G;T/T;A/G;G/G;A/A;A/A;G/G;A/A;G/G;A/G;C/C;G/G;T/T;T/T;G/G;A/G;A/A;G/T;A/G;C/C;C/C;T/T;G/G;G/G;G/G;C/C;T/T;A/G;C/C;A/A;C/C;T/T;G/T;A/A;C/C;T/T;G/G;A/A;T/T;C/C;C/C;C/C;C/C;T/T;A/A;C/C;T/T;T/T;A/G;A/A;C/C;NA;NA;C/C;C/C;NA;C/C;C/C;C/C;G/G;T/T;T/T;G/G;T/T;G/G;NA;T/T;A/A…
FP136;T/T;A/A;T/T;C/T;NA;A/A;T/T;T/T;C/T;T/T;T/T;A/A;C/C;C/C;C/C;T/T;A/A;T/T;T/T;C/C;C/C;T/T;G/G;C/C;C/C;A/A;T/T;C/C;C/C;T/T;C/C;A/G;G/G;T/T;G/G;G/G;A/A;G/G;G/G;A/A;G/G;A/G;C/C;G/G;T/T;T/T;G/G;A/G;A/A;G/G;A/A;C/C;C/C;T/T;G/G;G/G;G/G;C/C;T/T;A/G;C/C;A/A;C/C;T/T;G/T;A/A;C/C;T/T;G/G;A/A;T/T;C/C;C/C;C/C;C/C;T/T;A/A;C/C;T/T;T/T;G/G;A/A;C/C;C/C;G/G;C/C;C/C;NA;C/C;C/C;C/C;G/G;T/T;T/T;G/G;T/T;A/G;NA;T/T;…
FP137;T/T;A/A;T/T;C/C;NA;A/A;C/C;T/T;T/T;T/T;NA;A/A;C/C;C/C;C/T;T/T;A/A;T/T;T/T;C/C;C/C;T/T;G/G;T/T;C/C;A/A;T/T;C/C;C/C;T/T;C/C;A/A;G/G;T/T;A/G;G/G;A/A;A/A;G/G;A/A;G/G;G/G;C/C;G/G;T/T;T/T;G/G;G/G;A/A;G/G;A/A;C/C;C/C;G/G;G/G;G/G;G/G;C/C;C/C;G/G;C/C;A/A;C/C;T/T;G/G;A/A;C/C;T/T;G/G;A/A;T/T;C/C;C/C;C/C;C/C;T/T;A/A;C/C;T/T;T/T;A/G;A/A;C/C;C/C;NA;C/C;C/C;NA;NA;C/C;C/C;G/G;T/T;T/T;G/G;T/T;G/G;NA;C/C;C/C…
FP138;T/T;A/A;T/T;T/T;NA;A/A;C/T;T/T;C/C;T/T;G/G;A/C;C/C;C/C;T/T;T/T;A/A;T/T;T/T;C/C;C/C;T/T;A/G;C/C;C/C;A/A;T/T;C/C;C/C;T/T;C/C;A/A;G/G;T/T;G/G;G/G;A/A;A/A;G/G;A/A;G/G;NA;C/C;G/G;T/T;T/T;G/G;G/G;A/A;T/T;G/G;C/C;C/C;G/G;G/G;G/G;G/G;C/C;C/C;A/G;C/C;A/A;C/C;T/T;G/G;A/A;C/C;T/T;G/G;A/A;T/T;C/C;C/C;C/C;C/C;T/T;A/A;C/C;T/T;T/T;A/A;A/A;C/C;T/T;NA;C/C;C/C;NA;C/C;C/C;C/C;G/G;T/T;T/T;G/G;T/T;A/G;NA;C/C;C/…
FP139;T/T;G/G;T/T;C/C;NA;A/A;T/T;C/T;T/T;T/T;T/T;A/A;C/C;C/C;C/C;T/T;A/A;T/T;T/T;C/C;C/C;T/T;A/A;C/C;C/C;A/A;T/T;C/C;C/C;T/T;C/C;A/G;G/G;T/T;G/G;A/A;A/A;A/A;G/G;A/A;G/G;A/A;C/C;G/G;T/T;T/T;G/G;A/A;A/A;T/T;A/A;C/C;C/C;G/G;G/G;G/G;G/G;C/C;T/T;A/A;C/C;A/A;C/C;T/T;T/T;A/A;C/C;T/T;G/G;A/A;T/T;C/C;C/C;C/C;C/C;T/T;A/A;C/C;T/T;T/T;G/G;A/A;C/C;C/C;G/G;C/C;C/C;NA;C/C;C/C;C/C;G/G;T/T;T/T;G/G;T/T;G/G;NA;C/C;…
FP140;T/T;A/A;T/T;T/T;NA;A/A;C/C;T/T;C/C;T/T;G/G;C/C;C/C;C/C;T/T;T/T;A/A;T/T;T/T;C/C;C/C;T/T;G/G;C/C;C/C;A/A;T/T;C/C;C/C;T/T;C/C;A/G;G/G;T/T;A/G;G/G;A/A;A/A;G/G;A/A;G/G;G/G;C/C;G/G;T/T;T/T;G/G;A/A;A/A;G/G;G/G;C/C;C/C;T/T;G/G;G/G;G/G;C/C;C/T;A/A;C/C;A/A;C/C;T/T;T/T;A/A;C/C;T/T;G/G;A/A;T/T;C/C;C/C;C/C;C/C;T/T;A/A;C/C;T/T;T/T;A/A;A/A;C/C;T/T;A/A;C/C;C/C;NA;T/T;C/C;C/C;G/G;T/T;T/T;G/G;T/T;G/G;NA;T/T;…
FP141;T/T;A/A;T/T;T/T;NA;A/A;C/C;T/T;C/C;T/T;NA;A/A;C/C;C/C;T/T;T/T;A/A;T/T;T/T;C/C;C/C;T/T;A/G;C/T;C/C;A/A;T/T;C/C;C/C;T/T;C/C;A/A;G/G;T/T;A/A;A/A;A/A;A/A;G/G;A/A;G/G;G/G;C/C;G/G;T/T;T/T;G/G;G/G;A/A;G/G;G/G;C/C;C/C;NA;G/G;G/G;G/G;C/C;T/T;A/G;C/C;A/A;C/C;T/T;G/T;A/A;C/C;T/T;G/G;A/A;T/T;C/C;C/C;C/C;C/C;T/T;A/A;C/C;T/T;T/T;A/G;A/A;C/C;T/T;A/A;C/C;C/C;NA;T/T;C/C;C/C;G/G;T/T;T/T;G/G;T/T;G/G;NA;T/T;A/…
FP142;T/T;G/G;T/T;C/C;NA;A/A;C/T;T/T;T/T;T/T;G/G;A/A;C/C;C/C;C/C;T/T;A/A;T/T;T/T;C/C;C/C;T/T;A/A;C/C;C/C;A/A;T/T;C/C;C/C;T/T;C/C;A/A;G/G;T/T;G/G;G/G;A/A;A/A;G/G;A/A;G/G;G/G;C/C;G/G;T/T;T/T;G/G;G/G;A/A;G/G;A/A;C/C;C/C;T/T;G/G;G/G;G/G;C/C;T/T;G/G;C/C;A/A;C/C;T/T;G/G;A/A;C/C;T/T;G/G;A/A;T/T;C/C;C/C;C/C;C/C;T/T;A/A;C/C;T/T;T/T;A/G;A/A;C/C;C/C;G/G;C/C;C/C;NA;C/C;C/C;C/C;G/G;T/T;T/T;G/G;T/T;G/G;NA;C/C;…
FP143;T/T;G/G;T/T;C/T;NA;A/A;C/T;T/T;C/C;T/T;G/G;A/C;C/C;C/C;T/T;T/T;A/A;T/T;T/T;C/C;C/C;T/T;A/A;C/C;C/C;A/A;T/T;C/C;C/C;T/T;C/C;A/A;G/G;T/T;A/G;G/G;A/A;A/A;G/G;A/A;G/G;A/G;C/C;G/G;T/T;T/T;G/G;G/G;A/A;T/T;A/G;C/C;C/C;NA;G/G;G/G;G/G;C/C;T/T;A/A;C/C;A/A;C/C;T/T;T/T;A/A;C/C;T/T;G/G;A/A;T/T;C/C;C/C;C/C;C/C;T/T;A/A;C/C;T/T;T/T;NA;A/A;C/C;C/T;NA;C/C;C/C;NA;C/C;C/C;C/C;G/G;T/T;T/T;G/G;T/T;A/A;NA;T/T;A/A…
FP144;T/T;G/G;T/T;C/C;NA;A/A;C/T;T/T;T/T;T/T;T/T;A/A;C/C;C/C;T/T;T/T;A/A;T/T;T/T;C/C;C/C;T/T;G/G;C/C;C/C;A/A;T/T;C/C;C/C;T/T;C/C;A/A;G/G;T/T;A/A;G/G;A/A;A/A;G/G;A/A;G/G;G/G;C/C;G/G;T/T;T/T;G/G;A/A;A/A;T/T;A/A;C/C;C/C;G/G;G/G;G/G;G/G;C/C;C/C;A/A;C/C;A/A;C/C;T/T;T/T;A/A;C/C;T/T;G/G;A/A;T/T;C/C;C/C;C/C;C/C;T/T;A/A;C/C;T/T;T/T;A/A;A/A;C/C;C/C;G/G;C/C;C/C;NA;C/C;C/C;C/C;G/G;T/T;T/T;G/G;T/T;G/G;NA;C/T;…
FP145;T/T;G/G;T/T;NA;NA;A/A;C/C;C/T;C/C;T/T;G/G;A/A;C/C;C/C;T/T;T/T;A/A;T/T;T/T;C/C;C/C;T/T;A/A;C/C;C/C;A/A;T/T;C/C;C/C;T/T;C/C;A/G;G/G;T/T;G/G;A/G;A/A;G/G;G/G;A/A;G/G;A/A;C/C;G/G;T/T;T/T;G/G;A/A;A/A;G/T;A/A;C/C;C/C;NA;G/G;G/G;G/G;C/C;T/T;A/G;C/C;A/A;C/C;T/T;G/G;A/A;C/C;T/T;G/G;A/A;T/T;C/C;C/C;C/C;C/C;T/T;A/A;C/C;T/T;T/T;G/G;A/A;C/C;C/C;G/G;C/C;C/C;NA;T/T;C/C;C/C;G/G;T/T;T/T;G/G;T/T;A/G;NA;C/C;A/…
FP146;T/T;A/A;T/T;T/T;NA;A/A;T/T;C/C;C/C;T/T;G/G;A/A;C/C;C/C;NA;T/T;A/A;T/T;T/T;C/C;C/C;T/T;G/G;C/T;C/C;A/A;T/T;C/C;C/C;T/T;C/C;A/G;G/G;T/T;G/G;A/G;A/A;A/A;G/G;A/A;G/G;G/G;C/C;G/G;T/T;T/T;G/G;A/G;A/A;G/G;G/G;C/C;C/C;T/T;G/G;G/G;G/G;C/C;C/C;A/G;C/C;A/A;C/C;T/T;G/T;A/A;C/C;T/T;G/G;A/A;T/T;C/C;C/C;C/C;C/C;T/T;A/A;C/C;T/T;T/T;G/G;A/A;C/C;T/T;A/A;C/C;C/C;NA;C/C;C/C;C/C;G/G;T/T;T/T;G/G;T/T;A/A;NA;C/T;A…
FP147;T/T;A/A;T/T;T/T;NA;A/A;C/T;C/T;C/T;T/T;G/G;C/C;C/C;C/C;C/C;T/T;A/A;T/T;T/T;C/C;C/C;T/T;A/A;C/C;C/C;A/A;T/T;C/C;C/C;T/T;C/C;A/A;G/G;T/T;G/G;G/G;A/A;G/G;G/G;A/A;G/G;A/A;C/C;G/G;T/T;T/T;G/G;A/G;A/A;G/G;G/G;C/C;C/C;T/T;G/G;G/G;G/G;C/C;T/T;NA;C/C;A/A;C/C;T/T;G/T;A/A;C/C;T/T;G/G;A/A;T/T;C/C;C/C;C/C;C/C;T/T;A/A;C/C;T/T;T/T;A/G;A/A;C/C;T/T;A/A;C/C;C/C;NA;C/C;C/C;C/C;G/G;T/T;T/T;G/G;T/T;A/A;NA;C/T;A…
FP148;T/T;A/A;T/T;C/T;NA;A/A;C/T;C/C;C/T;T/T;G/G;C/C;C/C;C/C;C/T;T/T;A/A;T/T;T/T;C/C;C/C;T/T;G/G;C/C;C/C;A/A;T/T;C/C;C/C;T/T;C/C;A/A;G/G;T/T;A/G;A/G;A/A;G/G;G/G;A/A;G/G;A/A;C/C;G/G;T/T;T/T;G/G;G/G;A/A;G/T;G/G;C/C;C/C;G/G;G/G;G/G;G/G;C/C;C/T;G/G;C/C;A/A;C/C;T/T;G/T;A/A;C/C;T/T;G/G;A/A;T/T;C/C;C/C;C/C;C/C;T/T;A/A;C/C;T/T;T/T;A/A;A/A;C/C;T/T;A/A;C/C;C/C;NA;C/C;C/C;C/C;G/G;T/T;T/T;G/G;T/T;A/A;NA;C/T;…
FP149;T/T;A/A;T/T;C/T;NA;A/A;C/T;C/C;T/T;T/T;G/G;NA;C/C;C/C;C/T;T/T;A/A;T/T;T/T;C/C;C/C;T/T;A/A;C/C;C/C;A/A;T/T;C/C;C/C;T/T;C/C;A/G;G/G;T/T;G/G;A/G;A/A;A/A;G/G;A/A;G/G;G/G;C/C;G/G;T/T;T/T;G/G;G/G;A/A;T/T;A/G;C/C;C/C;G/G;G/G;G/G;G/G;C/C;C/C;A/A;C/C;A/A;C/C;T/T;T/T;A/A;C/C;T/T;G/G;A/A;T/T;C/C;C/C;C/C;C/C;T/T;A/A;C/C;T/T;T/T;G/G;A/A;C/C;C/T;A/A;C/C;C/C;NA;T/T;C/C;C/C;G/G;T/T;T/T;G/G;T/T;A/G;NA;T/T;A…
FP150;T/T;A/A;T/T;C/T;NA;A/A;C/C;T/T;C/C;T/T;G/G;A/A;C/C;C/C;T/T;T/T;A/A;T/T;T/T;C/C;C/C;T/T;G/G;C/C;C/C;A/A;T/T;C/C;C/C;T/T;C/C;A/A;G/G;T/T;G/G;G/G;A/A;G/G;G/G;A/A;G/G;A/A;C/C;G/G;T/T;T/T;G/G;A/A;A/A;G/T;G/G;C/C;C/C;NA;G/G;G/G;G/G;C/C;T/T;A/G;C/C;A/A;C/C;T/T;G/T;A/A;C/C;T/T;G/G;A/A;T/T;C/C;C/C;C/C;C/C;T/T;A/A;C/C;T/T;T/T;A/A;A/A;C/C;T/T;A/A;C/C;C/C;NA;C/C;C/C;C/C;G/G;T/T;T/T;G/G;T/T;A/A;NA;T/T;A…
FP151;T/T;A/A;T/T;T/T;NA;A/A;C/T;C/T;T/T;T/T;G/G;C/C;C/C;C/C;C/C;T/T;A/A;T/T;T/T;C/C;C/C;T/T;G/G;C/C;C/C;A/A;T/T;C/C;C/C;T/T;C/C;G/G;G/G;T/T;A/A;G/G;A/A;A/A;G/G;A/A;G/G;G/G;C/C;G/G;T/T;T/T;G/G;A/A;A/A;G/G;G/G;C/C;C/C;T/T;G/G;G/G;G/G;C/C;C/C;G/G;C/C;A/A;C/C;T/T;G/G;A/A;C/C;T/T;G/G;A/A;T/T;C/C;C/C;C/C;C/C;T/T;A/A;C/C;T/T;T/T;A/G;A/A;C/C;T/T;A/A;C/C;C/C;NA;C/C;C/C;C/C;G/G;T/T;T/T;G/G;T/T;G/G;NA;C/C;…
FP152;T/T;A/A;T/T;T/T;NA;A/A;T/T;C/C;C/C;T/T;G/G;C/C;C/C;C/C;T/T;T/T;A/A;T/T;T/T;C/C;C/C;T/T;A/G;T/T;C/C;A/A;T/T;C/C;C/C;T/T;C/C;G/G;G/G;T/T;A/A;A/A;A/A;G/G;G/G;A/A;G/G;A/A;C/C;G/G;T/T;T/T;G/G;G/G;A/A;T/T;A/G;C/C;C/C;G/G;G/G;G/G;G/G;C/C;T/T;G/G;C/C;A/A;C/C;T/T;G/T;A/A;C/C;T/T;G/G;A/A;T/T;C/C;C/C;C/C;C/C;T/T;A/A;C/C;T/T;T/T;A/A;A/A;C/C;C/T;A/A;C/C;C/C;NA;C/C;C/C;C/C;G/G;T/T;T/T;G/G;T/T;A/G;NA;C/T;…
FP153;T/T;G/G;T/T;C/T;NA;A/A;T/T;T/T;T/T;T/T;T/T;C/C;C/C;C/C;C/C;T/T;A/A;T/T;T/T;C/C;C/C;T/T;A/A;C/C;C/C;A/A;T/T;C/C;C/C;T/T;C/C;A/G;G/G;T/T;A/A;A/A;A/A;A/A;G/G;A/A;G/G;A/G;C/C;G/G;T/T;T/T;G/G;A/A;A/A;T/T;G/G;C/C;C/C;G/G;G/G;G/G;G/G;C/C;T/T;A/A;C/C;A/A;C/C;T/T;T/T;A/A;C/C;T/T;G/G;A/A;T/T;C/C;C/C;C/C;C/C;T/T;A/A;C/C;T/T;T/T;A/G;A/A;C/C;T/T;A/A;C/C;C/C;NA;C/C;C/C;C/C;G/G;T/T;T/T;G/G;T/T;A/A;NA;C/C;…
FP154;T/T;G/G;T/T;C/C;NA;A/A;T/T;C/T;T/T;T/T;T/T;C/C;C/C;C/C;C/C;T/T;A/A;T/T;T/T;C/C;C/C;T/T;G/G;T/T;C/C;A/A;T/T;C/C;C/C;T/T;C/C;A/G;G/G;T/T;G/G;A/G;A/A;A/A;G/G;A/A;G/G;A/G;C/C;G/G;T/T;T/T;G/G;A/A;A/A;G/T;G/G;C/C;C/C;G/G;G/G;G/G;G/G;C/C;C/T;A/A;C/C;A/A;C/C;T/T;T/T;A/A;C/C;T/T;G/G;A/A;T/T;C/C;C/C;C/C;C/C;T/T;A/A;C/C;T/T;T/T;A/A;A/A;C/C;T/T;G/G;C/C;C/C;NA;C/C;C/C;C/C;G/G;T/T;T/T;G/G;T/T;A/A;NA;T/T;…
FP155;T/T;G/G;T/T;T/T;NA;A/A;C/T;C/T;C/T;T/T;G/G;A/A;C/C;C/C;C/T;T/T;A/A;T/T;T/T;C/C;C/C;T/T;A/A;T/T;C/C;A/A;T/T;C/C;C/C;T/T;C/C;A/A;G/G;T/T;G/G;A/G;A/A;G/G;G/G;A/A;G/G;A/G;C/C;G/G;T/T;T/T;G/G;G/G;A/A;G/T;G/G;C/C;C/C;T/T;G/G;G/G;G/G;C/C;C/C;A/G;C/C;A/A;C/C;T/T;G/T;A/A;C/C;T/T;G/G;A/A;T/T;C/C;C/C;C/C;C/C;T/T;A/A;C/C;T/T;T/T;A/A;A/A;C/C;T/T;A/A;C/C;C/C;NA;C/C;C/C;C/C;G/G;T/T;T/T;G/G;T/T;A/A;NA;C/T;…
FP156;T/T;A/A;T/T;T/T;NA;A/A;T/T;T/T;C/C;T/T;G/G;C/C;C/C;C/C;T/T;T/T;A/A;T/T;T/T;C/C;C/C;T/T;A/G;C/T;C/C;A/A;T/T;C/C;C/C;T/T;C/C;A/A;G/G;T/T;A/A;G/G;A/A;A/A;G/G;A/A;G/G;G/G;C/C;G/G;T/T;T/T;G/G;A/G;A/A;T/T;G/G;C/C;C/C;G/G;G/G;G/G;G/G;C/C;C/C;A/A;C/C;A/A;C/C;T/T;T/T;A/A;C/C;T/T;G/G;A/A;T/T;C/C;C/C;C/C;C/C;T/T;A/A;C/C;T/T;T/T;G/G;A/A;C/C;T/T;A/A;C/C;C/C;NA;NA;C/C;C/C;G/G;T/T;T/T;G/G;T/T;G/G;NA;T/T;A…
FP157;T/T;A/A;T/T;T/T;NA;A/A;T/T;C/T;T/T;T/T;G/G;A/C;C/C;C/C;C/C;T/T;A/A;T/T;T/T;C/C;C/C;T/T;G/G;T/T;C/C;A/A;T/T;C/C;C/C;T/T;C/C;G/G;G/G;T/T;G/G;G/G;A/A;A/A;G/G;A/A;G/G;G/G;C/C;G/G;T/T;T/T;G/G;G/G;A/A;G/T;A/G;C/C;C/C;NA;G/G;G/G;G/G;C/C;T/T;G/G;C/C;A/A;C/C;T/T;G/G;A/A;C/C;T/T;G/G;A/A;T/T;C/C;C/C;C/C;C/C;T/T;A/A;C/C;T/T;T/T;A/A;A/A;C/C;C/T;A/A;C/C;C/C;NA;C/C;C/C;C/C;G/G;T/T;T/T;G/G;T/T;G/G;NA;C/T;A…
FP158;T/T;A/A;T/T;C/T;NA;A/A;T/T;T/T;C/T;T/T;T/T;C/C;C/C;C/C;C/T;T/T;A/A;T/T;T/T;C/C;C/C;T/T;A/G;C/T;C/C;A/A;T/T;C/C;C/C;T/T;C/C;A/G;G/G;T/T;A/A;G/G;A/A;A/A;G/G;A/A;G/G;A/G;C/C;G/G;T/T;T/T;G/G;A/A;A/A;G/G;A/G;C/C;C/C;T/T;G/G;G/G;G/G;C/C;T/T;A/G;C/C;A/A;C/C;T/T;G/T;A/A;C/C;T/T;G/G;A/A;T/T;C/C;C/C;C/C;C/C;T/T;A/A;C/C;T/T;T/T;G/G;A/A;C/C;C/T;A/A;C/C;C/C;NA;C/C;C/C;C/C;G/G;T/T;T/T;G/G;T/T;A/A;NA;C/C;…
FP159;T/T;A/A;T/T;C/C;NA;A/A;C/T;C/C;C/T;T/T;T/T;C/C;C/C;C/C;C/C;T/T;A/A;T/T;T/T;C/C;C/C;T/T;A/G;C/C;C/C;A/A;T/T;C/C;C/C;T/T;C/C;G/G;G/G;T/T;A/G;G/G;A/A;G/G;G/G;A/A;G/G;A/A;C/C;G/G;T/T;T/T;G/G;A/A;A/A;G/G;A/A;C/C;C/C;NA;G/G;G/G;G/G;C/C;T/T;A/A;C/C;A/A;C/C;T/T;T/T;A/A;C/C;T/T;G/G;A/A;T/T;C/C;C/C;C/C;C/C;T/T;A/A;C/C;T/T;T/T;G/G;A/A;C/C;C/C;G/G;C/C;C/C;NA;T/T;C/C;C/C;G/G;T/T;T/T;G/G;T/T;G/G;NA;C/T;A…
FP160;T/T;A/A;T/T;T/T;NA;A/A;T/T;C/T;T/T;T/T;NA;C/C;C/C;C/C;C/C;T/T;A/A;T/T;T/T;C/C;C/C;T/T;G/G;C/C;C/C;A/A;T/T;C/C;C/C;T/T;C/C;A/G;G/G;T/T;A/G;G/G;A/A;A/A;G/G;A/A;G/G;A/G;C/C;G/G;T/T;T/T;G/G;A/G;A/A;T/T;G/G;C/C;C/C;NA;G/G;G/G;G/G;C/C;C/C;G/G;C/C;A/A;C/C;T/T;G/T;A/A;C/C;T/T;G/G;A/A;T/T;C/C;C/C;C/C;C/C;T/T;A/A;C/C;T/T;T/T;A/A;A/A;C/C;T/T;A/A;C/C;C/C;NA;C/C;C/C;C/C;G/G;T/T;T/T;G/G;T/T;A/G;NA;T/T;A/…
FP161;T/T;NA;T/T;NA;NA;A/A;NA;NA;NA;T/T;NA;NA;C/C;C/C;NA;T/T;A/A;T/T;T/T;C/C;C/C;T/T;NA;NA;C/C;A/A;T/T;C/C;C/C;T/T;NA;NA;G/G;T/T;NA;NA;A/A;NA;G/G;A/A;G/G;NA;C/C;G/G;T/T;T/T;G/G;NA;A/A;NA;NA;C/C;C/C;NA;G/G;G/G;G/G;C/C;NA;NA;C/C;A/A;C/C;T/T;NA;A/A;C/C;T/T;G/G;A/A;T/T;C/C;C/C;C/C;C/C;T/T;A/A;C/C;T/T;T/T;NA;A/A;C/C;NA;NA;C/C;C/C;NA;NA;C/C;C/C;G/G;T/T;T/T;G/G;T/T;NA;NA;NA;NA;NA;NA;NA;C/C;NA;A/A;C/C;NA…
FP162;T/T;G/G;T/T;T/T;NA;A/A;T/T;C/T;T/T;T/T;G/G;C/C;C/C;C/C;C/T;T/T;A/A;T/T;T/T;C/C;C/C;T/T;A/A;C/T;C/C;A/A;T/T;C/C;C/C;T/T;C/C;G/G;G/G;T/T;A/A;A/A;A/A;NA;G/G;A/A;G/G;A/A;C/C;G/G;T/T;T/T;G/G;A/A;A/A;T/T;G/G;C/C;C/C;G/G;G/G;G/G;G/G;C/C;T/T;A/G;C/C;A/A;C/C;T/T;T/T;A/A;C/C;T/T;G/G;A/A;T/T;C/C;C/C;C/C;C/C;T/T;A/A;C/C;T/T;T/T;G/G;A/A;C/C;T/T;A/A;C/C;C/C;NA;C/C;C/C;C/C;G/G;T/T;T/T;G/G;T/T;A/G;NA;T/T;A…
FP163;T/T;G/G;T/T;C/C;NA;A/A;C/C;C/C;C/T;T/T;NA;A/C;C/C;C/C;NA;T/T;A/A;T/T;T/T;C/C;C/C;T/T;G/G;C/C;C/C;A/A;T/T;C/C;C/C;T/T;C/C;G/G;G/G;T/T;A/G;G/G;A/A;A/A;G/G;A/A;G/G;G/G;C/C;G/G;T/T;T/T;G/G;A/A;A/A;G/T;A/G;C/C;C/C;NA;G/G;G/G;G/G;C/C;C/T;A/G;C/C;A/A;C/C;T/T;G/G;A/A;C/C;T/T;G/G;A/A;T/T;C/C;C/C;C/C;C/C;T/T;A/A;C/C;T/T;T/T;A/G;A/A;C/C;C/T;NA;C/C;C/C;NA;C/C;C/C;C/C;G/G;T/T;T/T;G/G;T/T;A/G;NA;C/C;C/C;…
FP164;T/T;G/G;T/T;T/T;NA;A/A;C/C;T/T;C/C;T/T;G/G;C/C;C/C;C/C;C/C;T/T;A/A;T/T;T/T;C/C;C/C;T/T;A/A;C/T;C/C;A/A;T/T;C/C;C/C;T/T;C/C;G/G;G/G;T/T;A/G;G/G;A/A;A/A;G/G;A/A;G/G;G/G;C/C;G/G;T/T;T/T;G/G;G/G;A/A;T/T;G/G;C/C;C/C;G/G;G/G;G/G;G/G;C/C;C/C;A/G;C/C;A/A;C/C;T/T;G/T;A/A;C/C;T/T;G/G;A/A;T/T;C/C;C/C;C/C;C/C;T/T;A/A;C/C;T/T;T/T;A/A;A/A;C/C;T/T;A/A;C/C;C/C;NA;C/C;C/C;C/C;G/G;T/T;T/T;G/G;T/T;A/A;NA;T/T;…
FP165;T/T;G/G;T/T;C/T;NA;A/A;C/C;C/C;C/C;T/T;NA;A/C;C/C;C/C;C/T;T/T;A/A;T/T;T/T;C/C;C/C;T/T;G/G;C/T;C/C;A/A;T/T;C/C;C/C;T/T;C/C;G/G;G/G;T/T;A/A;A/A;A/A;A/A;G/G;A/A;G/G;G/G;C/C;G/G;T/T;T/T;G/G;G/G;A/A;T/T;A/A;C/C;C/C;G/G;G/G;G/G;G/G;C/C;C/C;A/A;C/C;A/A;C/C;T/T;G/T;A/A;C/C;T/T;G/G;A/A;T/T;C/C;C/C;C/C;C/C;T/T;A/A;C/C;T/T;T/T;G/G;A/A;C/C;C/C;A/A;C/C;C/C;NA;T/T;C/C;C/C;G/G;T/T;T/T;G/G;T/T;G/G;NA;T/T;A…
FP166;T/T;G/G;T/T;T/T;NA;A/A;T/T;C/C;C/T;T/T;G/G;A/A;C/C;C/C;T/T;T/T;A/A;T/T;T/T;C/C;C/C;T/T;A/A;T/T;C/C;A/A;T/T;C/C;C/C;T/T;C/C;A/G;G/G;T/T;A/A;A/G;A/A;G/G;G/G;A/A;G/G;A/A;C/C;G/G;T/T;T/T;G/G;A/G;A/A;G/G;G/G;C/C;C/C;T/T;G/G;G/G;G/G;C/C;C/T;A/A;C/C;A/A;C/C;T/T;T/T;A/A;C/C;T/T;G/G;A/A;T/T;C/C;C/C;C/C;C/C;T/T;A/A;C/C;T/T;T/T;A/A;A/A;C/C;T/T;A/A;C/C;C/C;NA;C/C;C/C;C/C;G/G;T/T;T/T;G/G;T/T;A/A;NA;T/T;…
FP167;T/T;A/A;T/T;T/T;NA;A/A;T/T;C/C;C/T;T/T;G/G;A/C;C/C;C/C;C/C;T/T;A/A;T/T;T/T;C/C;C/C;T/T;A/A;C/T;C/C;A/A;T/T;C/C;C/C;T/T;C/C;G/G;G/G;T/T;A/A;A/G;A/A;A/A;G/G;A/A;G/G;G/G;C/C;G/G;T/T;T/T;G/G;A/A;A/A;T/T;G/G;C/C;C/C;G/G;G/G;G/G;G/G;C/C;C/T;A/G;C/C;A/A;C/C;T/T;G/T;A/A;C/C;T/T;G/G;A/A;T/T;C/C;C/C;C/C;C/C;T/T;A/A;C/C;T/T;T/T;A/G;A/A;C/C;T/T;A/A;C/C;C/C;NA;T/T;C/C;C/C;G/G;T/T;T/T;G/G;T/T;A/G;NA;C/T;…
FP168;T/T;A/A;T/T;C/C;NA;A/A;C/T;C/C;C/T;T/T;NA;C/C;C/C;C/C;T/T;T/T;A/A;T/T;T/T;C/C;C/C;T/T;G/G;T/T;C/C;A/A;T/T;C/C;C/C;T/T;C/C;G/G;G/G;T/T;A/A;G/G;A/A;A/A;G/G;A/A;G/G;A/G;C/C;G/G;T/T;T/T;G/G;A/G;A/A;T/T;A/A;C/C;C/C;NA;G/G;G/G;G/G;C/C;T/T;A/A;C/C;A/A;C/C;T/T;G/T;A/A;C/C;T/T;G/G;A/A;T/T;C/C;C/C;C/C;C/C;T/T;A/A;C/C;T/T;T/T;G/G;A/A;C/C;C/C;G/G;C/C;C/C;NA;C/C;C/C;C/C;G/G;T/T;T/T;G/G;T/T;A/A;NA;C/C;C/…
FP169;T/T;A/A;T/T;T/T;NA;A/A;C/C;T/T;C/C;T/T;G/G;A/C;C/C;C/C;T/T;T/T;A/A;T/T;T/T;C/C;C/C;T/T;A/G;T/T;C/C;A/A;T/T;C/C;C/C;T/T;C/C;A/G;G/G;T/T;A/A;A/A;A/A;G/G;G/G;A/A;G/G;A/G;C/C;G/G;T/T;T/T;G/G;G/G;A/A;G/T;G/G;C/C;C/C;T/T;G/G;G/G;G/G;C/C;T/T;G/G;C/C;A/A;C/C;T/T;T/T;A/A;C/C;T/T;G/G;A/A;T/T;C/C;C/C;C/C;C/C;T/T;A/A;C/C;T/T;T/T;A/A;A/A;C/C;T/T;A/A;C/C;C/C;NA;C/C;C/C;C/C;G/G;T/T;T/T;G/G;T/T;A/A;NA;NA;A…
FP170;T/T;A/A;T/T;T/T;NA;A/A;C/T;C/C;T/T;T/T;G/G;C/C;C/C;C/C;C/C;T/T;A/A;T/T;T/T;C/C;C/C;T/T;A/A;T/T;C/C;A/A;T/T;C/C;C/C;T/T;C/C;A/A;G/G;T/T;A/A;A/G;A/A;G/G;G/G;A/A;G/G;A/A;C/C;G/G;T/T;T/T;G/G;A/A;A/A;G/G;G/G;C/C;C/C;G/G;G/G;G/G;G/G;C/C;C/C;A/G;C/C;A/A;C/C;T/T;G/T;A/A;C/C;T/T;G/G;A/A;T/T;C/C;C/C;C/C;C/C;T/T;A/A;C/C;T/T;T/T;A/A;A/A;C/C;T/T;A/A;C/C;C/C;NA;C/C;C/C;C/C;G/G;T/T;T/T;G/G;T/T;A/A;NA;C/T;…
FP171;T/T;G/G;T/T;C/T;NA;A/A;C/C;C/C;T/T;T/T;G/G;C/C;C/C;C/C;C/C;T/T;A/A;T/T;T/T;C/C;C/C;T/T;G/G;T/T;C/C;A/A;T/T;C/C;C/C;T/T;C/C;G/G;G/G;T/T;A/A;A/A;A/A;A/A;G/G;A/A;G/G;A/G;C/C;G/G;T/T;T/T;G/G;G/G;A/A;G/G;A/G;C/C;C/C;NA;G/G;G/G;G/G;C/C;C/C;A/A;C/C;A/A;C/C;T/T;T/T;A/A;C/C;T/T;G/G;A/A;T/T;C/C;C/C;C/C;C/C;T/T;A/A;C/C;T/T;T/T;G/G;A/A;C/C;C/T;A/A;C/C;C/C;NA;T/T;C/C;C/C;G/G;T/T;T/T;G/G;T/T;A/A;NA;T/T;A…
FP172;T/T;G/G;T/T;T/T;NA;A/A;T/T;C/T;T/T;T/T;G/G;C/C;C/C;C/C;C/C;T/T;A/A;T/T;T/T;C/C;C/C;T/T;G/G;T/T;C/C;A/A;T/T;C/C;C/C;T/T;C/C;G/G;G/G;T/T;A/G;G/G;A/A;A/A;G/G;A/A;G/G;G/G;C/C;G/G;T/T;T/T;G/G;A/G;A/A;T/T;G/G;C/C;C/C;G/G;G/G;G/G;G/G;C/C;C/C;A/A;C/C;A/A;C/C;T/T;T/T;A/A;C/C;T/T;G/G;A/A;T/T;C/C;C/C;C/C;C/C;T/T;A/A;C/C;T/T;T/T;G/G;A/A;C/C;T/T;A/A;C/C;C/C;NA;C/C;C/C;C/C;G/G;T/T;T/T;G/G;T/T;A/A;NA;C/T;…
FP173;T/T;G/G;T/T;C/C;NA;A/A;C/C;C/C;C/T;T/T;NA;A/A;C/C;C/C;C/T;T/T;A/A;T/T;T/T;C/C;C/C;T/T;G/G;T/T;C/C;A/A;T/T;C/C;C/C;T/T;C/C;A/A;G/G;T/T;G/G;A/G;A/A;G/G;G/G;A/A;G/G;A/A;C/C;G/G;T/T;T/T;G/G;A/A;A/A;G/G;A/A;C/C;C/C;NA;G/G;G/G;G/G;C/C;C/C;A/A;C/C;A/A;C/C;T/T;T/T;A/A;C/C;T/T;G/G;A/A;T/T;C/C;C/C;C/C;C/C;T/T;A/A;C/C;T/T;T/T;G/G;A/A;C/C;C/C;G/G;C/C;C/C;NA;NA;C/C;C/C;G/G;T/T;T/T;G/G;T/T;A/G;NA;T/T;A/C…
FP174;T/T;A/A;T/T;C/T;NA;A/A;C/T;C/C;T/T;T/T;G/G;A/C;C/C;C/C;C/C;T/T;A/A;T/T;T/T;C/C;C/C;T/T;A/G;C/C;C/C;A/A;T/T;C/C;C/C;T/T;C/C;A/A;G/G;T/T;A/A;A/G;A/A;A/A;G/G;A/A;G/G;A/G;C/C;G/G;T/T;T/T;G/G;A/G;A/A;G/G;G/G;C/C;C/C;NA;G/G;G/G;G/G;C/C;T/T;A/G;C/C;A/A;C/C;T/T;G/T;A/A;C/C;T/T;G/G;A/A;T/T;C/C;C/C;C/C;C/C;T/T;A/A;C/C;T/T;T/T;A/A;A/A;C/C;T/T;A/A;C/C;C/C;NA;C/C;C/C;C/C;G/G;T/T;T/T;G/G;T/T;A/A;NA;C/C;C…
FP175;T/T;G/G;T/T;T/T;NA;A/A;C/C;C/C;C/T;T/T;G/G;A/C;C/C;C/C;C/T;T/T;A/A;T/T;T/T;C/C;C/C;T/T;A/A;C/C;C/C;A/A;T/T;C/C;C/C;T/T;C/C;A/A;G/G;T/T;A/G;A/G;A/A;A/A;G/G;A/A;G/G;A/A;C/C;G/G;T/T;T/T;G/G;A/A;A/A;G/G;G/G;C/C;C/C;T/T;G/G;G/G;G/G;C/C;T/T;A/G;C/C;A/A;C/C;T/T;G/T;A/A;C/C;T/T;G/G;A/A;T/T;C/C;C/C;C/C;C/C;T/T;A/A;C/C;T/T;T/T;G/G;A/A;C/C;T/T;A/A;C/C;C/C;NA;T/T;C/C;C/C;G/G;T/T;T/T;G/G;T/T;G/G;NA;T/T;…
FP176;T/T;G/G;T/T;T/T;NA;A/A;C/T;C/T;T/T;T/T;T/T;A/A;C/C;C/C;C/C;T/T;A/A;T/T;T/T;C/C;C/C;T/T;A/A;C/T;C/C;A/A;T/T;C/C;C/C;T/T;C/C;G/G;G/G;T/T;G/G;A/G;A/A;A/A;G/G;A/A;G/G;G/G;C/C;G/G;T/T;T/T;G/G;G/G;A/A;T/T;G/G;C/C;C/C;G/G;G/G;G/G;G/G;C/C;C/C;G/G;C/C;A/A;C/C;T/T;G/T;A/A;C/C;T/T;G/G;A/A;T/T;C/C;C/C;C/C;C/C;T/T;A/A;C/C;T/T;T/T;A/A;A/A;C/C;T/T;A/A;C/C;C/C;NA;C/C;C/C;C/C;G/G;T/T;T/T;G/G;T/T;A/G;NA;T/T;…
FP177;T/T;A/A;T/T;C/T;NA;A/A;T/T;T/T;T/T;T/T;G/G;A/A;C/C;C/C;C/C;T/T;A/A;T/T;T/T;C/C;C/C;T/T;G/G;T/T;C/C;A/A;T/T;C/C;C/C;T/T;C/C;G/G;G/G;T/T;G/G;G/G;A/A;A/A;G/G;A/A;G/G;G/G;C/C;G/G;T/T;T/T;G/G;A/G;A/A;G/G;A/G;C/C;C/C;T/T;G/G;G/G;G/G;C/C;T/T;G/G;C/C;A/A;C/C;T/T;G/G;A/A;C/C;T/T;G/G;A/A;T/T;C/C;C/C;C/C;C/C;T/T;A/A;C/C;T/T;T/T;A/A;A/A;C/C;C/T;A/A;C/C;C/C;NA;C/C;C/C;C/C;G/G;T/T;T/T;G/G;T/T;A/A;NA;C/C;…
FP178;T/T;A/A;T/T;C/T;NA;A/A;T/T;T/T;C/T;T/T;NA;A/A;C/C;C/C;C/C;T/T;A/A;T/T;T/T;C/C;C/C;T/T;G/G;T/T;C/C;A/A;T/T;C/C;C/C;T/T;C/C;G/G;G/G;T/T;G/G;G/G;A/A;A/A;G/G;A/A;G/G;G/G;C/C;G/G;T/T;T/T;G/G;A/G;A/A;G/G;A/G;C/C;C/C;T/T;G/G;G/G;G/G;C/C;T/T;G/G;C/C;A/A;C/C;T/T;G/G;A/A;C/C;T/T;G/G;A/A;T/T;C/C;C/C;C/C;C/C;T/T;A/A;C/C;T/T;T/T;A/A;A/A;C/C;C/T;A/A;C/C;C/C;NA;C/C;C/C;C/C;G/G;T/T;T/T;G/G;T/T;A/A;NA;C/C;C…
FP179;T/T;G/G;T/T;C/T;NA;A/A;C/T;T/T;C/T;T/T;G/G;C/C;C/C;C/C;C/T;T/T;A/A;T/T;T/T;C/C;C/C;T/T;G/G;T/T;C/C;A/A;T/T;C/C;C/C;T/T;C/C;G/G;G/G;T/T;A/A;G/G;A/A;A/A;G/G;A/A;G/G;G/G;C/C;G/G;T/T;T/T;G/G;G/G;A/A;T/T;G/G;C/C;C/C;G/G;G/G;G/G;G/G;C/C;T/T;G/G;C/C;A/A;C/C;T/T;G/T;A/A;C/C;T/T;G/G;A/A;T/T;C/C;C/C;C/C;C/C;T/T;A/A;C/C;T/T;T/T;A/A;A/A;C/C;T/T;A/A;C/C;C/C;NA;C/C;C/C;C/C;G/G;T/T;T/T;G/G;T/T;G/G;NA;C/C;…
FP180;T/T;G/G;T/T;C/C;NA;A/A;C/C;C/C;T/T;T/T;G/G;C/C;C/C;C/C;C/C;T/T;A/A;T/T;T/T;C/C;C/C;T/T;G/G;T/T;C/C;A/A;T/T;C/C;C/C;T/T;C/C;A/A;G/G;T/T;A/A;A/G;A/A;A/A;G/G;A/A;G/G;A/G;C/C;G/G;T/T;T/T;G/G;A/G;A/A;G/G;A/A;C/C;C/C;T/T;G/G;G/G;G/G;C/C;C/T;G/G;C/C;A/A;C/C;T/T;G/G;A/A;C/C;T/T;G/G;A/A;T/T;C/C;C/C;C/C;C/C;T/T;A/A;C/C;T/T;T/T;G/G;A/A;C/C;C/C;G/G;C/C;C/C;NA;T/T;C/C;C/C;G/G;T/T;T/T;G/G;T/T;G/G;NA;T/T;…
FP181;T/T;G/G;T/T;C/C;NA;A/A;C/T;C/C;T/T;T/T;T/T;A/C;C/C;C/C;C/C;T/T;A/A;T/T;T/T;C/C;C/C;T/T;A/A;C/T;C/C;A/A;T/T;C/C;C/C;T/T;C/C;G/G;G/G;T/T;A/G;G/G;A/A;G/G;G/G;A/A;G/G;A/A;C/C;G/G;T/T;T/T;G/G;G/G;A/A;G/G;A/A;C/C;C/C;T/T;G/G;G/G;G/G;C/C;C/T;G/G;C/C;A/A;C/C;T/T;G/T;A/A;C/C;T/T;G/G;A/A;T/T;C/C;C/C;C/C;C/C;T/T;A/A;C/C;T/T;T/T;G/G;A/A;C/C;C/C;G/G;C/C;C/C;NA;C/C;C/C;C/C;G/G;T/T;T/T;G/G;T/T;A/A;NA;C/C;…
FP182;T/T;G/G;T/T;C/T;NA;A/A;C/T;C/T;C/C;T/T;NA;A/A;C/C;C/C;T/T;T/T;A/A;T/T;T/T;C/C;C/C;T/T;A/G;C/C;C/C;A/A;T/T;C/C;C/C;T/T;C/C;G/G;G/G;T/T;G/G;A/A;A/A;A/A;G/G;A/A;G/G;A/G;C/C;G/G;T/T;T/T;G/G;G/G;A/A;G/G;A/A;C/C;C/C;T/T;G/G;G/G;G/G;C/C;C/C;A/A;C/C;A/A;C/C;T/T;T/T;A/A;C/C;T/T;G/G;A/A;T/T;C/C;C/C;C/C;C/C;T/T;A/A;C/C;T/T;T/T;A/G;A/A;C/C;C/C;G/G;C/C;C/C;NA;C/C;C/C;C/C;G/G;T/T;T/T;G/G;T/T;G/G;NA;T/T;A…
FP183;T/T;G/G;T/T;C/C;NA;A/A;C/T;C/C;C/C;T/T;T/T;C/C;C/C;C/C;T/T;T/T;A/A;T/T;T/T;C/C;C/C;T/T;A/G;T/T;C/C;A/A;T/T;C/C;C/C;T/T;C/C;A/G;G/G;T/T;A/A;A/A;A/A;G/G;G/G;A/A;G/G;A/A;C/C;G/G;T/T;T/T;G/G;A/G;A/A;G/T;A/A;C/C;C/C;T/T;G/G;G/G;G/G;C/C;C/T;A/A;C/C;A/A;C/C;T/T;T/T;A/A;C/C;T/T;G/G;A/A;T/T;C/C;C/C;C/C;C/C;T/T;A/A;C/C;T/T;T/T;A/G;A/A;C/C;C/C;NA;C/C;C/C;NA;C/C;C/C;C/C;G/G;T/T;T/T;G/G;T/T;G/G;NA;C/T;C…
FP184;T/T;A/A;T/T;T/T;NA;A/A;C/C;T/T;T/T;T/T;G/G;C/C;C/C;C/C;C/C;T/T;A/A;T/T;T/T;C/C;C/C;T/T;NA;C/T;C/C;A/A;T/T;C/C;C/C;T/T;C/C;A/A;G/G;T/T;A/A;A/G;A/A;A/A;G/G;A/A;G/G;A/G;C/C;G/G;T/T;T/T;G/G;A/A;A/A;G/T;G/G;C/C;C/C;G/G;G/G;G/G;G/G;C/C;C/C;A/G;C/C;A/A;C/C;T/T;G/T;A/A;C/C;T/T;G/G;A/A;T/T;C/C;C/C;C/C;C/C;T/T;A/A;C/C;T/T;T/T;A/A;A/A;C/C;NA;A/A;C/C;C/C;NA;T/T;C/C;C/C;G/G;T/T;T/T;G/G;T/T;G/G;NA;C/C;C/…
FP185;T/T;G/G;T/T;T/T;NA;A/A;C/C;C/C;C/C;T/T;G/G;A/A;C/C;C/C;T/T;T/T;A/A;T/T;T/T;C/C;C/C;T/T;G/G;T/T;C/C;A/A;T/T;C/C;C/C;T/T;C/C;A/G;G/G;T/T;A/G;G/G;A/A;A/A;G/G;A/A;G/G;A/G;C/C;G/G;T/T;T/T;G/G;A/G;A/A;T/T;A/G;C/C;C/C;G/G;G/G;G/G;G/G;C/C;C/C;A/A;C/C;A/A;C/C;T/T;T/T;A/A;C/C;T/T;G/G;A/A;T/T;C/C;C/C;C/C;C/C;T/T;A/A;C/C;T/T;T/T;A/G;A/A;C/C;C/T;A/A;C/C;C/C;NA;C/C;C/C;C/C;G/G;T/T;T/T;G/G;T/T;A/A;NA;C/T;…
FP186;T/T;G/G;T/T;T/T;NA;A/A;C/T;T/T;T/T;T/T;T/T;A/A;C/C;C/C;C/C;T/T;A/A;T/T;T/T;C/C;C/C;T/T;G/G;C/C;C/C;A/A;T/T;C/C;C/C;T/T;C/C;G/G;G/G;T/T;A/A;A/A;A/A;NA;G/G;A/A;G/G;A/A;C/C;G/G;T/T;T/T;G/G;A/A;A/A;T/T;A/G;C/C;C/C;G/G;G/G;G/G;G/G;C/C;T/T;A/G;C/C;A/A;C/C;T/T;G/T;A/A;C/C;T/T;G/G;A/A;T/T;C/C;C/C;C/C;C/C;T/T;A/A;C/C;T/T;T/T;A/G;A/A;C/C;C/T;A/A;C/C;C/C;NA;NA;C/C;C/C;G/G;T/T;T/T;G/G;T/T;A/G;NA;C/C;C/…
FP187;T/T;G/G;T/T;T/T;NA;A/A;T/T;T/T;C/C;T/T;NA;A/C;C/C;C/C;T/T;T/T;A/A;T/T;T/T;C/C;C/C;T/T;A/A;C/C;C/C;A/A;T/T;C/C;C/C;T/T;C/C;G/G;G/G;T/T;A/A;A/A;A/A;NA;G/G;A/A;G/G;A/A;C/C;G/G;T/T;T/T;G/G;A/A;A/A;T/T;G/G;C/C;C/C;G/G;G/G;G/G;G/G;C/C;C/C;A/A;C/C;A/A;C/C;T/T;G/G;A/A;C/C;T/T;G/G;A/A;T/T;C/C;C/C;C/C;C/C;T/T;A/A;C/C;T/T;T/T;G/G;A/A;C/C;T/T;A/A;C/C;C/C;NA;C/C;C/C;C/C;G/G;T/T;T/T;G/G;T/T;A/G;NA;T/T;A/…
FP188;T/T;G/G;T/T;T/T;NA;A/A;C/T;C/C;C/C;T/T;G/G;A/A;C/C;C/C;T/T;T/T;A/A;T/T;T/T;C/C;C/C;T/T;A/A;C/C;C/C;A/A;T/T;C/C;C/C;T/T;C/C;A/A;G/G;T/T;A/G;G/G;A/A;A/A;G/G;A/A;G/G;G/G;C/C;G/G;T/T;T/T;G/G;G/G;A/A;T/T;G/G;C/C;C/C;G/G;G/G;G/G;G/G;C/C;T/T;A/G;C/C;A/A;C/C;T/T;NA;A/A;C/C;T/T;G/G;A/A;T/T;C/C;C/C;C/C;C/C;T/T;A/A;C/C;T/T;T/T;A/A;A/A;C/C;T/T;A/A;C/C;C/C;NA;NA;C/C;C/C;G/G;T/T;T/T;G/G;T/T;A/A;NA;T/T;A/…
FP189;T/T;A/A;T/T;T/T;NA;A/A;C/C;C/C;C/C;T/T;G/G;A/A;C/C;C/C;T/T;T/T;A/A;T/T;T/T;C/C;C/C;T/T;A/A;C/T;C/C;A/A;T/T;C/C;C/C;T/T;C/C;G/G;G/G;T/T;G/G;A/A;A/A;G/G;G/G;A/A;G/G;A/A;C/C;G/G;T/T;T/T;G/G;A/A;A/A;G/T;G/G;C/C;C/C;NA;G/G;G/G;G/G;C/C;C/T;G/G;C/C;A/A;C/C;T/T;G/G;A/A;C/C;T/T;G/G;A/A;T/T;C/C;C/C;C/C;C/C;T/T;A/A;C/C;T/T;T/T;G/G;A/A;C/C;T/T;A/A;C/C;C/C;NA;C/C;C/C;C/C;G/G;T/T;T/T;G/G;T/T;A/A;NA;C/T;C…
FP190;T/T;G/G;T/T;T/T;NA;A/A;T/T;C/T;C/T;T/T;G/G;A/C;C/C;C/C;C/C;T/T;A/A;T/T;T/T;C/C;C/C;T/T;A/A;C/T;C/C;A/A;T/T;C/C;C/C;T/T;C/C;A/G;G/G;T/T;A/G;A/G;A/A;A/A;G/G;A/A;G/G;A/G;C/C;G/G;T/T;T/T;G/G;A/G;A/A;NA;G/G;C/C;C/C;T/T;G/G;G/G;G/G;C/C;C/C;G/G;C/C;A/A;C/C;T/T;NA;A/A;C/C;T/T;G/G;A/A;T/T;C/C;C/C;C/C;C/C;T/T;A/A;C/C;T/T;T/T;A/G;A/A;C/C;T/T;A/A;C/C;C/C;NA;C/C;C/C;C/C;G/G;T/T;T/T;G/G;T/T;A/G;NA;C/T;A/…
FP191;T/T;A/A;T/T;C/C;NA;A/A;C/C;T/T;C/C;T/T;T/T;C/C;C/C;C/C;T/T;T/T;A/A;T/T;T/T;C/C;C/C;T/T;A/A;C/C;C/C;A/A;T/T;C/C;C/C;T/T;C/C;A/G;G/G;T/T;G/G;G/G;A/A;A/A;G/G;A/A;G/G;G/G;C/C;G/G;T/T;T/T;G/G;G/G;A/A;G/G;A/A;C/C;C/C;G/G;G/G;G/G;G/G;C/C;T/T;G/G;C/C;A/A;C/C;T/T;G/G;A/A;C/C;T/T;G/G;A/A;T/T;C/C;C/C;C/C;C/C;T/T;A/A;C/C;T/T;T/T;G/G;A/A;C/C;C/C;G/G;C/C;C/C;NA;C/C;C/C;C/C;G/G;T/T;T/T;G/G;T/T;G/G;NA;T/T;…
FP192;T/T;NA;T/T;NA;NA;A/A;T/T;C/C;T/T;T/T;NA;A/A;C/C;C/C;C/C;T/T;A/A;T/T;T/T;C/C;C/C;T/T;G/G;T/T;C/C;A/A;T/T;C/C;C/C;T/T;C/C;G/G;G/G;T/T;NA;G/G;A/A;NA;G/G;A/A;G/G;A/G;C/C;G/G;T/T;T/T;G/G;A/G;A/A;T/T;A/G;C/C;C/C;G/G;G/G;G/G;G/G;C/C;T/T;A/A;C/C;A/A;C/C;T/T;G/T;A/A;C/C;T/T;G/G;A/A;T/T;C/C;C/C;C/C;C/C;T/T;A/A;C/C;T/T;T/T;G/G;A/A;C/C;C/T;NA;C/C;C/C;NA;NA;C/C;C/C;G/G;T/T;T/T;G/G;T/T;A/G;NA;C/C;C/C;G/G…
FP193;T/T;A/A;T/T;C/C;NA;A/A;C/C;C/T;T/T;T/T;T/T;C/C;C/C;C/C;C/C;T/T;A/A;T/T;T/T;C/C;C/C;T/T;A/A;C/C;C/C;A/A;T/T;C/C;C/C;T/T;C/C;A/G;G/G;T/T;G/G;G/G;A/A;G/G;G/G;A/A;G/G;A/A;C/C;G/G;T/T;T/T;G/G;A/A;A/A;T/T;A/A;C/C;C/C;G/G;G/G;G/G;G/G;C/C;C/C;A/A;C/C;A/A;C/C;T/T;T/T;A/A;C/C;T/T;G/G;A/A;T/T;C/C;C/C;C/C;C/C;T/T;A/A;C/C;T/T;T/T;A/A;A/A;C/C;C/C;G/G;C/C;C/C;NA;C/C;C/C;C/C;G/G;T/T;T/T;G/G;T/T;G/G;NA;T/T;…
FP194;T/T;NA;T/T;T/T;NA;A/A;NA;NA;C/C;T/T;NA;NA;C/C;C/C;NA;T/T;A/A;T/T;T/T;C/C;C/C;T/T;NA;T/T;C/C;A/A;T/T;C/C;C/C;T/T;C/C;NA;G/G;T/T;NA;G/G;A/A;NA;G/G;A/A;G/G;A/A;C/C;G/G;T/T;T/T;G/G;A/G;A/A;G/G;A/A;C/C;C/C;NA;G/G;G/G;G/G;C/C;C/T;A/A;C/C;A/A;C/C;T/T;NA;A/A;C/C;T/T;G/G;A/A;T/T;C/C;C/C;C/C;C/C;T/T;A/A;C/C;T/T;T/T;G/G;A/A;C/C;C/C;NA;C/C;C/C;NA;NA;C/C;C/C;G/G;T/T;T/T;G/G;T/T;A/G;NA;NA;NA;A/A;A/A;C/C;…
FP195;T/T;A/G;T/T;T/T;NA;A/A;C/C;T/T;T/T;T/T;NA;A/C;C/C;C/C;T/T;T/T;A/A;T/T;T/T;C/C;C/C;T/T;A/A;C/T;C/C;A/A;T/T;C/C;C/C;T/T;C/C;A/A;G/G;T/T;G/G;A/G;A/A;A/A;G/G;A/A;G/G;G/G;C/C;G/G;T/T;T/T;G/G;G/G;A/A;G/G;G/G;C/C;C/C;T/T;G/G;G/G;G/G;C/C;C/C;G/G;C/C;A/A;C/C;T/T;T/T;A/A;C/C;T/T;G/G;A/A;T/T;C/C;C/C;C/C;C/C;T/T;A/A;C/C;T/T;T/T;A/A;A/A;C/C;T/T;A/A;C/C;C/C;NA;C/C;C/C;C/C;G/G;T/T;T/T;G/G;T/T;A/A;NA;C/C;C…
FP196;T/T;A/A;T/T;C/C;NA;A/A;C/T;T/T;T/T;T/T;T/T;C/C;C/C;C/C;C/C;T/T;A/A;T/T;T/T;C/C;C/C;T/T;A/A;C/T;C/C;A/A;T/T;C/C;C/C;T/T;C/C;A/A;G/G;T/T;G/G;G/G;A/A;A/A;G/G;A/A;G/G;A/G;C/C;G/G;T/T;T/T;G/G;G/G;A/A;T/T;A/A;C/C;C/C;G/G;G/G;G/G;G/G;C/C;T/T;G/G;C/C;A/A;C/C;T/T;G/G;A/A;C/C;T/T;G/G;A/A;T/T;C/C;C/C;C/C;C/C;T/T;A/A;C/C;T/T;T/T;A/G;A/A;C/C;C/C;G/G;C/C;C/C;NA;C/C;C/C;C/C;G/G;T/T;T/T;G/G;T/T;G/G;NA;C/C;…
FP197;T/T;G/G;T/T;T/T;NA;A/A;C/C;C/C;C/C;T/T;G/G;A/A;C/C;C/C;C/T;T/T;A/A;T/T;T/T;C/C;C/C;T/T;G/G;C/T;C/C;A/A;T/T;C/C;C/C;T/T;C/C;A/G;G/G;T/T;G/G;A/A;A/A;A/A;G/G;A/A;G/G;A/G;C/C;G/G;T/T;T/T;G/G;G/G;A/A;G/G;G/G;C/C;C/C;T/T;G/G;G/G;G/G;C/C;C/C;A/G;C/C;A/A;C/C;T/T;G/T;A/A;C/C;T/T;G/G;A/A;T/T;C/C;C/C;C/C;C/C;T/T;A/A;C/C;T/T;T/T;A/A;A/A;C/C;T/T;A/A;C/C;C/C;NA;T/T;C/C;C/C;G/G;T/T;T/T;G/G;T/T;G/G;NA;T/T;…
FP198;T/T;G/G;T/T;T/T;NA;A/A;T/T;T/T;C/C;T/T;G/G;C/C;C/C;C/C;T/T;T/T;A/A;T/T;T/T;C/C;C/C;T/T;A/A;T/T;C/C;A/A;T/T;C/C;C/C;T/T;C/C;A/G;G/G;T/T;A/G;G/G;A/A;A/A;G/G;A/A;G/G;A/G;C/C;G/G;T/T;T/T;G/G;A/G;A/A;T/T;G/G;C/C;C/C;G/G;G/G;G/G;G/G;C/C;T/T;NA;C/C;A/A;C/C;T/T;G/G;A/A;C/C;T/T;G/G;A/A;T/T;C/C;C/C;C/C;C/C;T/T;A/A;C/C;T/T;T/T;A/G;A/A;C/C;T/T;A/A;C/C;C/C;NA;C/C;C/C;C/C;G/G;T/T;T/T;G/G;T/T;G/G;NA;T/T;A…
FP199;T/T;G/G;T/T;C/C;NA;A/A;C/T;C/C;C/C;T/T;T/T;A/C;C/C;C/C;C/C;T/T;A/A;T/T;T/T;C/C;C/C;T/T;A/A;C/T;C/C;A/A;T/T;C/C;C/C;T/T;C/C;A/G;G/G;T/T;A/A;G/G;A/A;A/A;G/G;A/A;G/G;G/G;C/C;G/G;T/T;T/T;G/G;G/G;A/A;G/G;A/A;C/C;C/C;NA;G/G;G/G;G/G;C/C;C/T;A/A;C/C;A/A;C/C;T/T;T/T;A/A;C/C;T/T;G/G;A/A;T/T;C/C;C/C;C/C;C/C;T/T;A/A;C/C;T/T;T/T;A/G;A/A;C/C;C/T;A/A;C/C;C/C;NA;C/C;C/C;C/C;G/G;T/T;T/T;G/G;T/T;G/G;NA;C/T;A…
FP200;T/T;G/G;T/T;C/T;NA;A/A;C/T;T/T;T/T;T/T;G/G;C/C;C/C;C/C;C/C;T/T;A/A;T/T;T/T;C/C;C/C;T/T;A/A;C/C;C/C;A/A;T/T;C/C;C/C;T/T;C/C;A/G;G/G;T/T;A/A;A/A;A/A;A/A;G/G;A/A;G/G;G/G;C/C;G/G;T/T;T/T;G/G;A/G;A/A;T/T;A/A;C/C;C/C;G/G;G/G;G/G;G/G;C/C;T/T;A/G;C/C;A/A;C/C;T/T;G/T;A/A;C/C;T/T;G/G;A/A;T/T;C/C;C/C;C/C;C/C;T/T;A/A;C/C;T/T;T/T;G/G;A/A;C/C;C/C;G/G;C/C;C/C;NA;C/C;C/C;C/C;G/G;T/T;T/T;G/G;T/T;A/A;NA;C/C;…
FP201;T/T;A/A;T/T;T/T;NA;A/A;C/T;C/C;C/C;T/T;G/G;C/C;C/C;C/C;T/T;T/T;A/A;T/T;T/T;C/C;C/C;T/T;A/A;C/C;C/C;A/A;T/T;C/C;C/C;T/T;C/C;A/A;G/G;T/T;G/G;G/G;A/A;A/A;G/G;A/A;G/G;G/G;C/C;G/G;T/T;T/T;G/G;A/G;A/A;G/G;G/G;C/C;C/C;T/T;G/G;G/G;G/G;C/C;C/C;G/G;C/C;A/A;C/C;T/T;G/G;A/A;C/C;T/T;G/G;A/A;T/T;C/C;C/C;C/C;C/C;T/T;A/A;C/C;T/T;T/T;A/A;A/A;C/C;T/T;A/A;C/C;C/C;NA;C/C;C/C;C/C;G/G;T/T;T/T;G/G;T/T;A/A;NA;NA;A…
FP202;T/T;G/G;T/T;T/T;NA;A/A;T/T;C/T;C/C;T/T;G/G;A/A;C/C;C/C;T/T;T/T;A/A;T/T;T/T;C/C;C/C;T/T;G/G;T/T;C/C;A/A;T/T;C/C;C/C;T/T;C/C;A/A;G/G;T/T;A/G;G/G;A/A;A/A;G/G;A/A;G/G;G/G;C/C;G/G;T/T;T/T;G/G;A/A;A/A;G/T;A/A;C/C;C/C;G/T;G/G;G/G;G/G;C/C;T/T;A/A;C/C;A/A;C/C;T/T;T/T;A/A;C/C;T/T;G/G;A/A;T/T;C/C;C/C;C/C;C/C;T/T;A/A;C/C;T/T;T/T;A/A;A/A;C/C;C/C;A/A;C/C;C/C;NA;NA;C/C;C/C;G/G;T/T;T/T;G/G;T/T;G/G;NA;C/T;A…
FP203;T/T;G/G;T/T;C/T;NA;A/A;C/C;C/C;T/T;T/T;G/G;A/A;C/C;C/C;T/T;T/T;A/A;T/T;T/T;C/C;C/C;T/T;G/G;C/C;C/C;A/A;T/T;C/C;C/C;T/T;C/C;NA;G/G;T/T;A/G;A/A;A/A;NA;G/G;A/A;G/G;G/G;C/C;G/G;T/T;T/T;G/G;G/G;A/A;T/T;A/G;C/C;C/C;G/G;G/G;G/G;G/G;C/C;T/T;A/G;C/C;A/A;C/C;T/T;T/T;A/A;C/C;T/T;G/G;A/A;T/T;C/C;C/C;C/C;C/C;T/T;A/A;C/C;T/T;T/T;A/G;A/A;C/C;C/T;A/G;C/C;C/C;NA;NA;C/C;C/C;G/G;T/T;T/T;G/G;T/T;A/A;NA;C/C;C/C…
FP204;T/T;A/A;T/T;C/C;NA;A/A;C/C;C/C;C/T;T/T;T/T;A/C;C/C;C/C;T/T;T/T;A/A;T/T;T/T;C/C;C/C;T/T;A/G;T/T;C/C;A/A;T/T;C/C;C/C;T/T;C/C;A/A;G/G;T/T;A/A;G/G;A/A;A/A;G/G;A/A;G/G;G/G;C/C;G/G;T/T;T/T;G/G;A/A;A/A;T/T;A/A;C/C;C/C;T/T;G/G;G/G;G/G;C/C;C/C;G/G;C/C;A/A;C/C;T/T;G/G;A/A;C/C;T/T;G/G;A/A;T/T;C/C;C/C;C/C;C/C;T/T;A/A;C/C;T/T;T/T;G/G;A/A;C/C;C/C;G/G;C/C;C/C;NA;C/C;C/C;C/C;G/G;T/T;T/T;G/G;T/T;A/G;NA;C/T;…
FP205;T/T;G/G;T/T;C/C;NA;A/A;C/T;C/T;C/T;T/T;T/T;C/C;C/C;C/C;C/C;T/T;A/A;T/T;T/T;C/C;C/C;T/T;A/A;C/T;C/C;A/A;T/T;C/C;C/C;T/T;C/C;A/A;G/G;T/T;NA;G/G;A/A;NA;G/G;A/A;G/G;A/A;C/C;G/G;T/T;T/T;G/G;G/G;A/A;G/T;A/G;C/C;C/C;G/G;G/G;G/G;G/G;C/C;T/T;G/G;C/C;A/A;C/C;T/T;G/G;A/A;C/C;T/T;G/G;A/A;T/T;C/C;C/C;C/C;C/C;T/T;A/A;C/C;T/T;T/T;G/G;A/A;C/C;NA;G/G;C/C;C/C;NA;C/C;C/C;C/C;G/G;T/T;T/T;G/G;T/T;G/G;NA;C/C;C/C…
FP206;T/T;G/G;T/T;C/C;NA;A/A;C/C;C/T;C/C;T/T;T/T;A/C;C/C;C/C;T/T;T/T;A/A;T/T;T/T;C/C;C/C;T/T;A/A;T/T;C/C;A/A;T/T;C/C;C/C;T/T;T/T;G/G;G/G;T/T;G/G;A/G;A/A;NA;G/G;A/A;G/G;A/A;C/C;G/G;T/T;T/T;G/G;A/A;A/A;G/G;A/A;C/C;C/C;G/T;G/G;G/G;G/G;C/C;T/T;G/G;C/C;A/A;C/C;T/T;T/T;A/A;C/C;T/T;G/G;A/A;T/T;C/C;C/C;C/C;C/C;T/T;A/A;C/C;T/T;T/T;G/G;A/A;C/C;C/C;G/G;C/C;C/C;NA;NA;C/C;C/C;G/G;T/T;T/T;G/G;T/T;A/G;NA;T/T;A/…
FP207;T/T;NA;T/T;NA;NA;A/A;C/C;T/T;C/C;T/T;G/G;C/C;C/C;C/C;T/T;T/T;A/A;T/T;T/T;C/C;C/C;T/T;NA;C/T;C/C;A/A;T/T;C/C;C/C;T/T;C/C;NA;G/G;T/T;A/A;A/A;A/A;NA;G/G;A/A;G/G;A/A;C/C;G/G;T/T;T/T;G/G;G/G;A/A;G/G;NA;C/C;C/C;T/T;G/G;G/G;G/G;C/C;C/T;G/G;C/C;A/A;C/C;T/T;G/T;A/A;C/C;T/T;G/G;A/A;T/T;C/C;C/C;C/C;C/C;T/T;A/A;C/C;T/T;T/T;A/A;A/A;C/C;C/T;A/A;C/C;C/C;NA;NA;C/C;C/C;G/G;T/T;T/T;G/G;T/T;A/G;NA;C/T;A/C;A/G…
FP208;T/T;G/G;T/T;C/C;NA;A/A;T/T;C/C;C/C;T/T;G/G;C/C;C/C;C/C;T/T;T/T;A/A;T/T;T/T;C/C;C/C;T/T;A/A;T/T;C/C;A/A;T/T;C/C;C/C;T/T;T/T;G/G;G/G;T/T;G/G;A/A;A/A;A/A;G/G;A/A;G/G;A/A;C/C;G/G;T/T;T/T;G/G;A/A;A/A;G/G;A/A;C/C;C/C;T/T;G/G;G/G;G/G;C/C;T/T;A/G;C/C;A/A;C/C;T/T;G/T;A/A;C/C;T/T;G/G;A/A;T/T;C/C;C/C;C/C;C/C;T/T;A/A;C/C;T/T;T/T;A/G;A/A;C/C;C/C;G/G;C/C;C/C;NA;C/C;C/C;C/C;G/G;T/T;T/T;G/G;T/T;A/G;NA;C/T;…
FP209;T/T;G/G;T/T;NA;NA;A/A;T/T;C/C;NA;T/T;T/T;A/C;C/C;C/C;NA;T/T;A/A;T/T;T/T;C/C;C/C;T/T;NA;C/C;C/C;A/A;T/T;C/C;C/C;T/T;T/T;A/G;G/G;T/T;A/A;A/A;A/A;NA;G/G;A/A;G/G;A/G;C/C;G/G;T/T;T/T;G/G;A/G;A/A;T/T;G/G;C/C;C/C;G/G;G/G;G/G;G/G;C/C;T/T;A/A;C/C;A/A;C/C;T/T;G/T;A/A;C/C;T/T;G/G;A/A;T/T;C/C;C/C;C/C;C/C;T/T;A/A;C/C;T/T;T/T;A/A;A/A;C/C;T/T;A/A;C/C;C/C;NA;NA;C/C;C/C;G/G;T/T;T/T;G/G;T/T;A/G;NA;C/C;C/C;G/…
FP210;T/T;G/G;T/T;C/C;NA;A/A;C/C;C/C;C/T;T/T;T/T;A/A;C/C;C/C;C/T;T/T;A/A;T/T;T/T;C/C;C/C;T/T;A/G;C/C;C/C;A/A;T/T;C/C;C/C;T/T;T/T;G/G;G/G;T/T;NA;NA;A/A;A/A;G/G;A/A;G/G;G/G;C/C;G/G;T/T;T/T;G/G;A/G;A/A;G/T;A/A;C/C;C/C;G/G;G/G;G/G;G/G;C/C;C/T;A/A;C/C;A/A;C/C;T/T;G/T;A/A;C/C;T/T;G/G;A/A;T/T;C/C;C/C;C/C;C/C;T/T;A/A;C/C;T/T;T/T;G/G;A/A;C/C;C/C;G/G;C/C;C/C;NA;C/C;C/C;C/C;G/G;T/T;T/T;G/G;T/T;A/A;NA;C/T;A/…
FP211;T/T;A/A;T/T;C/C;NA;A/A;C/C;T/T;C/T;T/T;G/G;A/C;C/C;C/C;T/T;T/T;A/A;T/T;T/T;C/C;C/C;T/T;A/A;C/C;C/C;A/A;T/T;C/C;C/C;T/T;C/C;A/A;G/G;T/T;A/A;A/A;A/A;NA;G/G;A/A;G/G;A/A;C/C;G/G;T/T;T/T;G/G;A/A;A/A;G/G;A/A;C/C;C/C;T/T;G/G;G/G;G/G;C/C;C/C;G/G;C/C;A/A;C/C;T/T;G/G;A/A;C/C;T/T;G/G;A/A;T/T;C/C;C/C;C/C;C/C;T/T;A/A;C/C;T/T;T/T;G/G;A/A;C/C;C/C;G/G;C/C;C/C;NA;C/C;C/C;C/C;G/G;T/T;T/T;G/G;T/T;A/A;NA;NA;A/…
FP212;T/T;G/G;T/T;C/T;NA;A/A;C/C;T/T;T/T;T/T;T/T;A/C;C/C;C/C;C/C;T/T;A/A;T/T;T/T;C/C;C/C;T/T;NA;C/C;C/C;A/A;T/T;C/C;C/C;T/T;T/T;G/G;G/G;T/T;A/A;G/G;A/A;NA;G/G;A/A;G/G;A/A;C/C;G/G;T/T;T/T;G/G;A/A;A/A;G/G;G/G;C/C;C/C;T/T;G/G;G/G;G/G;C/C;C/C;A/G;C/C;A/A;C/C;T/T;G/G;A/A;C/C;T/T;G/G;A/A;T/T;C/C;C/C;C/C;C/C;T/T;A/A;C/C;T/T;T/T;A/A;A/A;C/C;T/T;A/G;C/C;C/C;NA;NA;C/C;C/C;G/G;T/T;T/T;G/G;T/T;G/G;NA;C/C;C/C…
FP213;T/T;G/G;T/T;C/T;NA;A/A;C/C;T/T;C/T;T/T;T/T;A/C;C/C;C/C;T/T;T/T;A/A;T/T;T/T;C/C;C/C;T/T;G/G;C/T;C/C;A/A;T/T;C/C;C/C;T/T;C/C;A/A;G/G;T/T;A/A;G/G;A/A;NA;G/G;A/A;G/G;A/A;C/C;G/G;T/T;T/T;G/G;A/A;A/A;G/G;A/A;C/C;C/C;T/T;G/G;G/G;G/G;C/C;C/C;A/G;C/C;A/A;C/C;T/T;G/T;A/A;C/C;T/T;G/G;A/A;T/T;C/C;C/C;C/C;C/C;T/T;A/A;C/C;T/T;T/T;G/G;A/A;C/C;C/C;G/G;C/C;C/C;NA;NA;C/C;C/C;G/G;T/T;T/T;G/G;T/T;G/G;NA;C/T;A/…
FP214;T/T;A/A;T/T;T/T;NA;A/A;C/C;C/T;T/T;T/T;G/G;A/C;C/C;C/C;C/C;T/T;A/A;T/T;T/T;C/C;C/C;T/T;G/G;C/C;C/C;A/A;T/T;C/C;C/C;T/T;T/T;A/G;G/G;T/T;A/G;A/A;A/A;NA;G/G;A/A;G/G;A/A;C/C;G/G;T/T;T/T;G/G;G/G;A/A;G/G;G/G;C/C;C/C;G/T;G/G;G/G;G/G;C/C;C/C;A/G;C/C;A/A;C/C;T/T;G/T;A/A;C/C;T/T;G/G;A/A;T/T;C/C;C/C;C/C;C/C;T/T;A/A;C/C;T/T;T/T;A/A;A/A;C/C;T/T;A/A;C/C;C/C;NA;C/C;C/C;C/C;G/G;T/T;T/T;G/G;T/T;A/A;NA;C/C;C…
FE611;T/T;G/G;T/T;C/C;NA;T/T;T/T;T/T;T/T;C/C;T/T;A/A;T/T;T/T;T/T;C/C;G/G;T/T;T/T;C/C;C/C;T/T;A/A;C/C;T/T;A/A;T/T;C/C;T/T;T/T;C/C;A/A;G/G;T/T;G/G;G/G;A/A;G/G;G/G;T/T;A/A;A/A;C/C;G/G;C/C;G/G;G/G;A/A;G/G;G/G;A/A;T/T;C/C;T/T;A/A;G/G;G/G;C/C;C/C;A/A;C/C;A/A;C/C;T/T;G/G;G/G;C/C;T/T;G/G;A/A;T/T;C/C;T/T;T/T;T/T;G/G;G/G;T/T;T/T;T/T;G/G;A/A;C/C;T/T;G/G;C/C;T/T;A/A;C/C;C/C;C/C;A/A;T/T;T/T;G/G;C/C;G/G;G/G;C/…
FP215;T/T;G/G;T/T;C/C;NA;NA;C/C;T/T;T/T;NA;T/T;C/C;T/T;T/T;T/T;C/C;G/G;NA;G/G;C/C;T/T;T/T;G/G;T/T;C/C;A/A;T/T;C/C;T/T;T/T;C/C;A/A;NA;T/T;NA;G/G;NA;G/G;NA;T/T;A/G;A/A;NA;NA;T/T;G/G;G/G;A/G;G/G;NA;NA;NA;NA;T/T;A/A;A/G;G/G;C/C;C/C;A/A;C/C;NA;C/C;NA;G/G;NA;C/C;T/T;NA;G/G;T/T;T/T;T/T;NA;T/T;NA;NA;T/T;T/T;NA;NA;NA;NA;T/T;NA;NA;T/T;A/A;C/C;NA;C/C;A/A;NA;T/T;NA;C/C;NA;NA;NA;NA;G/G;G/G;T/T;C/C;NA;A/A;NA;A…
FP216;T/T;G/G;T/T;C/C;NA;NA;T/T;T/T;T/T;NA;T/T;NA;T/T;T/T;T/T;C/C;A/A;C/C;G/G;C/C;NA;T/T;NA;C/C;T/T;A/A;T/T;C/C;T/T;T/T;C/C;A/A;G/G;C/T;A/A;G/G;A/G;G/G;A/G;T/T;A/G;A/A;NA;NA;C/T;G/G;G/G;A/G;G/G;G/T;A/G;T/T;NA;T/T;A/A;G/G;G/G;C/C;C/C;A/A;T/T;G/G;C/C;C/C;G/G;A/A;C/C;T/T;A/A;G/G;T/T;T/T;T/T;NA;T/T;NA;A/A;C/T;T/T;G/T;A/A;A/A;NA;T/T;G/G;NA;T/T;G/G;C/C;T/T;A/A;A/A;C/C;T/T;NA;C/C;NA;NA;NA;A/C;A/G;G/G;T/…
FP217;T/T;G/G;T/T;C/C;NA;A/A;C/C;T/T;T/T;C/T;T/T;A/A;T/T;T/T;T/T;C/C;G/G;C/C;G/G;C/C;T/T;T/T;G/G;NA;T/T;A/A;T/T;C/C;T/T;T/T;C/C;A/A;G/G;C/T;A/A;G/G;G/G;G/G;NA;T/T;G/G;A/A;T/T;T/T;C/T;G/G;G/G;A/A;G/G;G/T;G/G;NA;NA;T/T;A/A;A/A;G/G;C/C;C/C;A/A;C/T;G/G;C/C;C/C;G/G;A/G;C/C;T/T;G/G;A/A;T/T;T/T;T/T;C/C;T/T;T/T;A/A;C/C;T/T;G/G;A/A;G/G;NA;T/T;A/G;C/T;T/T;A/A;C/C;C/C;C/C;A/A;T/T;T/T;C/C;C/C;NA;NA;NA;C/C;A/…
FP218;T/T;G/G;T/T;C/C;NA;T/T;C/C;T/T;T/T;C/C;T/T;A/A;T/T;T/T;T/T;C/C;A/G;T/T;T/T;C/C;C/C;T/T;A/G;C/C;C/T;A/A;A/A;C/C;C/C;T/T;C/C;A/A;T/T;C/T;A/G;G/G;A/A;G/G;G/G;T/T;A/A;A/A;C/C;G/G;C/C;G/G;G/G;A/G;G/G;G/G;A/A;T/T;NA;T/T;A/A;G/G;G/G;C/C;C/C;A/A;C/T;A/G;C/C;C/T;G/G;G/G;C/C;T/T;A/A;G/G;T/T;C/C;T/T;C/C;T/T;G/T;A/A;C/C;T/T;G/G;G/G;A/A;NA;T/T;G/G;C/C;T/T;A/A;C/C;T/T;A/A;A/A;C/C;T/T;G/G;C/C;NA;NA;NA;C/C…
FP219;T/T;G/G;T/T;C/C;NA;T/T;NA;T/T;T/T;C/C;T/T;A/C;T/T;T/T;T/T;C/C;G/G;C/T;G/T;C/C;C/T;T/T;G/G;T/T;T/T;A/A;T/T;C/C;T/T;T/T;C/C;A/A;G/G;T/T;A/A;G/G;A/A;G/G;G/G;T/T;A/A;A/A;C/C;G/G;C/C;G/G;G/G;A/G;G/G;G/T;A/A;T/T;NA;T/T;A/A;A/G;G/G;C/C;C/C;A/A;T/T;G/G;C/C;C/C;G/G;G/G;C/C;T/T;A/G;A/A;T/T;C/T;T/T;C/T;T/T;G/T;A/A;C/T;T/T;G/T;G/G;A/A;NA;T/T;G/G;C/C;T/T;A/A;C/C;C/T;A/C;A/A;C/T;T/T;C/C;C/C;NA;NA;NA;A/A;…
FP220;T/T;G/G;T/T;C/C;NA;A/T;C/C;T/T;T/T;T/T;T/T;C/C;T/T;T/T;T/T;C/C;G/G;C/C;G/G;C/C;T/T;T/T;A/G;T/T;T/T;A/A;T/T;C/C;T/T;T/T;C/C;A/A;G/G;C/C;G/G;G/G;A/G;G/G;G/G;T/T;A/A;A/A;C/C;G/G;C/C;G/G;G/G;A/G;G/G;G/G;A/G;T/T;NA;T/T;A/A;G/G;G/G;C/C;C/C;A/A;C/T;A/G;C/C;C/T;G/G;G/G;C/C;T/T;A/G;NA;T/T;C/C;T/T;T/T;T/T;G/G;G/G;T/T;T/T;T/T;A/G;NA;NA;T/T;A/G;C/T;T/T;A/A;C/C;C/C;C/C;A/A;T/T;T/T;C/C;C/C;NA;NA;NA;A/A;G…
FP221;T/T;G/G;T/T;C/C;NA;NA;C/C;T/T;T/T;NA;T/T;A/C;T/T;T/T;T/T;C/C;A/G;C/C;G/G;C/C;T/T;T/T;NA;C/C;C/C;A/A;A/A;C/C;C/C;T/T;C/C;A/A;T/T;C/T;NA;G/G;A/A;G/G;G/G;T/T;A/A;A/A;C/C;G/G;C/C;G/G;G/G;A/G;G/G;G/T;A/G;T/T;NA;T/T;A/A;G/G;G/G;C/C;C/C;A/A;C/C;A/A;C/C;NA;G/G;G/G;C/C;T/T;A/A;G/G;T/T;C/C;T/T;NA;T/T;G/T;A/G;T/T;T/T;T/T;G/G;A/A;NA;T/T;A/G;NA;T/T;A/G;C/C;C/T;A/C;A/A;C/T;T/T;NA;C/C;NA;NA;NA;A/A;G/G;G/G…
FP222;T/T;G/G;T/T;C/C;NA;T/T;C/T;T/T;T/T;T/T;T/T;A/A;T/T;T/T;T/T;C/C;A/A;C/C;G/G;C/C;T/T;T/T;A/A;C/C;T/T;A/A;A/T;C/C;C/T;T/T;C/C;A/A;G/G;C/T;A/G;G/G;A/A;G/G;A/G;T/T;A/A;A/A;C/C;G/G;C/C;G/G;G/G;A/G;G/G;G/G;A/A;T/T;NA;T/T;A/A;G/G;G/G;C/C;C/C;A/A;T/T;G/G;C/C;C/C;G/G;A/A;C/C;T/T;G/G;A/A;T/T;C/C;T/T;T/T;T/T;G/G;G/G;T/T;T/T;T/T;G/G;A/A;NA;T/T;G/G;C/C;T/T;A/A;C/C;C/C;C/C;A/A;T/T;T/T;C/C;C/C;NA;NA;NA;C/C…
FP223;T/T;G/G;T/T;C/C;NA;T/T;C/C;T/T;T/T;T/T;T/T;A/A;T/T;T/T;T/T;C/C;A/A;C/C;G/T;C/C;T/T;T/T;A/A;C/C;T/T;A/A;A/A;C/C;C/T;T/T;C/C;A/A;G/T;C/T;A/G;G/G;A/A;G/G;G/G;T/T;A/A;A/A;C/T;G/G;C/C;G/G;G/G;A/A;G/G;G/T;A/G;T/T;NA;T/T;A/A;A/G;G/G;C/C;C/C;A/A;T/T;G/G;C/C;C/C;G/G;A/A;C/C;T/T;G/G;A/A;T/T;C/T;T/T;T/T;T/T;G/T;G/G;C/C;T/T;G/T;A/G;A/A;NA;T/T;G/G;C/C;T/T;G/G;C/C;C/C;A/C;A/A;C/T;T/T;C/C;C/C;NA;NA;NA;C/C…
FP224;T/T;G/G;T/T;C/C;NA;A/T;C/T;T/T;T/T;C/T;T/T;A/C;T/T;T/T;T/T;C/C;A/G;C/T;G/T;C/C;C/C;T/T;A/G;C/T;C/T;A/A;A/A;C/C;C/C;T/T;C/C;A/A;G/T;C/T;A/G;G/G;A/A;G/G;G/G;T/T;A/G;A/A;C/C;G/G;C/T;G/G;G/G;A/G;G/G;G/G;A/G;T/T;NA;T/T;A/A;G/G;G/G;C/C;C/C;A/A;C/T;A/G;C/C;T/T;G/G;A/G;C/C;T/T;A/G;A/G;T/T;T/T;T/T;C/T;T/T;G/T;A/G;C/C;T/T;G/T;A/G;A/A;NA;T/T;A/G;C/T;T/T;A/G;C/C;C/T;A/C;A/A;C/T;T/T;C/C;C/C;NA;NA;NA;A/C…
FP225;T/T;G/G;T/T;C/C;NA;T/T;C/T;T/T;T/T;T/T;T/T;A/A;T/T;T/T;T/T;C/C;A/G;C/T;G/T;C/C;C/T;T/T;G/G;C/T;C/C;A/A;A/T;C/C;T/T;T/T;C/C;A/A;G/G;T/T;G/G;G/G;A/G;G/G;A/G;T/T;A/G;A/A;C/T;T/T;C/T;G/G;G/G;G/G;G/G;T/T;A/A;C/C;NA;T/T;A/A;A/G;G/G;C/C;C/C;A/A;T/T;G/G;C/C;C/C;G/G;A/A;C/C;T/T;A/G;A/G;T/T;C/T;T/T;C/C;T/T;G/T;A/G;NA;T/T;T/T;G/G;A/A;NA;T/T;G/G;C/C;T/T;A/A;C/C;C/C;C/C;A/A;T/T;T/T;C/C;C/C;NA;NA;NA;C/C;…
FP226;T/T;G/G;T/T;C/C;NA;A/T;C/T;T/T;T/T;C/T;T/T;A/C;T/T;T/T;T/T;C/C;A/A;C/T;G/T;C/C;C/T;T/T;A/G;C/C;C/T;A/A;A/T;C/C;C/T;T/T;C/C;A/A;G/T;C/T;A/A;G/G;A/G;G/G;G/G;T/T;A/A;A/A;C/C;G/G;C/C;G/G;G/G;G/G;G/G;T/T;A/G;T/T;NA;T/T;A/A;A/G;G/G;C/C;C/C;A/A;T/T;G/G;C/C;C/C;G/G;A/A;C/C;T/T;A/G;G/G;T/T;C/C;T/T;T/T;T/T;G/G;G/G;T/T;T/T;T/T;A/G;A/A;NA;T/T;A/G;C/C;T/T;A/G;C/C;C/C;C/C;A/A;T/T;T/T;G/G;C/C;NA;NA;NA;A/C…
FP227;T/T;G/G;T/T;C/C;NA;A/A;T/T;T/T;T/T;C/C;T/T;C/C;T/T;T/T;T/T;C/C;G/G;T/T;T/T;C/C;C/C;T/T;G/G;T/T;C/C;A/A;T/T;C/C;T/T;T/T;C/C;A/A;G/G;C/C;A/A;G/G;A/A;G/G;A/G;T/T;A/G;A/A;C/T;T/T;C/T;G/G;G/G;A/G;G/G;T/T;G/G;C/C;NA;T/T;A/A;A/A;G/G;C/C;C/C;A/A;T/T;G/G;C/C;C/C;G/G;A/G;C/C;T/T;A/A;G/G;T/T;T/T;T/T;C/C;T/T;G/T;A/G;C/C;T/T;G/G;A/A;G/G;NA;T/T;A/A;T/T;T/T;A/G;C/C;C/T;A/C;A/A;T/T;T/T;C/C;C/C;NA;NA;NA;A/A…
FP228;T/T;G/G;T/T;C/C;NA;T/T;C/C;T/T;T/T;C/C;T/T;A/A;T/T;T/T;T/T;C/C;A/A;C/T;G/T;C/C;C/T;T/T;G/G;T/T;C/C;A/A;T/T;C/C;T/T;T/T;C/C;A/A;G/G;T/T;G/G;G/G;A/A;G/G;NA;T/T;A/A;A/A;C/C;G/G;C/C;G/G;G/G;G/G;G/G;G/G;A/A;T/T;NA;T/T;A/A;G/G;G/G;C/C;C/C;A/A;T/T;G/G;C/C;NA;G/G;NA;C/C;T/T;A/G;G/G;T/T;C/C;T/T;NA;T/T;G/G;G/G;T/T;T/T;T/T;G/G;A/A;NA;T/T;G/G;NA;T/T;A/A;C/C;T/T;A/A;A/A;C/C;T/T;NA;C/C;NA;NA;NA;A/A;G/G;G…
FP229;T/T;G/G;T/T;C/C;NA;T/T;C/T;T/T;T/T;C/C;T/T;A/C;T/T;T/T;T/T;C/C;G/G;C/C;G/G;C/C;T/T;T/T;A/A;T/T;T/T;A/A;A/T;C/C;T/T;T/T;C/C;A/A;T/T;C/T;A/A;G/G;A/G;G/G;A/G;T/T;A/G;A/A;C/T;T/T;C/C;G/G;G/G;A/G;G/G;T/T;A/A;C/C;NA;T/T;A/A;A/G;G/G;C/C;C/C;A/A;T/T;G/G;C/C;C/C;G/G;A/A;C/C;T/T;G/G;A/G;T/T;C/C;T/T;T/T;T/T;G/G;G/G;T/T;T/T;T/T;G/G;A/A;NA;T/T;G/G;C/C;T/T;A/A;C/C;C/T;A/C;A/A;T/T;T/T;C/G;C/C;NA;NA;NA;C/C…
FP230;T/T;G/G;T/T;C/C;NA;NA;C/C;T/T;T/T;C/C;T/T;A/A;T/T;T/T;T/T;C/C;A/A;NA;T/T;C/C;C/C;T/T;NA;C/C;C/T;A/A;T/T;C/C;C/T;T/T;C/C;A/A;G/G;C/C;NA;G/G;G/G;G/G;NA;T/T;A/A;A/A;C/C;G/G;C/C;G/G;G/G;A/A;G/G;G/G;A/G;T/T;NA;T/T;A/A;NA;G/G;C/C;C/C;A/A;C/T;NA;C/C;NA;G/G;NA;C/C;T/T;NA;NA;T/T;T/T;T/T;NA;T/T;T/T;NA;T/T;T/T;G/G;A/G;NA;NA;T/T;A/G;NA;T/T;G/G;C/C;T/T;A/A;A/A;C/C;T/T;C/C;C/C;NA;NA;NA;A/A;G/G;A/A;T/T;C/…
FP231;T/T;G/G;T/T;C/C;NA;A/A;C/C;T/T;T/T;C/C;T/T;C/C;T/T;T/T;T/T;C/C;G/G;T/T;T/T;C/C;C/C;T/T;A/A;T/T;C/C;A/A;A/A;C/C;C/C;T/T;C/C;A/A;G/T;C/C;A/A;G/G;A/A;G/G;G/G;T/T;A/A;A/A;C/C;G/G;C/C;G/G;G/G;A/G;G/G;T/T;G/G;C/C;NA;T/T;A/A;A/G;G/G;C/C;C/C;A/A;T/T;G/G;C/C;C/C;G/G;A/A;C/C;T/T;A/G;A/A;T/T;C/C;T/T;C/T;T/T;G/T;A/G;C/C;T/T;G/G;A/A;G/G;NA;T/T;A/A;T/T;T/T;A/A;C/C;T/T;A/A;A/A;C/C;T/T;C/C;C/C;NA;NA;NA;A/A…
FP232;T/T;G/G;T/T;C/C;NA;NA;T/T;T/T;T/T;NA;T/T;C/C;T/T;T/T;T/T;C/C;A/G;T/T;T/T;C/C;C/C;T/T;NA;T/T;C/C;A/A;A/T;C/C;C/T;T/T;C/C;A/A;G/G;T/T;NA;G/G;G/G;G/G;A/A;T/T;G/G;A/A;NA;T/T;T/T;G/G;G/G;A/A;G/G;T/T;NA;C/C;NA;T/T;A/A;A/A;G/G;C/C;C/C;A/A;C/C;A/A;C/C;NA;G/G;G/G;C/C;T/T;A/A;G/G;T/T;T/T;T/T;NA;T/T;T/T;A/A;C/C;T/T;G/G;A/A;A/A;NA;T/T;G/G;NA;T/T;G/G;C/C;C/C;C/C;A/A;T/T;T/T;C/C;C/C;NA;NA;NA;A/C;A/G;A/A;…
FP233;T/T;G/G;T/T;C/C;NA;T/T;C/T;T/T;T/T;C/C;T/T;A/C;T/T;T/T;T/T;C/C;G/G;T/T;T/T;C/C;C/C;T/T;A/G;C/C;T/T;A/A;A/A;C/C;C/C;T/T;C/C;A/A;T/T;T/T;A/G;G/G;A/G;G/G;G/G;T/T;A/A;A/A;C/C;G/G;C/C;G/G;G/G;G/G;G/G;G/T;A/A;T/T;NA;T/T;A/A;G/G;G/G;C/C;C/C;A/A;C/T;A/G;C/C;T/T;G/G;G/G;C/C;T/T;G/G;NA;T/T;C/C;T/T;C/T;T/T;G/T;A/G;C/C;T/T;G/G;G/G;A/A;NA;T/T;G/G;C/C;T/T;A/A;C/C;C/T;A/C;A/A;C/T;T/T;G/G;C/C;NA;NA;NA;C/C;…
FP234;T/T;G/G;T/T;C/C;NA;A/A;C/T;T/T;T/T;T/T;T/T;A/C;T/T;T/T;T/T;C/C;A/G;T/T;NA;C/C;NA;T/T;A/A;C/C;C/C;A/A;T/T;C/C;T/T;T/T;C/C;A/A;G/G;C/T;NA;G/G;A/G;G/G;G/G;T/T;A/A;A/A;C/C;G/G;C/C;G/G;G/G;A/A;G/G;T/T;G/G;C/C;NA;T/T;A/A;A/A;G/G;C/C;C/C;A/A;T/T;G/G;C/C;C/C;G/G;A/A;C/C;T/T;G/G;A/A;T/T;T/T;T/T;NA;T/T;T/T;A/A;T/T;T/T;T/T;A/A;G/G;NA;T/T;A/A;NA;T/T;G/G;C/C;T/T;A/A;A/A;C/C;T/T;C/C;C/C;NA;NA;NA;C/C;A/A;…
FP235;T/T;G/G;T/T;C/C;NA;A/T;C/T;T/T;T/T;C/C;T/T;A/A;T/T;T/T;T/T;C/C;A/A;T/T;T/T;C/C;C/C;T/T;G/G;T/T;T/T;A/A;A/A;C/C;C/C;T/T;C/C;A/A;T/T;C/C;G/G;G/G;A/A;G/G;G/G;T/T;A/A;A/A;C/C;G/G;C/C;G/G;G/G;A/G;G/G;T/T;A/G;C/C;NA;T/T;A/A;A/G;G/G;C/C;C/C;A/A;C/C;A/A;C/C;T/T;G/G;A/G;C/C;T/T;G/G;A/A;T/T;C/C;T/T;T/T;T/T;G/T;G/G;C/C;T/T;G/G;A/A;A/A;NA;T/T;A/G;C/T;T/T;A/A;C/C;C/C;C/C;A/A;T/T;T/T;C/C;C/C;NA;NA;NA;NA;…
FP236;T/T;G/G;T/T;C/C;NA;A/A;T/T;T/T;T/T;C/C;T/T;A/A;T/T;T/T;T/T;C/C;A/G;C/C;G/G;C/C;T/T;T/T;G/G;T/T;C/T;A/A;A/T;C/C;C/T;T/T;C/C;A/A;G/T;C/C;A/G;G/G;A/G;G/G;A/G;T/T;A/G;A/A;C/T;T/T;T/T;G/G;G/G;A/G;G/G;T/T;G/G;C/C;NA;T/T;A/A;A/G;G/G;C/C;C/C;A/A;C/T;A/A;C/C;T/T;G/G;G/G;C/C;T/T;A/G;A/G;T/T;C/T;T/T;C/T;T/T;G/T;A/G;C/C;T/T;G/G;A/A;G/G;NA;T/T;A/A;T/T;T/T;G/G;C/C;C/C;C/C;A/A;T/T;T/T;G/G;C/C;NA;NA;NA;A/A…
FP237;T/T;G/G;T/T;C/C;NA;A/A;C/C;T/T;T/T;C/C;T/T;C/C;T/T;T/T;T/T;C/C;G/G;T/T;T/T;C/C;C/C;T/T;A/A;C/C;C/C;A/A;A/A;C/C;C/C;T/T;C/C;A/A;NA;T/T;G/G;G/G;A/G;G/G;A/G;T/T;A/G;A/A;C/T;T/T;C/T;G/G;G/G;G/G;G/G;G/G;G/G;T/T;NA;T/T;A/A;G/G;G/G;C/C;C/C;A/A;C/T;A/G;C/C;C/T;G/G;G/G;C/C;T/T;A/A;A/G;T/T;T/T;T/T;C/T;T/T;G/T;G/G;T/T;T/T;T/T;A/A;G/G;NA;T/T;A/A;T/T;T/T;G/G;C/C;C/T;A/A;A/A;C/C;T/T;C/C;C/C;NA;NA;NA;A/C;…
FP238;T/T;G/G;T/T;C/C;NA;A/A;T/T;T/T;T/T;T/T;T/T;C/C;T/T;T/T;T/T;C/C;A/A;C/C;T/T;C/C;C/C;T/T;A/A;C/C;T/T;A/A;T/T;C/C;C/T;T/T;C/C;A/A;T/T;C/C;A/A;G/G;A/A;G/G;G/G;T/T;A/A;A/A;C/C;G/G;T/T;G/G;G/G;A/G;G/G;T/T;G/G;C/C;NA;T/T;A/A;A/G;G/G;C/C;C/C;A/A;C/T;A/G;C/C;C/T;G/G;G/G;C/C;T/T;A/G;A/G;T/T;C/C;T/T;T/T;T/T;G/G;G/G;T/T;T/T;G/T;A/G;G/G;NA;T/T;A/A;T/T;T/T;G/G;C/C;C/T;A/C;A/A;C/T;T/T;G/G;C/C;NA;NA;NA;A/C…
FP239;T/T;G/G;T/T;C/C;NA;A/A;T/T;T/T;T/T;T/T;T/T;C/C;T/T;T/T;T/T;C/C;A/G;C/C;G/G;C/C;T/T;T/T;A/A;C/C;C/T;A/A;T/T;C/C;T/T;T/T;C/C;A/A;G/T;C/T;A/A;G/G;A/G;G/G;A/G;T/T;G/G;A/A;T/T;T/T;T/T;G/G;G/G;G/G;G/G;T/T;G/G;T/T;NA;T/T;A/A;A/G;G/G;C/C;C/C;A/A;C/T;A/G;C/C;C/T;G/G;A/G;C/C;T/T;G/G;A/A;T/T;C/C;T/T;T/T;T/T;G/G;G/G;C/T;T/T;T/T;A/A;G/G;NA;T/T;A/A;T/T;T/T;A/G;C/C;T/T;A/A;A/A;C/T;T/T;C/C;C/C;NA;NA;NA;A/C…
FP240;T/T;G/G;T/T;C/C;NA;T/T;C/C;T/T;T/T;T/T;T/T;A/A;T/T;T/T;T/T;C/C;A/G;C/C;G/G;C/C;T/T;T/T;G/G;C/T;C/T;A/A;A/T;C/C;C/T;T/T;C/C;A/A;T/T;C/C;A/A;G/G;A/G;G/G;NA;T/T;A/G;A/A;C/T;T/T;C/T;G/G;G/G;A/A;G/G;G/G;A/A;T/T;NA;T/T;A/A;G/G;G/G;C/C;C/C;A/A;C/C;A/A;C/C;T/T;G/G;G/G;C/C;T/T;G/G;A/A;T/T;C/T;T/T;C/C;T/T;G/T;A/G;T/T;T/T;T/T;A/A;A/A;NA;T/T;G/G;C/C;T/T;G/G;C/C;C/C;C/C;A/A;C/C;T/T;C/C;C/C;NA;NA;NA;A/A;…
FP241;T/T;G/G;T/T;C/C;NA;T/T;T/T;T/T;T/T;T/T;T/T;A/C;T/T;T/T;T/T;C/C;A/A;C/C;G/G;C/C;T/T;T/T;G/G;C/T;T/T;A/A;A/A;C/C;C/C;T/T;C/C;A/A;T/T;C/C;A/G;G/G;A/G;G/G;A/G;T/T;A/G;A/A;C/T;G/T;C/T;G/G;G/G;G/G;G/G;G/T;A/A;T/T;NA;T/T;A/A;A/G;G/G;C/C;C/C;A/A;T/T;G/G;C/C;C/C;G/G;A/A;C/C;T/T;A/A;G/G;T/T;T/T;T/T;C/C;T/T;T/T;A/A;C/C;T/T;G/G;G/G;A/A;NA;T/T;A/A;T/T;T/T;A/A;C/C;C/T;A/A;A/A;C/C;T/T;G/G;C/C;NA;NA;NA;C/C…
FP242;T/T;G/G;T/T;C/C;NA;A/A;C/T;T/T;T/T;C/T;T/T;A/C;T/T;T/T;T/T;C/C;NA;C/T;G/T;C/C;C/T;T/T;A/G;C/T;C/C;A/A;A/A;C/C;C/C;T/T;C/C;A/A;T/T;C/T;G/G;G/G;G/G;G/G;NA;T/T;G/G;A/A;T/T;T/T;T/T;G/G;G/G;A/G;G/G;T/T;G/G;C/C;NA;T/T;A/A;A/G;G/G;C/C;C/C;A/A;T/T;G/G;C/C;C/C;G/G;A/G;C/C;T/T;G/G;NA;T/T;C/T;T/T;T/T;T/T;G/T;NA;C/C;T/T;G/G;A/A;G/G;NA;T/T;A/A;T/T;T/T;G/G;C/C;C/T;A/C;A/A;T/T;T/T;C/C;C/C;NA;NA;NA;A/C;A/G…
FP243;T/T;G/G;T/T;C/C;NA;NA;C/T;T/T;T/T;C/T;T/T;A/A;T/T;T/T;T/T;C/C;G/G;C/T;G/T;C/C;C/T;T/T;G/G;T/T;C/C;A/A;T/T;C/C;T/T;T/T;C/C;A/A;G/T;T/T;A/G;G/G;A/A;G/G;G/G;T/T;A/A;A/A;C/C;G/G;C/C;G/G;G/G;A/G;G/G;T/T;G/G;C/C;NA;T/T;A/A;A/G;G/G;C/C;C/C;A/A;C/C;A/A;C/C;T/T;G/G;A/G;C/C;T/T;A/G;A/A;T/T;T/T;T/T;C/T;T/T;G/T;A/G;C/C;T/T;T/T;A/G;G/G;NA;T/T;A/A;T/T;T/T;G/G;C/C;T/T;A/A;A/A;C/C;T/T;C/C;C/C;NA;NA;NA;A/C;…
FP244;T/T;G/G;T/T;C/C;NA;T/T;T/T;T/T;T/T;C/T;T/T;A/A;T/T;T/T;T/T;C/C;A/G;C/T;G/T;C/C;C/T;T/T;A/G;C/C;C/C;A/A;T/T;C/C;T/T;T/T;C/C;A/A;G/G;C/C;G/G;G/G;A/G;G/G;A/G;T/T;A/G;A/A;C/T;T/T;C/T;G/G;G/G;A/A;G/G;T/T;A/A;C/C;NA;T/T;A/A;A/A;G/G;C/C;C/C;A/A;C/C;A/A;C/C;T/T;G/G;G/G;C/C;T/T;A/A;G/G;T/T;C/T;T/T;C/C;T/T;T/T;A/A;C/C;T/T;G/G;G/G;A/A;NA;T/T;G/G;C/C;T/T;G/G;C/C;C/C;C/C;A/A;T/T;T/T;G/G;C/C;NA;NA;NA;C/C…
FP245;T/T;G/G;T/T;C/C;NA;NA;C/C;T/T;T/T;NA;T/T;A/C;T/T;T/T;T/T;C/C;A/A;C/C;G/G;C/C;NA;T/T;NA;C/C;T/T;A/A;T/T;C/C;T/T;T/T;C/C;A/A;G/G;T/T;NA;G/G;A/G;G/G;A/G;T/T;G/G;A/A;NA;G/G;C/C;G/G;G/G;A/A;G/G;T/T;G/G;NA;NA;T/T;A/A;A/G;G/G;C/C;C/C;A/A;T/T;G/G;C/C;NA;G/G;G/G;C/C;T/T;A/G;A/A;T/T;T/T;T/T;C/C;T/T;T/T;A/A;T/T;T/T;T/T;A/G;G/G;NA;T/T;A/A;T/T;T/T;G/G;C/C;T/T;A/A;A/A;C/C;T/T;NA;C/C;NA;NA;NA;C/C;A/A;G/G;…
FP246;T/T;G/G;T/T;C/C;NA;A/A;T/T;T/T;T/T;C/C;T/T;C/C;T/T;T/T;T/T;C/C;G/G;T/T;T/T;C/C;C/C;T/T;A/G;C/C;C/C;A/A;A/T;C/C;C/T;T/T;C/C;A/A;G/T;C/T;G/G;G/G;A/A;G/G;G/G;T/T;A/A;A/A;C/C;T/T;T/T;G/G;G/G;A/G;G/G;G/G;G/G;T/T;NA;T/T;A/A;G/G;G/G;C/C;C/C;A/A;C/C;A/A;C/C;T/T;G/G;G/G;C/C;T/T;NA;G/G;T/T;T/T;T/T;C/C;T/T;T/T;A/G;C/C;T/T;T/T;A/G;G/G;NA;T/T;A/A;T/T;T/T;A/G;C/C;C/C;C/C;A/A;T/T;T/T;G/G;C/C;NA;NA;NA;A/A;…
FP247;T/T;G/G;T/T;C/C;NA;A/A;C/T;T/T;T/T;C/C;T/T;A/A;T/T;T/T;T/T;C/C;G/G;T/T;T/T;C/C;C/C;T/T;A/G;C/C;T/T;A/A;A/A;C/C;C/C;T/T;C/C;A/A;T/T;C/T;A/A;G/G;A/G;G/G;A/G;T/T;A/G;A/A;C/T;T/T;C/T;G/G;G/G;G/G;G/G;G/G;G/G;T/T;NA;T/T;A/A;G/G;G/G;C/C;C/C;A/A;C/C;A/A;C/C;T/T;G/G;A/A;C/C;T/T;G/G;A/A;T/T;C/C;T/T;T/T;T/T;G/G;G/G;T/T;T/T;T/T;A/G;A/A;NA;T/T;A/A;T/T;T/T;A/G;C/C;T/T;A/A;A/A;C/C;T/T;C/C;C/C;NA;NA;NA;C/C…
FP248;T/T;G/G;T/T;C/C;NA;T/T;C/C;T/T;T/T;C/C;T/T;C/C;T/T;T/T;T/T;C/C;A/G;T/T;T/T;C/C;C/C;T/T;G/G;T/T;C/C;A/A;A/A;C/C;C/C;T/T;C/C;A/A;T/T;C/C;A/G;G/G;A/A;G/G;G/G;T/T;A/A;A/A;C/C;T/T;C/T;G/G;G/G;A/A;G/G;T/T;A/A;C/C;NA;T/T;A/A;A/G;G/G;C/C;C/C;A/A;C/C;A/A;C/C;T/T;G/G;G/G;C/C;T/T;G/G;A/A;T/T;C/T;T/T;C/T;T/T;G/T;A/G;C/C;T/T;G/G;G/G;A/A;NA;T/T;G/G;C/C;T/T;A/G;C/C;C/C;C/C;A/A;T/T;T/T;C/C;C/C;NA;NA;NA;A/A…
FP249;T/T;G/G;T/T;C/C;NA;A/A;C/C;T/T;T/T;C/C;T/T;C/C;T/T;T/T;T/T;C/C;G/G;T/T;T/T;C/C;C/C;T/T;G/G;C/T;T/T;A/A;T/T;C/C;T/T;T/T;C/C;A/A;G/G;T/T;A/A;G/G;A/G;G/G;A/G;T/T;A/G;A/A;C/T;T/T;T/T;G/G;G/G;G/G;G/G;T/T;G/G;C/C;NA;T/T;A/A;A/G;G/G;C/C;C/C;A/A;C/C;A/A;C/C;T/T;G/G;G/G;C/C;T/T;G/G;A/A;T/T;C/C;T/T;C/C;T/T;G/T;A/G;C/C;T/T;G/T;A/A;G/G;NA;T/T;A/A;T/T;T/T;G/G;C/C;T/T;A/A;A/A;C/C;T/T;C/G;C/C;NA;NA;NA;C/C…
FP250;T/T;G/G;T/T;C/C;NA;A/A;C/T;T/T;T/T;T/T;T/T;A/A;T/T;T/T;T/T;C/C;A/A;C/T;G/T;C/C;C/C;T/T;G/G;T/T;C/C;A/A;A/A;C/C;C/C;T/T;C/C;A/A;T/T;C/C;G/G;G/G;A/A;G/G;G/G;T/T;A/A;A/A;C/C;G/G;C/T;G/G;G/G;A/G;G/G;T/T;G/G;C/C;NA;T/T;A/A;A/G;G/G;C/C;C/C;A/A;C/C;A/A;C/C;T/T;G/G;G/G;C/C;T/T;A/G;A/G;T/T;T/T;T/T;T/T;T/T;G/G;G/G;T/T;T/T;T/T;A/A;G/G;NA;T/T;A/A;C/T;T/T;G/G;C/C;C/C;C/C;A/A;T/T;T/T;G/G;C/C;NA;NA;NA;A/C…
FP251;T/T;G/G;T/T;C/C;NA;T/T;C/C;T/T;T/T;T/T;T/T;A/A;T/T;T/T;T/T;C/C;A/A;C/C;G/G;C/C;T/T;T/T;A/G;C/C;T/T;A/A;A/T;C/C;C/T;T/T;C/C;A/A;G/T;C/T;G/G;G/G;G/G;G/G;G/G;T/T;A/A;A/A;C/C;G/G;C/C;G/G;G/G;A/G;G/G;G/G;A/A;C/C;NA;T/T;A/A;A/A;G/G;C/C;C/C;A/A;C/T;A/G;C/C;C/T;G/G;A/G;C/C;T/T;G/G;A/A;T/T;T/T;T/T;C/T;T/T;G/T;G/G;C/C;T/T;T/T;G/G;A/A;NA;T/T;G/G;C/C;T/T;G/G;C/C;T/T;A/A;A/A;C/C;T/T;C/C;C/C;NA;NA;NA;C/C…
FP252;T/T;G/G;T/T;C/C;NA;A/A;T/T;T/T;T/T;C/C;T/T;A/A;T/T;T/T;T/T;C/C;G/G;T/T;T/T;C/C;C/C;T/T;A/A;T/T;C/T;A/A;T/T;C/C;T/T;T/T;C/C;A/A;G/T;C/C;A/A;G/G;A/A;G/G;G/G;T/T;A/A;A/A;C/C;G/G;C/C;G/G;G/G;A/A;G/G;G/G;G/G;T/T;NA;T/T;A/A;G/G;G/G;C/C;C/C;A/A;T/T;G/G;C/C;C/T;G/G;A/A;C/C;T/T;A/A;G/G;T/T;C/T;T/T;C/T;T/T;G/T;NA;C/T;T/T;G/G;A/A;G/G;NA;T/T;A/A;T/T;T/T;A/A;C/C;T/T;A/A;A/A;C/C;T/T;C/C;C/C;NA;NA;NA;A/A;…
FP253;T/T;G/G;T/T;C/C;NA;NA;C/C;T/T;T/T;C/C;T/T;C/C;T/T;T/T;T/T;C/C;G/G;T/T;G/T;C/C;C/T;T/T;G/G;T/T;C/C;A/A;A/A;C/C;C/C;T/T;C/C;A/A;NA;C/C;NA;G/G;NA;G/G;NA;T/T;A/A;A/A;C/C;G/G;C/C;G/G;G/G;A/G;G/G;T/T;G/G;NA;NA;T/T;A/A;A/G;G/G;C/C;C/C;A/A;NA;G/G;C/C;NA;G/G;NA;C/C;T/T;NA;A/A;T/T;C/T;T/T;NA;T/T;G/G;NA;T/T;T/T;NA;NA;G/G;NA;T/T;NA;NA;T/T;A/A;C/C;NA;C/C;A/A;NA;T/T;C/C;C/C;NA;NA;NA;NA;G/G;G/G;T/T;NA;NA;…
FP254;T/T;G/G;T/T;C/C;NA;T/T;C/T;T/T;T/T;T/T;T/T;A/C;T/T;T/T;T/T;C/C;A/A;C/C;G/G;C/C;T/T;T/T;G/G;C/T;C/C;A/A;A/T;C/C;C/T;T/T;C/C;A/A;G/T;T/T;G/G;G/G;A/A;G/G;G/G;T/T;A/A;A/A;C/C;G/G;C/C;G/G;G/G;A/A;G/G;T/T;A/A;C/C;NA;T/T;A/A;A/G;G/G;C/C;C/C;A/A;C/T;A/G;C/C;C/T;G/G;A/G;C/C;T/T;G/G;A/A;T/T;C/C;T/T;C/T;T/T;G/T;A/G;C/C;T/T;G/G;G/G;A/A;NA;T/T;G/G;C/C;T/T;A/A;C/C;T/T;A/A;A/A;C/C;T/T;C/C;C/C;NA;NA;NA;A/C…
FP255;T/T;G/G;T/T;C/C;NA;T/T;C/C;T/T;T/T;C/C;T/T;A/C;T/T;T/T;T/T;C/C;G/G;T/T;T/T;C/C;C/C;T/T;A/A;C/T;T/T;A/A;A/A;C/C;C/C;T/T;C/C;A/A;T/T;T/T;A/A;G/G;A/A;G/G;G/G;T/T;A/A;A/A;C/C;G/G;C/C;G/G;G/G;A/A;G/G;G/T;A/A;T/T;NA;T/T;A/A;A/G;G/G;C/C;C/C;A/A;T/T;G/G;C/C;C/C;G/G;A/A;C/C;T/T;A/A;G/G;T/T;T/T;T/T;C/C;T/T;T/T;A/A;C/C;T/T;G/G;G/G;A/A;NA;T/T;G/G;C/C;T/T;G/G;C/C;C/T;C/C;A/A;T/T;T/T;C/G;C/C;NA;NA;NA;A/A…
FP256;T/T;G/G;T/T;C/C;NA;T/T;C/C;T/T;T/T;C/C;T/T;C/C;T/T;T/T;T/T;C/C;A/G;T/T;T/T;C/C;C/C;T/T;G/G;T/T;C/C;A/A;A/A;C/C;C/C;T/T;C/C;A/A;T/T;C/C;A/A;G/G;A/A;G/G;G/G;T/T;A/A;A/A;C/C;T/T;C/T;G/G;G/G;A/A;G/G;T/T;A/A;C/C;NA;T/T;A/A;A/G;G/G;C/C;C/C;A/A;C/C;A/A;C/C;T/T;G/G;G/G;C/C;T/T;G/G;A/A;T/T;C/T;T/T;C/T;T/T;G/T;A/G;C/T;T/T;G/G;G/G;A/A;NA;T/T;G/G;C/C;T/T;G/G;C/C;C/C;C/C;A/A;T/T;T/T;C/C;C/C;NA;NA;NA;A/A…
FP257;T/T;G/G;T/T;C/C;NA;T/T;C/T;T/T;T/T;C/C;T/T;A/A;T/T;T/T;T/T;C/C;G/G;T/T;T/T;C/C;C/C;T/T;A/A;C/C;C/C;A/A;T/T;C/C;T/T;T/T;C/C;A/A;G/T;C/T;A/A;G/G;G/G;G/G;A/A;T/T;G/G;A/A;T/T;T/T;T/T;G/G;G/G;A/G;G/G;T/T;A/A;C/C;NA;T/T;A/A;A/G;G/G;C/C;C/C;A/A;T/T;G/G;C/C;C/C;G/G;G/G;C/C;T/T;A/G;A/A;T/T;C/C;T/T;T/T;T/T;G/G;G/G;T/T;T/T;G/G;G/G;A/A;NA;T/T;G/G;C/C;T/T;A/G;C/C;C/C;C/C;A/A;T/T;T/T;C/G;C/C;NA;NA;NA;C/C…
FP258;T/T;G/G;T/T;C/C;NA;A/T;C/T;T/T;T/T;T/T;T/T;A/C;T/T;T/T;T/T;C/C;G/G;C/T;G/T;C/C;C/C;T/T;A/A;C/C;C/C;A/A;A/A;C/C;C/C;T/T;C/C;A/A;T/T;C/C;G/G;G/G;A/A;G/G;A/G;T/T;A/G;A/A;C/T;T/T;C/T;G/G;G/G;G/G;G/G;T/T;A/G;C/C;NA;T/T;A/A;A/G;G/G;C/C;C/C;A/A;T/T;G/G;C/C;C/C;G/G;A/A;C/C;T/T;G/G;A/A;T/T;C/C;T/T;T/T;T/T;G/T;G/G;T/T;T/T;G/G;G/G;A/A;NA;T/T;G/G;C/C;T/T;A/G;C/C;T/T;A/A;A/A;C/C;T/T;C/C;C/C;NA;NA;NA;C/C…
FP259;T/T;G/G;T/T;C/C;NA;A/T;C/C;T/T;T/T;C/T;T/T;C/C;T/T;T/T;T/T;C/C;G/G;T/T;T/T;C/C;C/C;T/T;A/G;T/T;C/C;A/A;A/A;C/C;C/C;T/T;C/C;A/A;T/T;C/C;G/G;G/G;A/G;G/G;A/G;T/T;A/G;A/A;C/T;T/T;C/T;G/G;G/G;G/G;G/G;G/T;A/G;C/C;NA;T/T;A/A;A/A;G/G;C/C;C/C;A/A;T/T;G/G;C/C;C/T;G/G;A/A;C/C;T/T;A/A;A/G;T/T;C/C;T/T;C/C;T/T;T/T;A/G;T/T;T/T;T/T;A/G;A/A;NA;T/T;A/G;C/T;T/T;A/G;C/C;T/T;A/A;A/A;C/C;T/T;C/C;C/C;NA;NA;NA;A/A…
FP260;T/T;G/G;T/T;C/C;NA;T/T;T/T;T/T;T/T;C/C;T/T;C/C;T/T;T/T;T/T;C/C;G/G;T/T;T/T;C/C;C/C;T/T;A/A;C/C;C/T;A/A;NA;C/C;C/T;T/T;C/C;A/A;NA;C/C;NA;G/G;A/A;G/G;NA;T/T;G/G;A/A;T/T;T/T;T/T;G/G;G/G;A/A;G/G;G/G;A/A;T/T;NA;T/T;A/A;A/G;G/G;C/C;C/C;A/A;C/C;A/A;C/C;NA;G/G;G/G;C/C;T/T;A/G;A/G;T/T;T/T;T/T;NA;T/T;G/T;NA;C/T;T/T;NA;G/G;A/A;NA;T/T;A/G;T/T;T/T;G/G;C/C;T/T;A/A;A/A;C/C;T/T;C/C;C/C;NA;NA;NA;A/C;NA;A/A;…
FP261;T/T;G/G;T/T;C/C;NA;A/A;T/T;T/T;T/T;C/C;T/T;A/A;T/T;T/T;T/T;C/C;A/G;T/T;T/T;C/C;C/C;T/T;A/A;C/C;C/T;A/A;T/T;C/C;T/T;T/T;C/C;A/A;G/G;C/C;A/A;G/G;G/G;G/G;A/G;T/T;A/G;A/A;C/T;T/T;C/C;G/G;G/G;A/A;G/G;G/T;G/G;T/T;NA;T/T;A/A;A/G;G/G;C/C;C/C;A/A;C/C;A/A;C/C;T/T;G/G;G/G;C/C;T/T;G/G;A/A;T/T;T/T;T/T;C/C;T/T;T/T;A/A;C/C;T/T;G/G;A/A;G/G;NA;T/T;A/A;T/T;T/T;A/A;C/C;T/T;A/A;A/A;C/C;T/T;C/C;C/C;NA;NA;NA;C/C…
FP262;T/T;G/G;T/T;C/C;NA;T/T;C/T;T/T;T/T;T/T;T/T;A/C;T/T;T/T;T/T;C/C;A/A;C/C;G/T;C/C;T/T;T/T;G/G;C/T;C/C;A/A;A/T;C/C;C/T;T/T;C/C;A/A;G/T;T/T;G/G;G/G;A/A;G/G;G/G;T/T;A/A;A/A;C/C;G/G;C/C;G/G;G/G;A/A;G/G;T/T;A/A;C/C;NA;T/T;A/A;A/G;G/G;C/C;C/C;A/A;C/T;A/G;C/C;C/T;G/G;A/G;C/C;T/T;G/G;A/A;T/T;C/C;T/T;C/T;T/T;G/T;A/G;C/C;T/T;G/G;G/G;A/A;NA;T/T;G/G;C/C;T/T;A/A;C/C;T/T;A/A;A/A;C/C;T/T;C/C;C/C;NA;NA;NA;A/C…
FP263;T/T;G/G;T/T;C/C;NA;A/A;T/T;T/T;T/T;T/T;T/T;C/C;T/T;T/T;T/T;C/C;A/A;C/C;G/G;C/C;T/T;T/T;NA;C/C;C/C;A/A;T/T;C/C;T/T;T/T;C/C;A/A;G/G;C/T;G/G;G/G;G/G;G/G;G/G;T/T;A/A;A/A;C/C;G/G;C/C;G/G;G/G;A/G;G/G;G/T;G/G;T/T;NA;T/T;A/A;A/G;G/G;C/C;C/C;A/A;C/T;A/A;C/C;NA;G/G;G/G;C/C;T/T;A/G;A/G;T/T;T/T;T/T;NA;T/T;G/G;G/G;T/T;T/T;T/T;A/A;G/G;NA;T/T;A/A;T/T;T/T;G/G;C/C;C/T;A/C;A/A;C/T;T/T;C/C;C/C;NA;NA;NA;C/C;A/…
FP264;T/T;G/G;T/T;C/C;NA;T/T;C/C;T/T;T/T;T/T;T/T;A/A;T/T;T/T;T/T;C/C;A/A;C/C;G/G;C/C;T/T;T/T;G/G;T/T;C/C;A/A;T/T;C/C;T/T;T/T;C/C;A/A;G/G;T/T;G/G;G/G;G/G;G/G;NA;T/T;G/G;A/A;T/T;G/G;C/T;G/G;G/G;A/G;G/G;G/G;A/A;T/T;NA;T/T;A/A;G/G;G/G;C/C;C/C;A/A;C/T;G/G;C/C;C/C;G/G;A/A;C/C;T/T;A/G;G/G;T/T;T/T;T/T;NA;T/T;G/T;A/A;C/T;T/T;G/G;G/G;A/A;NA;T/T;G/G;NA;T/T;A/A;C/C;T/T;A/A;A/A;C/C;T/T;C/C;C/C;NA;NA;NA;A/A;G/…
FP265;T/T;G/G;T/T;C/C;NA;A/A;C/C;T/T;T/T;T/T;T/T;A/A;T/T;T/T;T/T;C/C;A/A;C/C;T/T;C/C;C/C;T/T;A/G;C/T;C/C;A/A;A/A;C/C;C/C;T/T;C/C;A/A;T/T;T/T;G/G;G/G;A/G;G/G;A/G;T/T;A/G;A/A;C/T;NA;T/T;G/G;G/G;G/G;G/G;G/G;G/G;T/T;NA;T/T;A/A;G/G;G/G;C/C;C/C;A/A;T/T;G/G;C/C;C/C;G/G;A/A;C/C;T/T;A/A;G/G;T/T;T/T;T/T;C/C;T/T;T/T;A/A;C/C;T/T;G/G;A/A;G/G;NA;T/T;A/A;T/T;T/T;A/A;C/C;T/T;A/A;A/A;C/C;T/T;C/C;C/C;NA;NA;NA;A/C;…
FP266;T/T;G/G;T/T;C/C;NA;NA;NA;T/T;T/T;NA;T/T;NA;T/T;T/T;T/T;C/C;NA;NA;NA;C/C;NA;T/T;NA;NA;NA;A/A;NA;C/C;NA;T/T;C/C;A/A;NA;NA;NA;G/G;NA;G/G;NA;T/T;NA;A/A;NA;NA;NA;G/G;G/G;NA;G/G;NA;NA;NA;NA;T/T;A/A;NA;G/G;C/C;C/C;A/A;NA;NA;C/C;NA;G/G;NA;C/C;T/T;NA;NA;T/T;NA;T/T;NA;T/T;NA;NA;NA;T/T;NA;NA;NA;NA;T/T;NA;NA;T/T;A/A;C/C;NA;NA;A/A;NA;T/T;NA;C/C;NA;NA;NA;NA;NA;NA;T/T;NA;NA;A/A;NA;A/A;C/C;NA;G/G;C/C;G/G;N…
FP267;T/T;G/G;T/T;C/C;NA;A/A;C/C;T/T;T/T;C/T;T/T;C/C;T/T;T/T;T/T;C/C;A/A;C/C;G/G;C/C;T/T;T/T;G/G;T/T;C/C;A/A;A/A;C/C;C/C;T/T;C/C;A/A;G/G;C/T;A/A;G/G;G/G;G/G;A/A;T/T;G/G;A/A;T/T;T/T;T/T;G/G;G/G;A/A;G/G;G/T;G/G;T/T;NA;T/T;A/A;A/G;G/G;C/C;C/C;A/A;T/T;G/G;C/C;C/C;G/G;A/A;C/C;T/T;A/A;G/G;T/T;T/T;T/T;C/C;T/T;T/T;A/A;C/C;T/T;T/T;A/A;G/G;NA;T/T;A/A;T/T;T/T;A/A;C/C;T/T;A/A;A/A;C/T;T/T;C/C;C/C;NA;NA;NA;A/A…
FP268;T/T;G/G;T/T;C/C;NA;A/A;T/T;T/T;T/T;C/C;T/T;A/A;T/T;T/T;T/T;C/C;G/G;T/T;T/T;C/C;C/C;T/T;A/G;C/C;C/C;A/A;T/T;C/C;T/T;T/T;C/C;A/A;G/G;T/T;G/G;G/G;A/G;G/G;A/G;T/T;A/G;A/A;C/T;T/T;C/T;G/G;G/G;G/G;G/G;T/T;G/G;C/C;NA;T/T;A/A;A/A;G/G;C/C;C/C;A/A;T/T;G/G;C/C;C/C;G/G;A/A;C/C;T/T;A/A;G/G;T/T;T/T;T/T;C/C;T/T;T/T;A/A;C/C;T/T;G/G;A/A;G/G;NA;T/T;A/A;T/T;T/T;G/G;C/C;C/C;C/C;A/A;T/T;T/T;G/G;C/C;NA;NA;NA;A/A…
FP269;T/T;G/G;T/T;C/C;NA;A/T;C/C;T/T;T/T;T/T;T/T;A/A;T/T;T/T;T/T;C/C;A/A;C/T;G/T;C/C;C/T;T/T;G/G;T/T;C/C;A/A;A/A;C/C;C/T;T/T;C/C;A/A;G/G;T/T;A/A;G/G;A/A;G/G;G/G;T/T;A/A;A/A;C/C;G/G;C/C;G/G;G/G;A/G;G/G;G/T;A/G;T/T;NA;T/T;A/A;A/G;G/G;C/C;C/C;A/A;T/T;G/G;C/C;C/C;G/G;A/A;C/C;T/T;A/A;G/G;T/T;C/C;T/T;C/C;T/T;T/T;A/A;C/C;T/T;G/G;A/A;NA;NA;T/T;A/G;T/T;T/T;A/A;C/C;C/C;C/C;A/A;T/T;T/T;C/G;C/C;NA;NA;NA;A/A;…
FP270;T/T;G/G;T/T;C/C;NA;A/A;C/T;T/T;T/T;C/C;T/T;C/C;T/T;T/T;T/T;C/C;A/A;T/T;T/T;C/C;C/C;T/T;A/G;C/T;C/C;A/A;A/A;C/C;C/C;T/T;C/C;A/A;T/T;C/C;A/A;G/G;A/A;G/G;G/G;T/T;A/A;A/A;C/C;G/G;C/C;G/G;G/G;A/A;G/G;T/T;G/G;C/C;NA;T/T;A/A;A/A;G/G;C/C;C/C;A/A;C/C;A/A;C/C;T/T;G/G;G/G;C/C;T/T;G/G;A/A;T/T;C/T;T/T;C/C;T/T;T/T;A/A;T/T;T/T;G/G;A/A;G/G;NA;T/T;A/A;T/T;T/T;G/G;C/C;T/T;A/A;A/A;C/C;T/T;C/C;C/C;NA;NA;NA;A/C…
FP271;T/T;G/G;T/T;C/C;NA;A/T;C/C;T/T;T/T;C/T;T/T;A/C;T/T;T/T;T/T;C/C;A/G;C/T;G/T;C/C;C/T;T/T;A/A;C/C;T/T;A/A;A/T;C/C;C/T;T/T;C/C;A/A;G/T;C/T;G/G;G/G;A/G;G/G;A/G;T/T;A/G;A/A;C/T;T/T;C/T;G/G;G/G;A/A;G/G;G/G;A/G;T/T;NA;T/T;A/A;G/G;G/G;C/C;C/C;A/A;T/T;G/G;C/C;C/C;G/G;A/A;C/C;T/T;A/A;G/G;T/T;C/T;T/T;C/T;T/T;G/T;G/G;T/T;T/T;G/T;A/G;A/A;NA;T/T;A/G;C/T;T/T;A/A;C/C;C/C;C/C;A/A;T/T;T/T;C/G;C/C;NA;NA;NA;A/A…
FP272;T/T;G/G;T/T;C/C;NA;A/A;C/T;T/T;T/T;C/T;T/T;A/A;T/T;T/T;T/T;C/C;A/A;T/T;G/G;C/C;T/T;T/T;G/G;T/T;C/C;A/A;T/T;C/C;T/T;T/T;C/C;A/A;G/G;T/T;A/A;G/G;G/G;G/G;A/A;T/T;G/G;A/A;T/T;T/T;T/T;G/G;G/G;G/G;G/G;G/G;G/G;T/T;NA;T/T;A/A;G/G;G/G;C/C;C/C;A/A;T/T;G/G;C/C;C/C;G/G;A/A;C/C;T/T;G/G;G/G;T/T;C/T;T/T;C/C;T/T;T/T;A/A;C/C;T/T;G/T;A/G;G/G;NA;T/T;A/A;T/T;T/T;A/G;C/C;T/T;A/A;A/A;C/C;T/T;C/C;C/C;NA;NA;NA;C/C…
FP273;T/T;G/G;T/T;C/C;NA;A/A;C/T;T/T;T/T;C/T;T/T;C/C;T/T;T/T;T/T;C/C;A/G;C/T;G/T;C/C;C/T;T/T;A/G;C/T;T/T;A/A;A/T;C/C;C/T;T/T;C/C;A/A;G/T;C/C;G/G;G/G;A/A;G/G;G/G;T/T;A/A;A/A;C/C;G/G;C/C;G/G;G/G;A/A;G/G;G/G;G/G;T/T;NA;T/T;A/A;G/G;G/G;C/C;C/C;A/A;C/T;A/G;C/C;C/T;G/G;A/G;C/C;T/T;A/G;G/G;T/T;C/C;T/T;T/T;T/T;G/G;G/G;T/T;T/T;T/T;A/A;A/A;NA;T/T;A/A;T/T;T/T;A/G;C/C;C/C;A/C;A/A;C/T;T/T;C/C;C/C;NA;NA;NA;A/A…
FP274;T/T;G/G;T/T;C/C;NA;NA;NA;T/T;T/T;NA;T/T;NA;T/T;T/T;T/T;C/C;NA;NA;NA;C/C;NA;T/T;NA;NA;NA;A/A;NA;C/C;NA;T/T;C/C;A/A;NA;NA;NA;G/G;NA;G/G;NA;T/T;NA;A/A;NA;NA;NA;G/G;G/G;NA;G/G;NA;NA;NA;NA;T/T;A/A;NA;G/G;C/C;C/C;A/A;NA;NA;C/C;NA;G/G;NA;C/C;T/T;NA;NA;T/T;NA;T/T;NA;T/T;NA;NA;NA;T/T;NA;NA;NA;NA;T/T;NA;NA;T/T;NA;C/C;NA;NA;A/A;NA;T/T;NA;C/C;NA;NA;NA;NA;NA;NA;T/T;NA;NA;A/A;NA;A/A;T/T;NA;NA;C/C;G/G;NA;…
FP275;T/T;G/G;T/T;C/C;NA;T/T;T/T;T/T;T/T;C/T;T/T;A/A;T/T;T/T;T/T;C/C;A/A;C/C;G/G;C/C;T/T;T/T;G/G;C/T;C/C;A/A;T/T;C/C;T/T;T/T;C/C;A/A;G/G;C/C;A/A;G/G;G/G;G/G;A/A;T/T;G/G;A/A;T/T;T/T;T/T;G/G;G/G;A/G;G/G;T/T;A/A;C/C;NA;T/T;A/A;A/A;G/G;C/C;C/C;A/A;C/T;A/G;C/C;C/C;G/G;A/G;C/C;T/T;A/A;G/G;T/T;C/C;T/T;C/C;T/T;T/T;A/A;C/C;T/T;T/T;G/G;A/A;NA;T/T;G/G;C/C;T/T;A/G;C/C;T/T;A/A;A/A;C/T;T/T;G/G;C/C;NA;NA;NA;C/C…
FP276;T/T;G/G;T/T;C/C;NA;T/T;C/C;T/T;T/T;C/T;T/T;C/C;T/T;T/T;T/T;C/C;A/G;C/T;G/T;C/C;C/T;T/T;G/G;T/T;C/T;A/A;A/A;C/C;C/C;T/T;C/C;A/A;T/T;C/C;A/G;G/G;A/G;G/G;A/G;T/T;A/G;A/A;C/T;T/T;C/T;G/G;G/G;A/A;G/G;G/G;A/A;T/T;NA;T/T;A/A;G/G;G/G;C/C;C/C;A/A;T/T;G/G;C/C;C/C;G/G;A/A;C/C;T/T;G/G;A/G;T/T;T/T;T/T;C/T;T/T;G/T;G/G;T/T;T/T;T/T;G/G;A/A;NA;T/T;G/G;C/C;T/T;A/A;C/C;T/T;A/A;A/A;C/C;T/T;C/C;C/C;NA;NA;NA;A/C…
FP277;T/T;G/G;T/T;C/C;NA;T/T;T/T;T/T;T/T;C/C;T/T;A/A;T/T;T/T;T/T;C/C;G/G;T/T;T/T;C/C;C/C;T/T;A/A;C/T;T/T;A/A;T/T;C/C;T/T;T/T;C/C;A/A;G/G;T/T;G/G;G/G;A/A;G/G;G/G;T/T;A/A;A/A;C/C;G/G;C/C;G/G;G/G;A/G;G/G;G/G;A/A;T/T;NA;T/T;A/A;G/G;G/G;C/C;C/C;A/A;C/T;A/A;C/C;T/T;G/G;G/G;C/C;T/T;A/A;G/G;T/T;C/C;T/T;T/T;T/T;G/G;G/G;T/T;T/T;T/T;G/G;A/A;NA;T/T;G/G;C/C;T/T;A/A;C/C;C/C;C/C;A/A;T/T;T/T;C/G;C/C;NA;NA;NA;C/C…
FP278;T/T;G/G;T/T;C/C;NA;A/A;C/C;T/T;T/T;C/T;T/T;A/A;T/T;T/T;T/T;C/C;A/A;C/C;G/G;C/C;T/T;T/T;A/A;C/T;C/T;A/A;T/T;C/C;T/T;T/T;C/C;A/A;G/T;C/C;G/G;G/G;G/G;G/G;A/A;T/T;A/A;A/A;C/C;G/G;C/C;G/G;G/G;G/G;G/G;T/T;G/G;C/C;NA;T/T;A/A;A/A;G/G;C/C;C/C;A/A;C/C;A/A;C/C;C/T;G/G;A/G;C/C;T/T;A/A;A/G;T/T;C/T;T/T;C/C;T/T;T/T;A/A;C/C;T/T;G/G;A/A;G/G;NA;T/T;A/A;C/T;T/T;G/G;C/C;C/C;C/C;A/A;T/T;T/T;C/G;C/C;NA;NA;NA;C/C…
FP279;T/T;G/G;T/T;C/C;NA;T/T;C/C;T/T;T/T;T/T;T/T;A/A;T/T;T/T;T/T;C/C;A/A;C/C;G/G;C/C;T/T;T/T;A/G;T/T;C/T;A/A;A/T;C/C;C/T;T/T;C/C;A/A;T/T;T/T;A/A;G/G;A/A;G/G;NA;T/T;A/A;A/A;C/C;G/G;NA;G/G;G/G;A/A;G/G;G/G;A/A;T/T;NA;T/T;A/A;G/G;G/G;C/C;C/C;A/A;T/T;G/G;C/C;C/C;G/G;NA;C/C;T/T;G/G;A/A;T/T;C/C;T/T;NA;T/T;G/T;A/G;T/T;T/T;G/T;G/G;A/A;NA;T/T;G/G;NA;T/T;G/G;C/C;C/T;A/C;A/A;C/T;T/T;NA;C/C;NA;NA;NA;A/C;A/G;A…
FP280;T/T;G/G;T/T;C/C;NA;A/A;C/C;T/T;T/T;C/C;T/T;C/C;T/T;T/T;T/T;C/C;G/G;T/T;T/T;C/C;C/C;T/T;A/A;C/T;C/T;A/A;A/T;C/C;C/T;T/T;C/C;A/A;G/T;C/T;A/A;G/G;G/G;G/G;A/A;T/T;G/G;A/A;T/T;T/T;C/C;G/G;G/G;G/G;G/G;G/G;G/G;T/T;NA;T/T;A/A;G/G;G/G;C/C;C/C;A/A;T/T;G/G;C/C;C/T;G/G;A/G;C/C;T/T;G/G;A/A;T/T;C/T;T/T;T/T;T/T;G/G;G/G;C/C;T/T;G/G;A/G;G/G;NA;T/T;A/A;T/T;T/T;A/G;C/C;C/T;A/C;A/A;C/T;T/T;G/G;C/C;NA;NA;NA;C/C…
FP281;T/T;G/G;T/T;C/C;NA;A/T;T/T;T/T;T/T;T/T;T/T;C/C;T/T;T/T;T/T;C/C;A/G;C/C;G/G;C/C;T/T;T/T;A/G;T/T;T/T;A/A;T/T;C/C;T/T;T/T;C/C;A/A;G/G;C/T;G/G;G/G;A/A;G/G;G/G;T/T;A/A;A/A;C/C;G/G;C/C;G/G;G/G;A/A;G/G;G/G;A/G;T/T;NA;T/T;A/A;G/G;G/G;C/C;C/C;A/A;C/C;A/A;C/C;T/T;G/G;G/G;C/C;T/T;G/G;A/A;T/T;T/T;T/T;C/C;T/T;T/T;A/A;C/C;T/T;G/G;A/G;A/A;NA;T/T;A/G;C/T;T/T;A/A;C/C;T/T;A/A;A/A;C/C;T/T;G/G;C/C;NA;NA;NA;C/C…
FP282;T/T;G/G;T/T;C/C;NA;A/A;C/C;T/T;T/T;C/C;T/T;A/A;T/T;T/T;T/T;C/C;A/G;T/T;T/T;C/C;C/C;T/T;A/A;C/T;C/T;A/A;A/A;C/C;C/C;T/T;C/C;A/A;T/T;C/C;A/A;G/G;A/A;G/G;G/G;T/T;A/A;A/A;C/C;G/G;C/C;G/G;G/G;A/G;G/G;G/G;G/G;T/T;NA;T/T;A/A;G/G;G/G;C/C;C/C;A/A;C/C;A/A;C/C;T/T;G/G;A/G;C/C;T/T;G/G;A/A;T/T;T/T;T/T;T/T;T/T;G/G;G/G;T/T;T/T;T/T;A/A;G/G;NA;T/T;A/A;C/T;T/T;A/A;C/C;T/T;A/A;A/A;C/C;T/T;C/C;C/C;NA;NA;NA;A/A…
FP283;T/T;G/G;T/T;C/C;NA;A/A;T/T;T/T;T/T;C/T;T/T;A/A;T/T;T/T;T/T;C/C;A/G;T/T;T/T;C/C;C/C;T/T;A/A;T/T;C/T;A/A;A/A;C/C;C/C;T/T;C/C;A/A;T/T;C/C;A/A;G/G;G/G;G/G;A/G;T/T;A/G;A/A;C/T;T/T;C/T;G/G;G/G;A/G;G/G;G/T;G/G;T/T;NA;T/T;A/A;A/G;G/G;C/C;C/C;A/A;C/C;A/A;C/C;T/T;G/G;A/G;C/C;T/T;A/A;G/G;T/T;T/T;T/T;C/C;T/T;T/T;A/A;C/C;T/T;G/G;A/A;G/G;NA;T/T;A/A;T/T;T/T;G/G;C/C;C/T;A/A;A/A;C/C;T/T;G/G;C/C;NA;NA;NA;A/A…
FP284;T/T;G/G;T/T;C/C;NA;A/T;C/T;T/T;T/T;C/T;T/T;C/C;T/T;T/T;T/T;C/C;A/A;C/C;G/G;C/C;T/T;T/T;G/G;T/T;C/C;A/A;A/A;C/C;C/C;T/T;C/C;A/A;T/T;C/T;A/G;G/G;A/G;G/G;A/G;T/T;A/G;A/A;C/T;T/T;C/C;G/G;G/G;G/G;G/G;T/T;A/G;C/C;NA;T/T;A/A;A/G;G/G;C/C;C/C;A/A;T/T;A/G;C/C;C/T;G/G;A/G;C/C;T/T;A/A;A/A;T/T;C/C;T/T;T/T;T/T;G/G;G/G;C/T;T/T;G/G;A/G;NA;NA;T/T;A/A;C/T;T/T;G/G;C/C;C/T;A/C;A/A;T/T;T/T;G/G;C/C;NA;NA;NA;C/C;…
FP285;T/T;G/G;T/T;C/C;NA;A/A;C/C;T/T;T/T;T/T;T/T;A/A;T/T;T/T;T/T;C/C;A/A;C/C;G/G;C/C;T/T;T/T;A/A;C/C;T/T;A/A;T/T;C/C;T/T;T/T;C/C;A/A;G/G;C/T;G/G;G/G;G/G;G/G;A/A;T/T;G/G;A/A;T/T;T/T;T/T;G/G;G/G;A/A;G/G;G/G;G/G;T/T;NA;T/T;A/A;A/G;G/G;C/C;C/C;A/A;C/C;A/A;C/C;C/T;G/G;G/G;C/C;T/T;A/A;A/A;T/T;T/T;T/T;C/C;T/T;T/T;G/G;T/T;T/T;T/T;A/G;G/G;NA;T/T;A/A;T/T;T/T;A/A;C/C;C/C;C/C;A/A;T/T;T/T;C/C;C/C;NA;NA;NA;A/C…
FP286;T/T;G/G;T/T;C/C;NA;A/A;C/T;T/T;T/T;C/C;T/T;A/C;T/T;T/T;T/T;C/C;A/A;T/T;T/T;C/C;C/C;T/T;A/A;C/C;C/T;A/A;A/A;C/C;C/C;T/T;C/C;A/A;T/T;C/T;A/G;G/G;G/G;G/G;G/G;T/T;A/A;A/A;C/C;G/G;C/C;G/G;G/G;A/A;G/G;G/G;G/G;T/T;NA;T/T;A/A;G/G;G/G;C/C;C/C;A/A;C/C;A/A;C/C;T/T;G/G;G/G;C/C;T/T;G/G;A/A;T/T;C/T;T/T;C/C;T/T;T/T;A/A;C/C;T/T;G/G;A/A;G/G;NA;T/T;A/A;T/T;T/T;A/G;C/C;C/C;C/C;A/A;T/T;T/T;C/C;C/C;NA;NA;NA;C/C…
FP287;T/T;G/G;T/T;C/C;NA;T/T;C/C;T/T;T/T;C/C;T/T;A/C;T/T;T/T;T/T;C/C;G/G;C/C;G/G;C/C;T/T;T/T;G/G;C/T;T/T;A/A;A/A;C/C;C/C;T/T;C/C;A/A;T/T;C/T;A/A;G/G;A/A;G/G;A/G;T/T;A/G;A/A;C/T;G/G;C/C;G/G;G/G;A/A;G/G;G/G;A/A;T/T;NA;T/T;A/A;G/G;G/G;C/C;C/C;A/A;T/T;G/G;C/C;C/C;G/G;A/A;C/C;T/T;A/A;A/G;T/T;C/T;T/T;C/C;T/T;G/T;A/A;C/C;T/T;G/G;G/G;A/A;NA;T/T;G/G;C/C;T/T;A/A;C/C;T/T;A/A;A/A;C/C;T/T;G/G;C/C;NA;NA;NA;C/C…
FP288;T/T;G/G;T/T;C/C;NA;T/T;T/T;T/T;T/T;C/C;T/T;A/C;T/T;T/T;T/T;C/C;G/G;T/T;T/T;C/C;C/C;T/T;G/G;T/T;T/T;A/A;A/A;C/C;C/C;T/T;C/C;A/A;T/T;C/C;G/G;G/G;G/G;G/G;A/A;T/T;G/G;A/A;T/T;T/T;T/T;G/G;G/G;G/G;G/G;G/G;A/A;T/T;NA;T/T;A/A;G/G;G/G;C/C;C/C;A/A;C/C;A/A;C/C;T/T;G/G;G/G;C/C;T/T;A/G;G/G;T/T;C/C;T/T;T/T;T/T;G/G;G/G;T/T;T/T;G/G;G/G;A/A;NA;T/T;G/G;C/C;T/T;G/G;C/C;C/C;C/C;A/A;C/T;T/T;C/C;C/C;NA;NA;NA;A/A…
FP289;T/T;G/G;T/T;C/C;NA;T/T;T/T;T/T;T/T;C/C;T/T;A/A;T/T;T/T;T/T;C/C;A/G;T/T;T/T;C/C;C/C;T/T;A/A;C/C;T/T;A/A;T/T;C/C;T/T;T/T;C/C;A/A;G/G;T/T;A/A;G/G;A/A;G/G;G/G;T/T;A/A;A/A;C/C;G/G;C/C;G/G;G/G;A/G;G/G;G/G;A/A;T/T;NA;T/T;A/A;G/G;G/G;C/C;C/C;A/A;C/T;A/G;C/C;C/T;G/G;A/G;C/C;T/T;G/G;A/A;T/T;C/C;T/T;C/C;T/T;T/T;A/A;C/C;T/T;G/G;G/G;A/A;NA;T/T;G/G;C/C;T/T;G/G;C/C;T/T;A/A;A/A;C/T;T/T;G/G;C/C;NA;NA;NA;A/C…
FP290;T/T;G/G;T/T;C/C;NA;A/T;C/T;T/T;T/T;C/T;T/T;A/C;T/T;T/T;T/T;C/C;A/G;C/T;G/T;C/C;C/T;T/T;A/A;C/C;T/T;A/A;T/T;C/C;T/T;T/T;C/C;A/A;G/G;C/C;A/A;G/G;A/A;G/G;A/G;T/T;A/G;A/A;C/T;T/T;C/T;G/G;G/G;A/G;G/G;G/T;A/G;T/T;NA;T/T;A/A;A/G;G/G;C/C;C/C;A/A;C/T;A/G;C/C;C/T;G/G;A/G;C/C;T/T;A/A;A/G;T/T;C/C;T/T;T/T;T/T;G/G;G/G;C/T;T/T;G/T;A/A;NA;NA;T/T;A/G;C/T;T/T;G/G;C/C;C/C;C/C;A/A;T/T;T/T;C/C;C/C;NA;NA;NA;A/C;…
FP291;T/T;G/G;T/T;C/C;NA;A/T;C/C;T/T;T/T;C/C;T/T;C/C;T/T;T/T;T/T;C/C;G/G;C/C;G/G;C/C;T/T;T/T;G/G;C/C;C/T;A/A;T/T;C/C;T/T;T/T;C/C;A/A;G/G;C/C;A/G;G/G;A/G;G/G;A/G;T/T;A/G;A/A;C/T;T/T;C/T;G/G;G/G;A/G;G/G;G/T;A/G;T/T;NA;T/T;A/A;A/G;G/G;C/C;C/C;A/A;C/T;A/G;C/C;C/T;G/G;A/G;C/C;T/T;G/G;A/A;T/T;T/T;T/T;C/C;T/T;G/T;G/G;T/T;T/T;T/T;A/G;NA;NA;T/T;A/G;C/T;T/T;G/G;C/C;C/C;C/C;A/A;T/T;T/T;G/G;C/C;NA;NA;NA;C/C;…
FP292;T/T;G/G;T/T;C/C;NA;T/T;C/C;T/T;T/T;T/T;T/T;A/A;T/T;T/T;T/T;C/C;A/A;C/C;G/G;C/C;T/T;T/T;G/G;NA;C/C;A/A;A/T;C/C;C/T;T/T;C/C;A/A;G/T;C/T;G/G;G/G;A/G;G/G;A/G;T/T;A/G;A/A;C/T;NA;T/T;G/G;G/G;A/G;G/G;G/T;A/A;T/T;NA;T/T;A/A;A/G;G/G;C/C;C/C;A/A;C/C;G/G;C/C;C/C;G/G;G/G;C/C;T/T;G/G;A/G;T/T;C/C;T/T;T/T;T/T;G/G;G/G;T/T;T/T;T/T;G/G;A/A;NA;T/T;G/G;C/C;T/T;G/G;C/C;C/C;C/C;A/A;T/T;T/T;C/C;C/C;NA;NA;NA;A/A;G…
FP293;T/T;G/G;T/T;C/C;NA;A/A;T/T;T/T;T/T;T/T;T/T;A/A;T/T;T/T;T/T;C/C;A/A;C/C;G/G;C/C;T/T;T/T;G/G;T/T;C/C;A/A;T/T;C/C;T/T;T/T;C/C;A/A;G/G;C/C;A/G;G/G;G/G;G/G;A/A;T/T;G/G;A/A;T/T;T/T;T/T;G/G;G/G;A/A;G/G;G/T;G/G;T/T;NA;T/T;A/A;A/G;G/G;C/C;C/C;A/A;C/T;A/G;C/C;C/C;G/G;A/A;C/C;T/T;G/G;A/G;T/T;C/C;T/T;C/T;T/T;G/T;A/G;T/T;T/T;T/T;A/A;G/G;NA;T/T;A/A;C/C;T/T;A/G;C/C;C/T;A/C;A/A;T/T;T/T;C/C;C/C;NA;NA;NA;A/A…
FP294;T/T;G/G;T/T;C/C;NA;A/T;C/C;T/T;T/T;C/T;T/T;C/C;T/T;T/T;T/T;C/C;G/G;C/T;G/T;C/C;C/T;T/T;G/G;C/C;T/T;A/A;T/T;C/C;T/T;T/T;C/C;A/A;G/G;C/C;A/A;G/G;G/G;G/G;G/G;T/T;A/G;A/A;C/T;T/T;T/T;G/G;G/G;A/G;G/G;G/G;A/G;T/T;NA;T/T;A/A;G/G;G/G;C/C;C/C;A/A;C/T;A/G;C/C;C/C;G/G;A/A;C/C;T/T;G/G;A/A;T/T;C/C;T/T;C/T;T/T;G/T;A/G;C/T;T/T;G/T;A/G;A/A;NA;T/T;A/G;C/C;T/T;G/G;C/C;T/T;A/A;A/A;C/C;T/T;C/C;C/C;NA;NA;NA;A/C…
FP295;T/T;G/G;T/T;C/C;NA;T/T;T/T;T/T;T/T;C/C;T/T;A/C;T/T;T/T;T/T;C/C;A/A;T/T;T/T;C/C;C/C;T/T;A/G;C/T;C/C;A/A;A/A;C/C;C/C;T/T;C/C;A/A;T/T;C/C;G/G;G/G;G/G;G/G;A/G;T/T;A/G;A/A;C/T;T/T;T/T;G/G;G/G;A/G;G/G;T/T;A/A;C/C;NA;T/T;A/A;A/G;G/G;C/C;C/C;A/A;C/C;A/A;C/C;T/T;G/G;A/G;C/C;T/T;A/G;G/G;T/T;C/C;T/T;T/T;T/T;G/G;A/G;C/C;T/T;G/G;G/G;A/A;NA;T/T;G/G;C/C;T/T;A/G;C/C;C/C;C/C;A/A;C/T;T/T;C/C;C/C;NA;NA;NA;C/C…
FP296;T/T;G/G;T/T;C/C;NA;A/A;T/T;T/T;T/T;T/T;T/T;A/A;T/T;T/T;T/T;C/C;A/G;T/T;T/T;C/C;C/C;T/T;G/G;C/T;C/T;A/A;A/A;C/C;C/C;T/T;C/C;A/A;T/T;C/C;A/G;G/G;A/A;G/G;G/G;T/T;A/A;A/A;C/C;G/G;C/C;G/G;G/G;G/G;G/G;T/T;G/G;C/C;NA;T/T;A/A;A/G;G/G;C/C;C/C;A/A;T/T;G/G;C/C;T/T;G/G;G/G;C/C;T/T;A/A;A/G;T/T;C/T;T/T;T/T;T/T;G/G;G/G;T/T;T/T;G/G;A/A;G/G;NA;T/T;A/A;T/T;T/T;A/A;C/C;C/T;A/C;A/A;C/T;T/T;C/C;C/C;NA;NA;NA;A/A…
FP297;T/T;G/G;T/T;C/C;NA;A/A;C/T;T/T;T/T;C/T;T/T;A/C;T/T;T/T;T/T;C/C;G/G;C/T;G/T;C/C;C/T;T/T;G/G;T/T;C/T;A/A;T/T;C/C;T/T;T/T;C/C;A/A;T/T;C/C;A/A;G/G;A/A;G/G;G/G;T/T;A/A;A/A;C/C;G/G;C/C;G/G;G/G;A/A;G/G;T/T;G/G;NA;NA;T/T;A/A;A/A;G/G;C/C;C/C;A/A;T/T;G/G;C/C;C/C;G/G;A/A;C/C;T/T;G/G;A/A;T/T;C/C;T/T;C/C;T/T;T/T;A/A;C/C;T/T;G/G;A/G;G/G;NA;T/T;A/A;T/T;T/T;G/G;C/C;T/T;A/A;A/A;C/C;T/T;C/C;C/C;NA;NA;NA;A/A;…
FP298;T/T;G/G;T/T;C/C;NA;T/T;T/T;T/T;T/T;C/T;T/T;A/C;T/T;T/T;T/T;C/C;G/G;T/T;T/T;C/C;C/C;T/T;A/A;C/T;T/T;A/A;A/T;C/C;C/T;T/T;C/C;A/A;G/T;C/C;A/A;G/G;A/G;G/G;A/A;T/T;G/G;A/A;T/T;T/T;T/T;G/G;G/G;A/G;G/G;G/T;A/A;C/C;NA;T/T;A/A;A/G;G/G;C/C;C/C;A/A;T/T;G/G;C/C;C/C;G/G;A/A;C/C;T/T;A/A;G/G;T/T;C/C;T/T;T/T;T/T;G/G;G/G;T/T;T/T;T/T;G/G;A/A;NA;T/T;G/G;C/C;T/T;G/G;C/C;T/T;A/A;A/A;C/C;T/T;G/G;C/C;NA;NA;NA;A/A…
FP299;T/T;G/G;T/T;C/C;NA;T/T;T/T;T/T;T/T;C/T;T/T;A/C;T/T;T/T;T/T;C/C;A/G;T/T;T/T;C/C;C/C;T/T;A/A;C/C;T/T;A/A;A/A;C/C;C/C;T/T;C/C;A/A;T/T;T/T;A/A;G/G;G/G;G/G;A/A;T/T;G/G;A/A;T/T;T/T;C/T;G/G;G/G;A/A;G/G;G/T;A/A;T/T;NA;T/T;A/A;A/G;G/G;C/C;C/C;A/A;C/C;A/A;C/C;C/T;G/G;G/G;C/C;T/T;A/A;A/A;T/T;T/T;T/T;C/C;T/T;T/T;A/G;T/T;T/T;T/T;G/G;A/A;NA;T/T;G/G;C/C;T/T;A/A;C/C;T/T;A/A;A/A;C/C;T/T;C/C;C/C;NA;NA;NA;A/A…
FP300;T/T;G/G;T/T;C/C;NA;T/T;T/T;T/T;T/T;C/C;T/T;A/C;T/T;T/T;T/T;C/C;A/G;T/T;G/T;C/C;C/C;T/T;A/A;T/T;C/T;A/A;A/T;C/C;C/T;T/T;C/C;A/A;G/G;C/C;G/G;G/G;A/A;G/G;G/G;T/T;A/A;A/A;C/C;T/T;T/T;G/G;G/G;G/G;G/G;T/T;A/A;C/C;NA;T/T;A/A;A/G;G/G;C/C;C/C;A/A;T/T;G/G;C/C;C/C;G/G;A/G;C/C;T/T;A/A;G/G;T/T;C/T;T/T;T/T;T/T;G/G;G/G;C/T;T/T;G/G;G/G;A/A;NA;T/T;G/G;T/T;T/T;A/G;C/C;T/T;A/A;A/A;C/C;T/T;C/C;C/C;NA;NA;NA;A/A…
FP301;T/T;G/G;T/T;C/C;NA;A/A;C/T;T/T;T/T;C/C;T/T;A/A;T/T;T/T;T/T;C/C;G/G;T/T;G/T;C/C;C/T;T/T;A/G;C/C;T/T;A/A;A/A;C/C;C/C;T/T;C/C;A/A;T/T;C/T;G/G;G/G;A/A;G/G;G/G;T/T;A/A;A/A;C/T;T/T;C/T;G/G;G/G;G/G;G/G;G/T;G/G;T/T;NA;T/T;A/A;A/G;G/G;C/C;C/C;A/A;C/C;A/A;C/C;T/T;G/G;A/G;C/C;T/T;G/G;NA;T/T;C/C;T/T;T/T;T/T;G/G;A/A;T/T;T/T;T/T;A/G;G/G;NA;T/T;A/A;T/T;T/T;G/G;C/C;T/T;A/A;A/A;C/C;T/T;C/C;C/C;NA;NA;NA;C/C;…
FP302;T/T;G/G;T/T;C/C;NA;T/T;C/C;T/T;T/T;C/C;T/T;C/C;T/T;T/T;T/T;C/C;G/G;T/T;T/T;C/C;C/C;T/T;A/A;C/T;C/C;A/A;T/T;C/C;T/T;T/T;C/C;A/A;G/G;C/T;A/A;G/G;A/A;G/G;A/A;T/T;G/G;A/A;T/T;T/T;C/T;G/G;G/G;A/A;G/G;G/T;A/A;T/T;NA;T/T;A/A;A/G;G/G;C/C;C/C;A/A;T/T;G/G;C/C;T/T;G/G;A/G;C/C;T/T;G/G;A/A;T/T;C/C;T/T;T/T;T/T;G/G;G/G;T/T;T/T;G/T;A/G;A/A;NA;T/T;G/G;C/T;T/T;A/G;C/C;C/T;A/C;A/A;T/T;T/T;G/G;C/C;NA;NA;NA;A/C…
FP303;T/T;G/G;T/T;C/C;NA;NA;T/T;T/T;T/T;NA;T/T;NA;T/T;T/T;T/T;C/C;A/A;T/T;T/T;C/C;C/C;T/T;NA;C/T;NA;A/A;A/T;C/C;C/C;T/T;C/C;A/A;NA;C/C;NA;G/G;G/G;G/G;NA;T/T;A/G;A/A;NA;T/T;T/T;G/G;G/G;A/A;G/G;G/G;G/G;T/T;NA;T/T;A/A;G/G;G/G;C/C;C/C;A/A;NA;G/G;C/C;C/C;G/G;NA;C/C;T/T;NA;G/G;T/T;T/T;T/T;NA;T/T;NA;NA;T/T;T/T;NA;A/A;G/G;NA;T/T;NA;NA;T/T;G/G;C/C;NA;NA;A/A;T/T;T/T;C/C;C/C;NA;NA;NA;A/C;A/G;A/A;T/T;C/T;NA;…
FP304;T/T;G/G;T/T;C/C;NA;T/T;NA;T/T;T/T;T/T;T/T;C/C;T/T;T/T;T/T;C/C;A/A;T/T;T/T;C/C;C/C;T/T;A/G;T/T;T/T;A/A;A/T;C/C;C/T;T/T;C/C;A/A;G/T;T/T;A/A;G/G;A/A;G/G;G/G;T/T;G/G;A/A;T/T;T/T;T/T;G/G;G/G;G/G;G/G;G/G;A/A;T/T;NA;T/T;A/A;G/G;G/G;C/C;C/C;A/A;C/C;A/A;C/C;T/T;G/G;G/G;C/C;T/T;A/G;G/G;T/T;C/T;T/T;C/T;T/T;G/G;G/G;T/T;T/T;T/T;G/G;A/A;NA;T/T;G/G;C/T;T/T;A/A;C/C;T/T;A/A;A/A;C/C;T/T;G/G;C/C;NA;NA;NA;C/C;…
FP305;T/T;G/G;T/T;C/C;NA;A/T;C/T;T/T;T/T;T/T;T/T;A/A;T/T;T/T;T/T;C/C;A/A;T/T;G/T;C/C;C/T;T/T;A/A;C/T;C/C;A/A;A/A;C/C;C/C;T/T;C/C;A/A;T/T;NA;A/A;G/G;A/A;G/G;G/G;T/T;A/A;A/A;C/C;G/G;C/C;G/G;G/G;G/G;G/G;T/T;A/G;C/C;NA;T/T;A/A;A/G;G/G;C/C;C/C;A/A;T/T;G/G;C/C;C/C;G/G;A/A;C/C;T/T;A/A;G/G;T/T;C/C;T/T;T/T;T/T;G/G;A/G;C/C;T/T;G/G;A/G;A/A;NA;T/T;A/G;C/T;T/T;G/G;C/C;C/T;A/C;A/A;C/T;T/T;C/C;C/C;NA;NA;NA;A/A;…
FP306;T/T;G/G;T/T;C/C;NA;A/A;T/T;T/T;T/T;C/C;T/T;C/C;T/T;T/T;T/T;C/C;G/G;T/T;T/T;C/C;C/C;T/T;A/A;C/C;T/T;A/A;T/T;C/C;T/T;T/T;C/C;A/A;G/G;C/C;A/G;G/G;A/G;G/G;A/G;T/T;A/G;A/A;C/T;T/T;T/T;G/G;G/G;G/G;G/G;T/T;G/G;C/C;NA;T/T;A/A;A/G;G/G;C/C;C/C;A/A;T/T;G/G;C/C;C/T;G/G;A/G;C/C;T/T;G/G;A/A;T/T;C/C;T/T;C/C;T/T;G/T;A/A;C/T;T/T;G/G;A/A;G/G;NA;T/T;A/A;T/T;T/T;A/A;C/C;C/C;C/C;A/A;T/T;T/T;C/C;C/C;NA;NA;NA;A/C…
FP307;T/T;G/G;T/T;C/C;NA;A/A;T/T;T/T;T/T;T/T;T/T;A/A;T/T;T/T;T/T;C/C;G/G;C/T;G/T;C/C;C/C;T/T;G/G;T/T;C/C;A/A;T/T;C/C;T/T;T/T;C/C;A/A;G/G;C/T;A/G;G/G;A/A;G/G;G/G;T/T;A/A;A/A;C/C;G/G;C/C;G/G;G/G;G/G;G/G;T/T;G/G;C/C;NA;T/T;A/A;A/A;G/G;C/C;C/C;A/A;T/T;G/G;C/C;C/C;G/G;A/A;C/C;T/T;A/A;G/G;T/T;C/T;T/T;C/C;T/T;T/T;A/A;C/C;T/T;G/G;A/A;G/G;NA;T/T;A/A;T/T;T/T;A/G;C/C;C/T;A/C;A/A;T/T;T/T;C/C;C/C;NA;NA;NA;A/C…
FP308;T/T;G/G;T/T;C/C;NA;A/A;C/C;T/T;T/T;T/T;T/T;A/A;T/T;T/T;T/T;C/C;A/A;C/C;G/G;C/C;T/T;T/T;G/G;C/C;T/T;A/A;A/A;C/C;C/C;T/T;C/C;A/A;T/T;C/C;A/A;G/G;G/G;G/G;A/A;T/T;G/G;A/A;T/T;T/T;T/T;G/G;G/G;G/G;G/G;G/T;G/G;T/T;NA;T/T;A/A;A/G;G/G;C/C;C/C;A/A;T/T;G/G;C/C;C/C;G/G;A/A;C/C;T/T;A/G;A/G;T/T;C/C;T/T;T/T;T/T;G/G;G/G;C/T;T/T;G/G;A/A;NA;NA;T/T;A/A;T/T;T/T;G/G;C/C;C/T;A/C;A/A;C/T;T/T;C/C;C/C;NA;NA;NA;A/C;…
FP309;T/T;G/G;T/T;C/C;NA;A/T;T/T;T/T;T/T;C/C;T/T;A/C;T/T;T/T;T/T;C/C;G/G;C/C;G/G;C/C;T/T;T/T;G/G;C/T;C/C;A/A;T/T;C/C;T/T;T/T;C/C;A/A;G/G;C/C;A/G;G/G;G/G;G/G;A/G;T/T;A/G;A/A;C/T;T/T;C/T;G/G;G/G;A/G;G/G;G/G;A/G;T/T;NA;T/T;A/A;A/G;G/G;C/C;C/C;A/A;T/T;G/G;C/C;C/C;G/G;A/A;C/C;T/T;A/G;A/G;T/T;NA;T/T;T/T;T/T;G/G;G/G;T/T;T/T;T/T;A/A;A/A;NA;T/T;A/A;C/C;T/T;A/A;C/C;C/C;C/C;A/A;T/T;T/T;G/G;C/C;NA;NA;NA;C/C;…
FP310;T/T;G/G;T/T;C/C;NA;A/T;C/C;T/T;T/T;C/T;T/T;C/C;T/T;T/T;T/T;C/C;G/G;C/T;G/T;C/C;C/T;T/T;G/G;T/T;C/T;A/A;T/T;C/C;NA;T/T;C/C;A/A;G/G;C/C;G/G;G/G;NA;G/G;G/G;T/T;A/G;A/A;C/C;G/G;C/C;G/G;G/G;A/A;G/G;G/G;A/G;T/T;NA;T/T;A/A;A/G;G/G;C/C;C/C;A/A;T/T;G/G;C/C;C/C;G/G;A/A;C/C;T/T;G/G;A/A;T/T;NA;T/T;C/C;T/T;T/T;G/G;C/C;T/T;G/T;A/G;A/A;NA;T/T;A/G;C/T;T/T;A/A;C/C;T/T;A/A;A/A;C/C;T/T;C/C;C/C;NA;NA;NA;C/C;A/…
FP311;T/T;G/G;T/T;C/C;NA;T/T;T/T;T/T;T/T;C/C;T/T;A/A;T/T;T/T;T/T;C/C;G/G;C/C;G/G;C/C;T/T;T/T;A/A;C/T;T/T;A/A;T/T;C/C;T/T;T/T;C/C;A/A;G/G;C/T;A/A;G/G;A/A;G/G;G/G;T/T;A/A;A/A;C/C;G/G;C/C;G/G;G/G;G/G;G/G;G/T;A/A;C/C;NA;T/T;A/A;G/G;G/G;C/C;C/C;A/A;C/C;A/A;C/C;T/T;G/G;G/G;C/C;T/T;A/A;G/G;T/T;NA;T/T;C/C;T/T;T/T;A/A;C/C;T/T;G/G;G/G;A/A;NA;T/T;G/G;C/C;T/T;G/G;C/C;C/T;C/C;A/A;T/T;T/T;C/C;C/C;NA;NA;NA;A/A;…
FP312;T/T;G/G;T/T;C/C;NA;A/T;C/T;T/T;T/T;C/C;T/T;C/C;T/T;T/T;T/T;C/C;G/G;T/T;T/T;C/C;C/C;T/T;G/G;T/T;T/T;A/A;T/T;C/C;T/T;T/T;C/C;A/A;G/G;C/T;A/G;G/G;A/A;G/G;G/G;T/T;A/A;A/A;C/C;G/G;C/C;G/G;G/G;A/A;G/G;G/T;A/G;T/T;NA;T/T;A/A;A/A;G/G;C/C;C/C;A/A;C/C;A/A;C/C;T/T;G/G;G/G;C/C;T/T;A/G;A/A;T/T;NA;T/T;T/T;T/T;G/G;G/G;C/C;T/T;G/T;A/G;A/A;NA;T/T;A/G;C/T;T/T;A/G;C/C;T/T;A/A;A/A;C/T;T/T;G/G;C/C;NA;NA;NA;A/A;…
FP313;T/T;G/G;T/T;C/C;NA;A/T;T/T;T/T;T/T;C/C;T/T;A/A;T/T;T/T;T/T;C/C;G/G;T/T;T/T;C/C;C/C;T/T;A/G;T/T;C/C;A/A;T/T;C/C;T/T;T/T;C/C;A/A;NA;C/C;A/A;G/G;G/G;G/G;A/A;T/T;G/G;A/A;T/T;T/T;T/T;G/G;G/G;A/A;G/G;G/G;A/G;T/T;NA;T/T;A/A;A/A;G/G;C/C;C/C;A/A;T/T;G/G;C/C;C/C;G/G;A/G;C/C;T/T;A/A;G/G;T/T;NA;T/T;C/C;T/T;T/T;A/G;C/C;T/T;G/G;A/G;NA;NA;T/T;A/G;C/T;T/T;G/G;C/C;C/T;A/A;A/A;T/T;T/T;G/G;C/C;NA;NA;NA;A/C;A/…
FP314;T/T;G/G;T/T;C/C;NA;A/T;C/C;T/T;T/T;C/T;T/T;C/C;T/T;T/T;T/T;C/C;G/G;C/T;T/T;C/C;C/C;T/T;G/G;T/T;C/T;A/A;A/A;C/C;C/C;T/T;C/C;A/A;T/T;C/C;G/G;G/G;G/G;G/G;A/G;T/T;G/G;A/A;T/T;T/T;T/T;G/G;G/G;G/G;G/G;T/T;A/G;C/C;NA;T/T;A/A;G/G;G/G;C/C;C/C;A/A;C/C;A/A;C/C;T/T;G/G;A/G;C/C;T/T;A/A;A/A;T/T;NA;T/T;C/C;T/T;T/T;A/A;C/C;T/T;G/G;G/G;A/A;NA;T/T;A/G;T/T;T/T;G/G;C/C;T/T;A/A;A/A;T/T;T/T;C/C;C/C;NA;NA;NA;C/C;…
FP315;T/T;G/G;T/T;C/C;NA;A/T;T/T;T/T;T/T;C/C;T/T;C/C;T/T;T/T;T/T;C/C;G/G;C/T;G/T;C/C;C/C;T/T;G/G;T/T;C/C;A/A;A/A;C/C;C/C;T/T;C/C;A/A;T/T;C/C;NA;G/G;A/A;G/G;G/G;T/T;A/A;A/A;C/C;G/G;C/C;G/G;G/G;G/G;G/G;G/G;A/G;T/T;NA;T/T;A/A;A/A;G/G;C/C;C/C;A/A;C/T;A/G;C/C;C/C;G/G;A/G;C/C;T/T;A/A;G/G;T/T;NA;T/T;T/T;T/T;G/G;G/G;C/C;T/T;G/G;G/G;A/A;NA;T/T;A/A;T/T;T/T;G/G;C/C;T/T;A/A;A/A;C/C;T/T;C/G;C/C;NA;NA;NA;A/C;A…
FP316;T/T;G/G;T/T;C/C;NA;A/A;T/T;T/T;T/T;T/T;T/T;A/A;T/T;T/T;T/T;C/C;A/A;C/C;G/G;C/C;T/T;T/T;A/G;C/T;C/T;A/A;T/T;C/C;T/T;T/T;C/C;A/A;G/G;C/T;A/A;G/G;A/A;G/G;G/G;T/T;A/A;A/A;C/C;G/G;C/C;G/G;G/G;A/G;G/G;G/G;G/G;T/T;NA;T/T;A/A;A/A;G/G;C/C;C/C;A/A;C/C;A/G;C/C;T/T;G/G;G/G;C/C;T/T;A/G;A/G;T/T;NA;T/T;C/C;T/T;T/T;A/A;C/C;T/T;G/T;A/A;G/G;NA;T/T;A/A;T/T;T/T;A/A;C/C;T/T;A/A;A/A;C/C;T/T;C/C;C/C;NA;NA;NA;A/A;…
FP317;T/T;G/G;T/T;C/C;NA;T/T;T/T;T/T;T/T;C/C;T/T;A/C;T/T;T/T;T/T;C/C;G/G;T/T;T/T;C/C;C/C;T/T;A/G;T/T;C/C;A/A;A/T;C/C;C/T;T/T;C/C;A/A;G/T;C/T;A/A;G/G;A/A;G/G;A/G;T/T;A/G;A/A;C/T;G/T;C/T;G/G;G/G;A/G;G/G;G/G;A/A;T/T;NA;T/T;A/A;A/A;G/G;C/C;C/C;A/A;C/C;A/A;C/C;C/C;G/G;A/G;C/C;T/T;A/A;G/G;T/T;NA;T/T;C/T;T/T;G/T;A/G;T/T;T/T;T/T;G/G;A/A;NA;T/T;G/G;C/C;T/T;A/A;C/C;T/T;A/A;A/A;C/T;T/T;C/C;C/C;NA;NA;NA;C/C;…
FP318;T/T;G/G;T/T;C/C;NA;A/A;C/T;T/T;T/T;T/T;T/T;A/A;T/T;T/T;T/T;C/C;A/A;C/C;G/G;C/C;T/T;T/T;G/G;C/C;T/T;A/A;A/T;C/C;T/T;T/T;C/C;A/A;G/G;C/T;A/A;G/G;A/A;G/G;G/G;T/T;A/A;A/A;C/C;G/G;C/C;G/G;G/G;A/A;G/G;T/T;G/G;T/T;NA;T/T;A/A;G/G;G/G;C/C;C/C;A/A;C/T;A/A;C/C;T/T;G/G;G/G;C/C;T/T;G/G;A/A;T/T;NA;T/T;C/C;T/T;T/T;A/A;C/C;T/T;G/G;A/A;G/G;NA;T/T;A/A;T/T;T/T;A/A;C/C;T/T;A/A;A/A;C/C;T/T;C/C;C/C;NA;NA;NA;A/C;…
FP319;T/T;G/G;T/T;C/C;NA;A/A;T/T;T/T;T/T;T/T;T/T;C/C;T/T;T/T;T/T;C/C;A/G;C/C;G/G;C/C;T/T;T/T;A/A;T/T;C/T;A/A;T/T;C/C;T/T;T/T;C/C;A/A;G/G;C/C;A/A;G/G;G/G;G/G;G/G;T/T;A/A;A/A;C/T;G/T;C/T;G/G;G/G;G/G;G/G;T/T;G/G;C/C;NA;T/T;A/A;G/G;G/G;C/C;C/C;A/A;C/T;A/G;C/C;C/C;G/G;A/G;C/C;T/T;A/A;G/G;T/T;NA;T/T;C/T;T/T;T/T;A/A;C/C;T/T;G/G;A/A;G/G;NA;T/T;A/A;T/T;T/T;G/G;C/C;C/T;A/A;A/A;T/T;T/T;C/C;C/C;NA;NA;NA;A/A;…
FP320;T/T;G/G;T/T;C/C;NA;A/T;T/T;T/T;T/T;T/T;T/T;C/C;T/T;T/T;T/T;C/C;A/A;C/C;G/G;C/C;T/T;T/T;A/G;C/C;C/T;A/A;A/T;C/C;C/T;T/T;C/C;A/A;G/T;C/C;A/A;G/G;G/G;G/G;A/A;T/T;G/G;A/A;T/T;T/T;C/C;G/G;G/G;G/G;G/G;T/T;A/G;C/C;NA;T/T;A/A;G/G;G/G;C/C;C/C;A/A;T/T;G/G;C/C;C/C;G/G;A/A;C/C;T/T;G/G;A/A;T/T;NA;T/T;C/C;T/T;T/T;A/A;C/C;T/T;G/G;A/G;A/A;NA;T/T;G/G;C/C;T/T;A/A;C/C;C/T;A/A;A/A;C/T;T/T;C/C;C/C;NA;NA;NA;A/A;…
FE609;T/T;G/G;C/C;C/C;A/A;T/T;C/C;C/C;T/T;T/T;T/T;A/A;T/T;T/T;T/T;C/C;G/G;C/C;T/T;A/A;T/T;T/T;A/A;C/C;C/C;A/A;T/T;C/C;C/C;T/T;C/C;A/A;T/T;T/T;A/A;A/A;G/G;G/G;A/A;T/T;G/G;A/A;T/T;T/T;T/T;G/G;G/G;G/G;A/A;T/T;G/G;C/C;T/T;T/T;A/A;A/A;G/G;C/C;C/C;A/A;T/T;G/G;C/C;C/C;G/G;A/A;C/C;T/T;G/G;G/G;T/T;T/T;T/T;C/C;T/T;T/T;A/A;C/C;T/T;T/T;A/A;G/G;C/C;T/T;A/A;C/C;C/C;G/G;C/C;C/C;A/A;G/G;T/T;C/C;C/C;C/C;G/G;T/T;T…
FP321;T/T;G/G;T/T;C/C;A/G;T/T;C/C;C/C;NA;T/T;G/G;A/A;T/T;C/T;T/T;C/T;G/G;C/C;T/T;A/A;T/T;T/T;A/A;C/C;T/T;A/A;T/T;C/C;C/C;T/T;C/C;A/A;T/T;C/C;A/A;A/A;NA;G/G;A/G;T/T;NA;A/A;C/T;T/T;T/T;G/G;G/G;G/G;G/G;G/G;G/G;C/C;C/C;T/T;G/G;A/A;G/G;NA;C/C;A/A;C/T;G/G;T/T;C/C;T/T;G/G;T/T;T/T;A/A;G/G;T/T;C/T;T/T;C/C;T/T;T/T;A/A;NA;C/T;T/T;A/A;G/G;C/C;T/T;A/A;T/T;T/T;G/G;T/T;T/T;C/C;G/G;C/C;C/C;C/C;C/C;G/G;NA;NA;A/C;…
FP322;T/T;G/G;T/T;C/C;G/G;T/T;C/C;C/C;NA;T/T;G/G;A/A;T/T;C/T;T/T;T/T;G/G;C/C;T/T;A/A;T/T;NA;A/A;C/C;C/C;A/A;T/T;T/T;T/T;T/T;C/C;A/A;G/G;C/T;A/A;A/A;NA;G/G;A/A;T/T;NA;A/A;T/T;T/T;T/T;G/G;G/G;A/G;G/G;G/G;G/G;C/C;C/C;T/T;G/G;A/A;G/G;NA;C/C;A/A;T/T;G/G;C/C;C/C;G/G;A/A;C/C;T/T;A/A;G/G;T/T;C/T;T/T;C/C;T/T;T/T;A/A;C/C;T/T;T/T;A/A;G/G;G/G;T/T;A/A;T/T;T/T;G/G;C/C;C/T;A/C;G/G;C/T;C/C;C/C;C/C;G/G;NA;NA;A/C;…
FP323;T/T;G/G;C/T;C/C;A/G;T/T;C/C;C/C;NA;T/T;G/G;A/A;T/T;C/C;T/T;C/C;G/G;C/C;T/T;A/A;T/T;T/T;A/A;C/C;C/C;A/A;T/T;T/T;T/T;T/T;C/C;A/A;G/G;T/T;A/A;A/A;NA;G/G;NA;T/T;NA;A/A;C/C;G/G;C/T;G/G;G/G;G/G;A/G;G/T;G/G;C/C;C/T;T/T;G/G;A/A;G/G;NA;T/T;A/A;C/C;G/G;T/T;C/C;G/T;G/G;T/T;T/T;A/A;G/G;T/T;C/C;T/T;T/T;T/T;G/T;A/A;T/T;C/C;T/T;A/A;G/G;C/C;T/T;A/A;C/T;C/T;G/G;C/C;C/T;A/C;G/G;C/T;C/C;C/C;C/C;G/G;NA;NA;C/C;…
FP324;T/T;G/G;T/T;C/C;A/G;T/T;C/C;C/C;NA;T/T;T/T;A/A;T/T;C/C;T/T;T/T;G/G;C/C;T/T;A/A;T/T;T/T;A/A;C/C;C/T;A/A;T/T;T/T;T/T;T/T;C/C;A/A;G/T;C/C;A/A;A/A;NA;G/G;NA;T/T;NA;A/A;C/T;G/G;C/T;G/G;G/G;G/G;G/G;G/T;G/G;C/C;C/T;T/T;G/G;A/A;G/G;NA;C/C;A/A;C/C;G/G;C/C;C/C;G/G;G/G;C/C;T/T;G/G;G/G;T/T;C/T;T/T;T/T;T/T;G/G;A/A;C/C;C/T;T/T;A/A;G/G;C/C;T/T;A/A;C/T;T/T;G/G;C/C;C/C;C/C;G/G;C/C;C/C;C/C;C/C;G/G;NA;NA;A/C;…
FP325;T/T;G/G;C/C;C/C;G/G;T/T;C/C;C/C;NA;T/T;G/G;A/A;T/T;C/T;T/T;C/C;G/G;C/C;T/T;A/A;T/T;T/T;A/A;C/C;C/C;A/A;T/T;C/C;C/C;T/T;C/C;A/A;T/T;T/T;A/A;A/A;NA;G/G;NA;T/T;NA;A/A;C/C;G/G;C/C;G/G;G/G;G/G;A/A;T/T;G/G;C/C;T/T;T/T;A/A;A/A;G/G;NA;C/C;A/A;C/T;G/G;C/T;C/C;G/G;A/G;C/T;T/T;G/G;G/G;T/T;C/T;T/T;C/T;T/T;G/T;A/A;C/C;T/T;T/T;A/A;G/G;C/C;T/T;A/A;T/T;T/T;G/G;C/C;C/T;A/C;G/G;C/T;C/C;C/C;C/C;G/G;NA;NA;A/C;…
FP326;T/T;G/G;C/C;C/C;G/G;T/T;C/C;C/C;NA;T/T;G/G;A/A;T/T;C/T;T/T;C/C;G/G;C/C;T/T;A/A;T/T;T/T;A/A;C/C;T/T;A/A;T/T;T/T;T/T;T/T;C/C;A/A;G/G;C/C;A/A;A/A;NA;G/G;A/A;T/T;NA;A/A;T/T;T/T;T/T;G/G;G/G;A/G;A/A;T/T;G/G;C/C;T/T;T/T;A/A;A/A;G/G;NA;C/C;A/A;T/T;G/G;C/C;C/C;G/T;A/A;C/C;T/T;A/A;G/G;T/T;C/T;T/T;C/C;T/T;T/T;A/A;C/C;C/T;T/T;A/A;G/G;G/G;T/T;A/A;T/T;C/C;G/G;C/C;C/C;A/A;G/G;C/T;C/C;C/C;C/C;G/G;NA;NA;A/A…
FP327;T/T;G/G;T/T;C/C;G/G;T/T;C/C;C/C;NA;T/T;G/G;A/A;T/T;C/C;T/T;C/C;G/G;C/C;T/T;A/A;T/T;T/T;A/A;C/C;T/T;A/A;T/T;T/T;C/T;T/T;C/C;A/A;G/T;C/C;A/A;A/A;NA;G/G;A/G;T/T;NA;A/A;C/C;G/T;C/T;G/G;G/G;A/G;G/G;G/G;G/G;C/C;C/T;T/T;G/G;A/A;G/G;NA;C/C;A/A;C/C;G/G;C/T;C/C;G/G;A/A;C/C;T/T;G/G;G/G;T/T;C/T;T/T;C/T;T/T;T/T;A/A;T/T;C/C;T/T;A/A;G/G;C/G;T/T;A/A;T/T;T/T;G/G;C/C;T/T;C/C;G/G;C/T;C/C;C/C;C/C;G/G;NA;NA;C/C…
FP328;T/T;G/G;C/T;C/C;A/G;T/T;C/C;C/C;NA;T/T;T/T;A/A;T/T;C/C;T/T;C/T;G/G;C/C;T/T;A/A;T/T;T/T;A/A;C/C;C/C;A/A;T/T;T/T;T/T;T/T;C/C;A/A;G/G;T/T;A/A;A/A;NA;G/G;A/G;T/T;NA;A/A;C/T;G/G;C/C;G/G;G/G;A/A;G/G;G/T;G/G;C/C;T/T;T/T;NA;A/A;G/G;NA;C/T;A/A;T/T;G/G;C/T;C/C;G/G;A/A;C/C;T/T;G/G;G/G;T/T;C/C;T/T;T/T;T/T;G/G;A/A;T/T;C/C;T/T;A/A;G/G;G/G;T/T;A/A;C/T;C/C;G/G;T/T;T/T;C/C;G/G;C/C;C/C;C/C;C/C;G/G;NA;NA;C/C;…
FP329;T/T;G/G;C/C;C/C;A/G;T/T;C/C;C/C;NA;T/T;T/T;A/A;T/T;C/C;T/T;C/T;G/G;C/C;T/T;A/A;T/T;T/T;A/A;C/C;T/T;A/A;T/T;C/C;C/C;T/T;C/C;A/A;G/T;T/T;A/A;A/A;NA;G/G;A/G;T/T;NA;A/A;C/T;G/G;C/C;G/G;G/G;A/G;A/A;T/T;G/G;C/C;T/T;T/T;NA;A/A;G/G;NA;C/C;A/A;T/T;G/G;C/T;C/C;G/G;A/G;C/T;T/T;A/G;G/G;T/T;T/T;T/T;C/C;T/T;T/T;A/A;C/C;T/T;T/T;A/A;G/G;C/C;T/T;A/A;C/C;T/T;G/G;C/C;C/T;A/C;G/G;C/T;C/C;C/C;C/C;G/G;NA;NA;C/C;…
FP330;T/T;G/G;C/C;C/C;A/G;T/T;C/C;C/C;NA;T/T;T/T;A/A;T/T;C/C;T/T;C/C;G/G;C/C;T/T;A/A;T/T;T/T;A/A;C/C;T/T;A/A;T/T;T/T;C/T;T/T;C/C;A/A;G/T;C/T;A/A;A/A;NA;G/G;A/A;T/T;NA;A/A;T/T;T/T;T/T;G/G;G/G;G/G;A/A;T/T;G/G;C/C;T/T;T/T;A/A;A/A;G/G;NA;C/C;A/A;C/C;G/G;T/T;C/C;T/T;G/G;T/T;T/T;A/G;G/G;T/T;C/C;T/T;T/T;T/T;G/G;A/A;T/T;C/C;T/T;A/A;G/G;C/C;T/T;A/A;C/C;C/C;G/G;C/C;T/T;C/C;G/G;C/T;C/C;C/C;C/C;G/G;NA;NA;C/C…
FP331;T/T;G/G;C/C;C/C;A/G;T/T;C/C;C/C;NA;T/T;G/G;A/A;T/T;C/C;T/T;T/T;G/G;C/C;T/T;A/A;T/T;T/T;A/A;C/C;C/C;A/A;T/T;T/T;C/T;T/T;C/C;A/A;G/T;C/T;A/A;A/A;NA;G/G;G/G;T/T;NA;A/A;C/C;G/G;C/C;G/G;G/G;A/A;A/A;T/T;G/G;C/C;T/T;T/T;A/A;A/A;G/G;NA;C/C;A/A;C/C;G/G;C/T;C/C;G/G;A/G;C/T;T/T;A/A;G/G;T/T;C/C;T/T;C/C;T/T;T/T;A/A;C/C;T/T;T/T;A/A;G/G;C/C;T/T;A/A;C/T;C/T;G/G;C/C;C/T;A/C;G/G;C/C;C/C;C/C;C/C;G/G;NA;NA;C/C…
FP332;T/T;G/G;C/T;C/C;A/A;T/T;C/C;C/C;NA;T/T;G/G;A/A;T/T;C/C;T/T;C/C;G/G;C/C;T/T;A/A;T/T;T/T;A/A;C/C;T/T;A/A;T/T;T/T;C/T;T/T;C/C;A/A;G/T;T/T;A/A;A/A;NA;G/G;G/G;T/T;NA;A/A;C/C;G/G;C/C;G/G;G/G;A/A;G/G;G/G;G/G;C/C;C/C;T/T;G/G;A/A;G/G;NA;T/T;A/A;C/C;G/G;T/T;C/C;T/T;G/G;T/T;T/T;A/G;G/G;T/T;C/T;T/T;C/T;T/T;T/T;A/A;C/C;C/T;T/T;A/A;G/G;C/C;T/T;A/A;T/T;T/T;G/G;T/T;T/T;C/C;G/G;C/C;C/C;G/G;C/C;G/G;NA;NA;A/A…
FP333;T/T;G/G;T/T;C/C;A/G;T/T;C/C;C/C;NA;T/T;G/G;A/A;T/T;T/T;T/T;NA;G/G;C/C;T/T;A/A;T/T;T/T;A/A;C/C;T/T;A/A;T/T;T/T;T/T;T/T;C/C;A/A;NA;T/T;A/A;A/A;NA;G/G;A/G;T/T;NA;A/A;C/T;G/T;C/T;G/G;G/G;A/G;A/G;G/G;G/G;C/C;C/C;T/T;G/G;A/A;G/G;NA;T/T;A/A;C/T;G/G;T/T;C/C;G/T;G/G;C/T;T/T;A/G;G/G;T/T;T/T;T/T;C/T;T/T;G/T;A/A;C/C;T/T;T/T;A/A;G/G;C/C;T/T;A/A;C/C;NA;G/G;C/C;C/C;C/C;G/G;C/T;C/C;G/G;C/C;G/G;NA;NA;A/C;A/…
FP334;T/T;G/G;T/T;C/C;G/G;T/T;C/C;C/C;NA;T/T;T/T;A/A;T/T;T/T;T/T;T/T;G/G;C/C;T/T;A/A;T/T;T/T;A/A;C/C;C/C;A/A;T/T;T/T;T/T;T/T;C/C;A/A;G/G;T/T;A/A;A/A;NA;G/G;NA;T/T;NA;A/A;C/T;G/T;NA;G/G;G/G;G/G;G/G;G/G;G/G;C/C;C/C;T/T;A/A;A/A;G/G;NA;C/C;A/A;T/T;G/G;C/C;C/C;G/G;A/G;C/C;T/T;A/G;G/G;T/T;C/T;T/T;C/T;T/T;G/T;A/A;C/C;T/T;T/T;A/A;G/G;C/G;T/T;A/A;C/T;T/T;G/G;C/C;C/C;C/C;G/G;T/T;C/C;G/G;C/C;G/G;NA;NA;A/C;A…
FP335;T/T;G/G;T/T;C/C;A/A;T/T;C/C;C/C;NA;T/T;G/G;A/A;T/T;T/T;T/T;T/T;G/G;C/C;T/T;A/A;T/T;T/T;A/A;C/C;C/C;A/A;T/T;T/T;T/T;T/T;C/C;A/A;G/G;C/C;A/A;A/A;NA;G/G;A/G;T/T;NA;A/A;C/T;G/T;C/T;G/G;G/G;G/G;G/G;G/G;G/G;C/C;C/C;T/T;G/G;A/A;G/G;NA;T/T;A/A;C/T;G/G;C/T;C/C;NA;A/G;C/T;T/T;G/G;G/G;T/T;T/T;T/T;C/C;T/T;T/T;A/A;C/C;C/T;T/T;A/A;G/G;G/G;T/T;A/A;C/T;T/T;G/G;T/T;T/T;C/C;G/G;C/C;C/C;G/G;C/C;G/G;NA;NA;A/A;…
FP336;T/T;G/G;T/T;C/C;G/G;T/T;C/C;C/C;NA;T/T;G/G;A/A;T/T;T/T;T/T;T/T;G/G;C/C;T/T;A/A;T/T;T/T;A/A;C/C;T/T;A/A;T/T;T/T;T/T;T/T;C/C;A/A;G/T;C/C;A/A;A/A;NA;G/G;A/A;T/T;NA;A/A;T/T;T/T;T/T;G/G;G/G;G/G;G/G;G/G;G/G;C/C;C/C;T/T;G/G;A/A;G/G;NA;C/C;A/A;T/T;G/G;C/T;C/C;G/G;A/A;C/C;T/T;A/G;G/G;T/T;C/T;T/T;T/T;T/T;T/T;A/A;C/C;T/T;T/T;A/A;G/G;C/C;T/T;A/A;C/T;C/C;G/G;C/C;C/T;A/C;G/G;C/C;C/C;G/G;C/C;G/G;NA;NA;A/A…
FP337;T/T;G/G;T/T;C/C;A/A;T/T;C/C;C/C;NA;T/T;G/G;A/A;T/T;C/T;T/T;C/T;G/G;C/C;T/T;A/A;T/T;T/T;A/A;C/C;T/T;A/A;T/T;C/C;C/C;T/T;C/C;A/A;T/T;C/C;A/A;A/A;NA;G/G;G/G;T/T;NA;A/A;C/T;G/T;C/T;G/G;G/G;G/G;A/A;G/G;G/G;C/C;C/C;T/T;G/G;A/A;G/G;NA;T/T;A/A;C/C;G/G;T/T;C/C;T/T;G/G;T/T;T/T;A/A;G/G;T/T;C/C;T/T;T/T;T/T;G/T;A/A;C/C;T/T;T/T;A/A;G/G;C/C;T/T;A/A;C/C;T/T;G/G;T/T;T/T;C/C;G/G;T/T;C/C;C/C;C/C;G/G;NA;NA;A/C…
FP338;T/T;G/G;T/T;C/C;A/G;T/T;C/C;C/C;NA;T/T;G/G;A/A;T/T;C/C;T/T;C/C;G/G;C/C;T/T;A/A;T/T;T/T;A/A;C/C;C/C;A/A;T/T;C/C;C/C;T/T;C/C;A/A;T/T;T/T;A/A;A/A;NA;G/G;A/A;T/T;NA;A/A;C/T;G/T;T/T;G/G;G/G;G/G;A/G;G/G;G/G;C/C;C/C;T/T;G/G;A/A;G/G;NA;C/T;A/A;T/T;G/G;C/C;C/C;G/G;A/A;C/C;T/T;G/G;G/G;T/T;C/C;T/T;T/T;T/T;G/G;A/A;C/C;C/T;T/T;A/A;G/G;C/C;T/T;A/A;C/C;T/T;G/G;C/C;T/T;C/C;G/G;C/C;C/C;G/G;C/C;G/G;NA;NA;C/C…
FP339;T/T;G/G;T/T;C/C;A/A;T/T;C/C;C/C;NA;T/T;G/G;A/A;T/T;C/T;T/T;C/C;G/G;C/C;T/T;A/A;T/T;T/T;A/A;C/C;C/C;A/A;T/T;T/T;T/T;T/T;C/C;A/A;G/G;C/C;A/A;A/A;NA;G/G;A/A;T/T;NA;A/A;T/T;T/T;C/T;G/G;G/G;G/G;G/G;G/G;G/G;C/C;C/C;T/T;G/G;A/A;G/G;NA;C/T;A/A;T/T;G/G;C/C;C/C;G/G;A/A;C/C;T/T;A/A;G/G;T/T;C/T;T/T;C/T;T/T;G/T;A/A;T/T;C/C;T/T;A/A;G/G;G/G;T/T;A/A;T/T;C/T;G/G;C/C;C/T;A/C;G/G;C/T;C/C;G/G;C/C;G/G;NA;NA;A/C…
FP340;T/T;G/G;T/T;C/C;A/A;T/T;C/C;C/C;NA;T/T;T/T;A/A;T/T;T/T;T/T;T/T;G/G;C/C;T/T;A/A;T/T;T/T;A/A;C/C;T/T;A/A;T/T;C/C;C/C;T/T;C/C;A/A;G/G;C/T;A/A;A/A;NA;G/G;A/G;T/T;NA;A/A;C/T;G/T;C/T;G/G;G/G;G/G;G/G;G/G;G/G;C/C;C/C;T/T;G/G;A/A;G/G;NA;C/C;A/A;C/T;G/G;C/T;C/C;NA;A/G;C/T;T/T;A/A;G/G;T/T;C/T;T/T;C/T;T/T;G/T;A/A;T/T;C/C;T/T;A/A;G/G;C/G;T/T;A/A;C/C;C/C;G/G;C/C;T/T;C/C;G/G;C/T;C/C;C/C;C/C;G/G;NA;NA;A/A;…
FP341;T/T;G/G;T/T;C/C;G/G;T/T;C/C;C/C;NA;T/T;G/G;A/A;T/T;T/T;T/T;C/C;G/G;C/C;T/T;A/A;T/T;T/T;A/A;C/C;C/T;A/A;T/T;C/C;C/C;T/T;C/C;A/A;T/T;T/T;A/A;A/A;NA;G/G;G/G;T/T;NA;A/A;C/C;G/G;C/C;G/G;G/G;G/G;G/G;G/G;G/G;C/C;C/C;T/T;G/G;A/A;G/G;NA;T/T;A/A;C/T;G/G;C/C;C/C;G/G;A/A;C/C;T/T;A/A;G/G;T/T;C/T;T/T;C/T;T/T;G/G;A/A;C/C;T/T;T/T;A/A;G/G;C/C;T/T;A/A;C/C;T/T;G/G;C/C;T/T;C/C;G/G;C/T;C/C;C/C;C/C;G/G;NA;NA;C/C…
FP342;T/T;G/G;T/T;C/C;A/A;T/T;C/C;C/C;NA;T/T;T/T;A/A;T/T;T/T;T/T;T/T;G/G;C/C;T/T;A/A;T/T;T/T;A/A;C/C;C/C;A/A;T/T;T/T;C/T;T/T;C/C;A/A;G/T;C/T;A/A;A/A;NA;G/G;A/A;T/T;NA;A/A;T/T;T/T;T/T;G/G;G/G;A/A;G/G;G/G;G/G;C/C;C/C;T/T;G/G;A/A;G/G;NA;T/T;A/A;C/C;G/G;T/T;C/C;T/T;A/G;C/T;T/T;A/A;G/G;T/T;T/T;T/T;C/C;T/T;T/T;A/A;C/C;T/T;T/T;A/A;G/G;C/G;T/T;A/A;C/C;T/T;G/G;C/C;T/T;C/C;G/G;C/C;C/C;C/C;C/C;G/G;NA;NA;A/A…
FP343;T/T;G/G;NA;C/C;G/G;T/T;C/C;C/C;NA;T/T;G/G;A/A;T/T;NA;T/T;T/T;G/G;C/C;T/T;A/A;T/T;T/T;A/A;C/C;T/T;A/A;T/T;T/T;C/T;T/T;C/C;A/A;G/T;C/C;A/A;A/A;NA;G/G;A/A;T/T;NA;A/A;T/T;G/G;C/C;G/G;G/G;A/A;A/G;G/T;G/G;C/C;C/T;T/T;G/G;A/A;G/G;NA;C/T;A/A;T/T;G/G;C/T;C/C;G/G;A/G;C/T;T/T;A/G;G/G;T/T;T/T;T/T;C/C;T/T;T/T;A/A;C/C;T/T;T/T;A/A;G/G;C/G;T/T;A/A;T/T;C/C;G/G;T/T;C/T;A/C;G/G;C/T;C/C;C/C;C/C;G/G;NA;NA;A/A;G…
FP344;T/T;G/G;C/T;C/C;G/G;T/T;C/C;C/C;NA;T/T;G/G;A/A;T/T;C/T;T/T;C/C;G/G;C/C;T/T;A/A;T/T;T/T;A/A;C/C;C/C;A/A;T/T;C/C;C/T;T/T;C/C;A/A;T/T;C/C;A/A;A/A;NA;G/G;A/A;T/T;NA;A/A;T/T;T/T;T/T;G/G;G/G;A/A;A/G;G/T;G/G;C/C;T/T;T/T;A/A;A/A;G/G;NA;C/T;A/A;C/C;G/G;T/T;C/C;T/T;G/G;T/T;T/T;G/G;G/G;T/T;C/C;T/T;T/T;T/T;T/T;A/A;C/C;T/T;T/T;A/A;G/G;C/C;T/T;A/A;T/T;T/T;G/G;C/C;T/T;C/C;G/G;C/C;C/C;G/G;C/C;G/G;NA;NA;A/C…
FP345;T/T;G/G;C/T;C/C;A/G;T/T;C/C;C/C;NA;T/T;T/T;A/A;T/T;C/C;T/T;C/C;G/G;C/C;T/T;A/A;T/T;T/T;A/A;C/C;C/C;A/A;T/T;C/C;C/C;T/T;C/C;A/A;T/T;C/T;A/A;A/A;NA;G/G;G/G;T/T;NA;A/A;C/C;G/G;C/C;G/G;G/G;G/G;A/G;G/T;G/G;C/C;C/T;T/T;G/G;A/A;G/G;NA;T/T;A/A;C/C;G/G;C/C;C/C;G/G;A/A;C/C;T/T;A/G;G/G;T/T;C/T;T/T;T/T;T/T;G/G;A/A;T/T;C/C;T/T;A/A;G/G;C/C;T/T;A/A;C/C;C/C;G/G;C/C;C/C;A/A;G/G;T/T;C/C;C/C;C/C;G/G;NA;NA;C/C…
FP346;T/T;G/G;C/T;C/C;G/G;T/T;C/C;C/C;NA;T/T;G/G;A/A;T/T;T/T;T/T;T/T;G/G;C/C;T/T;A/A;T/T;T/T;A/A;C/C;T/T;A/A;T/T;C/C;C/C;T/T;C/C;A/A;G/T;T/T;A/A;A/A;NA;G/G;G/G;T/T;NA;A/A;C/C;G/G;C/C;G/G;G/G;G/G;A/G;G/T;G/G;C/C;C/T;T/T;G/G;A/A;G/G;NA;C/T;A/A;C/T;G/G;C/T;C/C;G/G;A/G;C/T;T/T;A/G;G/G;T/T;T/T;T/T;C/C;T/T;T/T;A/A;T/T;C/C;T/T;A/A;G/G;C/G;T/T;A/A;C/T;C/C;G/G;C/C;C/T;A/C;G/G;C/C;C/C;C/C;C/C;G/G;NA;NA;A/A…
FP347;T/T;G/G;C/C;C/C;G/G;T/T;C/C;C/C;NA;T/T;T/T;A/A;T/T;T/T;T/T;C/C;G/G;C/C;T/T;A/A;T/T;T/T;A/A;C/C;T/T;A/A;T/T;T/T;C/T;T/T;C/C;A/A;G/T;C/C;A/A;A/A;NA;G/G;G/G;T/T;NA;A/A;C/C;G/G;C/C;G/G;G/G;A/A;A/A;T/T;G/G;C/C;T/T;T/T;A/A;A/A;G/G;NA;C/C;A/A;C/C;G/G;T/T;C/C;T/T;G/G;T/T;T/T;A/A;G/G;T/T;C/T;T/T;C/T;T/T;G/T;A/A;C/C;C/T;T/T;A/A;G/G;G/G;T/T;A/A;C/C;T/T;G/G;C/C;C/C;A/A;G/G;T/T;C/C;C/C;C/C;G/G;NA;NA;A/A…
FP348;T/T;G/G;C/C;C/C;A/G;T/T;C/C;C/C;NA;T/T;T/T;A/A;T/T;T/T;T/T;C/T;G/G;C/C;T/T;A/A;T/T;T/T;A/A;C/C;T/T;A/A;T/T;T/T;T/T;T/T;C/C;A/A;G/G;C/C;A/A;A/A;NA;G/G;NA;T/T;NA;A/A;C/T;T/T;T/T;G/G;G/G;A/A;A/A;T/T;G/G;C/C;T/T;T/T;A/A;A/A;G/G;NA;C/T;A/A;C/C;G/G;T/T;C/C;T/T;G/G;T/T;T/T;A/A;G/G;T/T;T/T;T/T;C/T;T/T;G/T;A/A;C/C;C/T;T/T;A/A;G/G;G/G;T/T;A/A;C/C;T/T;G/G;C/C;C/C;A/C;G/G;C/T;C/C;C/C;C/C;G/G;NA;NA;A/A;…
FP349;T/T;G/G;T/T;C/C;G/G;T/T;C/C;C/C;NA;T/T;T/T;A/A;T/T;T/T;T/T;C/T;G/G;C/C;T/T;A/A;T/T;T/T;A/A;C/C;T/T;A/A;T/T;T/T;T/T;T/T;C/C;A/A;G/G;C/C;A/A;A/A;NA;G/G;A/A;T/T;NA;A/A;T/T;T/T;T/T;G/G;G/G;A/A;G/G;G/G;G/G;C/C;C/C;T/T;G/G;A/A;G/G;NA;T/T;A/A;C/T;G/G;C/T;C/C;G/G;G/G;C/C;T/T;G/G;G/G;T/T;T/T;T/T;C/C;T/T;G/G;A/A;T/T;C/C;T/T;A/A;G/G;G/G;T/T;A/A;T/T;C/C;G/G;T/T;C/T;A/C;G/G;C/T;C/C;C/C;C/C;G/G;NA;NA;A/A…
FP350;T/T;G/G;T/T;C/C;G/G;T/T;C/C;C/C;NA;T/T;G/G;A/A;T/T;T/T;T/T;C/C;G/G;C/C;T/T;A/A;T/T;T/T;A/A;C/C;C/C;A/A;T/T;T/T;C/T;T/T;C/C;A/A;T/T;T/T;A/A;A/A;NA;G/G;G/G;T/T;NA;A/A;C/C;G/G;C/C;G/G;G/G;G/G;G/G;G/G;G/G;C/C;C/T;T/T;G/G;A/A;G/G;NA;C/C;A/A;C/C;G/G;T/T;C/C;T/T;G/G;T/T;T/T;G/G;G/G;T/T;T/T;T/T;C/C;T/T;T/T;A/A;C/C;T/T;T/T;A/A;G/G;C/C;T/T;A/A;T/T;C/T;G/G;C/C;C/T;A/A;G/G;T/T;C/C;C/C;C/C;G/G;NA;NA;A/A…
FP351;T/T;G/G;T/T;C/C;A/G;T/T;C/C;C/C;NA;T/T;G/G;A/A;T/T;C/C;T/T;C/C;G/G;C/C;T/T;A/A;T/T;T/T;A/A;C/C;C/T;A/A;T/T;C/C;C/C;T/T;C/C;A/A;G/G;C/T;A/A;A/A;NA;G/G;A/G;T/T;NA;A/A;C/T;G/T;C/C;G/G;G/G;A/A;G/G;G/G;G/G;C/C;C/C;T/T;G/G;A/A;G/G;NA;T/T;A/A;C/C;G/G;C/T;C/C;NA;A/G;C/T;T/T;A/A;G/G;T/T;C/C;T/T;C/T;T/T;G/T;A/A;C/C;C/T;T/T;A/A;G/G;G/G;T/T;A/A;C/T;C/T;G/G;C/C;C/C;A/A;G/G;T/T;C/C;C/C;C/C;G/G;NA;NA;C/C;…
FP352;T/T;G/G;T/T;C/C;G/G;T/T;C/C;C/C;NA;T/T;G/G;A/A;T/T;C/C;T/T;T/T;G/G;C/C;T/T;A/A;T/T;T/T;A/A;C/C;T/T;A/A;T/T;T/T;C/T;T/T;C/C;A/A;G/T;C/T;A/A;A/A;NA;G/G;A/A;T/T;NA;A/A;T/T;T/T;T/T;G/G;G/G;G/G;G/G;G/G;G/G;C/C;C/C;T/T;G/G;A/A;G/G;NA;T/T;A/A;C/C;G/G;C/T;C/C;G/G;A/G;C/T;T/T;A/A;G/G;T/T;C/T;T/T;T/T;T/T;G/G;A/A;T/T;C/C;T/T;A/A;G/G;C/G;T/T;A/A;T/T;C/T;G/G;T/T;T/T;C/C;G/G;C/T;C/C;G/G;C/C;G/G;NA;NA;C/C…
FP353;T/T;G/G;C/C;C/C;A/A;T/T;C/C;C/C;NA;T/T;T/T;A/A;T/T;C/C;T/T;T/T;G/G;C/C;T/T;A/A;T/T;T/T;A/A;C/C;C/C;A/A;T/T;C/C;C/C;T/T;C/C;A/A;T/T;C/C;A/A;A/A;NA;G/G;NA;T/T;NA;A/A;T/T;T/T;T/T;G/G;G/G;G/G;A/A;T/T;G/G;C/C;T/T;T/T;A/A;A/A;G/G;NA;C/C;A/A;C/C;G/G;T/T;C/C;G/T;G/G;T/T;T/T;G/G;G/G;T/T;T/T;T/T;C/T;T/T;G/T;A/A;T/T;C/C;T/T;A/A;G/G;C/C;T/T;A/A;T/T;C/T;G/G;C/C;C/C;A/C;G/G;C/T;C/C;G/G;C/C;G/G;NA;NA;C/C;…
FP354;T/T;G/G;T/T;C/C;A/G;T/T;C/C;C/C;NA;T/T;T/T;A/A;T/T;T/T;T/T;T/T;G/G;C/C;T/T;A/A;T/T;T/T;A/A;C/C;C/C;A/A;T/T;T/T;C/T;T/T;C/C;A/A;G/G;T/T;A/A;A/A;NA;G/G;A/A;T/T;NA;A/A;T/T;T/T;T/T;G/G;G/G;G/G;A/G;G/T;G/G;C/C;C/C;T/T;G/G;A/A;G/G;NA;C/T;A/A;T/T;G/G;C/C;C/C;G/G;A/A;C/C;T/T;A/A;G/G;T/T;T/T;T/T;C/C;T/T;T/T;A/A;C/C;C/T;T/T;A/A;G/G;G/G;T/T;A/A;C/C;C/C;G/G;C/C;T/T;C/C;G/G;C/T;C/C;G/G;C/C;G/G;NA;NA;A/A…
FP355;T/T;G/G;T/T;C/C;A/A;T/T;C/C;C/C;NA;T/T;G/G;A/A;T/T;T/T;T/T;C/C;G/G;C/C;T/T;A/A;T/T;T/T;A/A;C/C;C/C;A/A;T/T;T/T;T/T;T/T;C/C;A/A;G/G;T/T;A/A;A/A;NA;G/G;A/A;T/T;NA;A/A;T/T;T/T;T/T;G/G;G/G;G/G;G/G;G/G;G/G;C/C;C/C;T/T;NA;A/A;G/G;NA;C/C;A/A;T/T;G/G;C/C;C/C;G/G;A/A;C/C;T/T;A/G;G/G;T/T;C/T;T/T;C/C;T/T;G/T;A/A;T/T;C/C;T/T;A/A;G/G;G/G;T/T;A/A;C/C;T/T;G/G;C/C;C/C;A/A;G/G;T/T;C/C;G/G;C/C;G/G;NA;NA;A/A;…
FP356;T/T;G/G;T/T;C/C;G/G;T/T;C/C;C/C;NA;T/T;G/G;A/A;T/T;C/C;T/T;C/C;G/G;C/C;T/T;A/A;T/T;T/T;A/A;C/C;T/T;A/A;T/T;T/T;T/T;T/T;C/C;A/A;G/G;C/C;A/A;A/A;NA;G/G;G/G;T/T;NA;A/A;C/T;T/T;T/T;G/G;G/G;G/G;G/G;G/G;G/G;C/C;C/C;T/T;G/G;A/A;G/G;NA;T/T;A/A;T/T;G/G;C/C;C/C;G/G;A/A;C/C;T/T;A/G;G/G;T/T;C/T;T/T;C/T;T/T;G/T;A/A;C/C;C/T;T/T;A/A;G/G;G/G;T/T;A/A;T/T;T/T;G/G;C/C;T/T;C/C;G/G;C/C;C/C;C/C;C/C;G/G;NA;NA;C/C…
FP357;T/T;G/G;C/T;C/C;G/G;T/T;C/C;C/C;NA;T/T;G/G;A/A;T/T;C/T;T/T;T/T;G/G;C/C;T/T;A/A;T/T;T/T;A/A;C/C;C/T;A/A;T/T;T/T;C/T;T/T;C/C;A/A;G/T;T/T;A/A;A/A;NA;G/G;A/G;T/T;NA;A/A;C/C;G/G;C/C;G/G;G/G;G/G;G/G;G/T;G/G;C/C;C/T;T/T;G/G;A/A;G/G;NA;C/C;A/A;C/C;G/G;T/T;C/C;T/T;A/G;C/T;T/T;G/G;G/G;T/T;C/C;T/T;T/T;T/T;G/T;A/A;C/C;C/T;T/T;A/A;G/G;C/G;T/T;A/A;T/T;T/T;G/G;T/T;T/T;C/C;G/G;C/C;C/C;C/C;C/C;G/G;NA;NA;A/C…
FP358;T/T;G/G;C/C;C/C;G/G;T/T;C/C;C/C;NA;T/T;G/G;A/A;T/T;C/C;T/T;C/C;G/G;C/C;T/T;A/A;T/T;T/T;A/A;C/C;C/C;A/A;T/T;T/T;T/T;T/T;C/C;A/A;G/T;C/C;A/A;A/A;NA;G/G;A/A;T/T;NA;A/A;T/T;G/T;C/T;G/G;G/G;G/G;A/G;T/T;G/G;C/C;T/T;T/T;A/A;A/A;G/G;NA;T/T;A/A;T/T;G/G;C/C;C/C;G/G;A/A;C/C;T/T;G/G;G/G;T/T;C/C;T/T;T/T;T/T;G/G;A/A;NA;C/C;T/T;A/A;G/G;C/C;T/T;A/A;T/T;C/T;G/G;C/C;C/C;A/A;G/G;C/C;C/C;G/G;C/C;G/G;NA;NA;C/C;…
FP359;T/T;G/G;C/C;C/C;G/G;T/T;C/C;C/C;NA;T/T;T/T;A/A;T/T;C/C;T/T;C/C;G/G;C/C;T/T;A/A;T/T;T/T;A/A;C/C;T/T;A/A;T/T;C/C;C/C;T/T;C/C;A/A;T/T;C/T;A/A;A/A;NA;G/G;A/A;T/T;NA;A/A;T/T;T/T;T/T;G/G;G/G;G/G;A/A;T/T;G/G;C/C;T/T;T/T;NA;A/A;G/G;NA;C/T;A/A;C/C;G/G;C/C;C/C;G/G;A/A;C/C;T/T;A/A;G/G;T/T;T/T;T/T;C/C;T/T;T/T;A/A;C/C;C/T;T/T;A/A;G/G;C/C;T/T;A/A;C/C;T/T;G/G;C/C;C/C;A/A;G/G;C/T;C/C;C/C;C/C;G/G;NA;NA;C/C;…
FP360;T/T;G/G;T/T;C/C;G/G;T/T;C/C;C/C;NA;T/T;T/T;A/A;T/T;C/C;T/T;T/T;G/G;C/C;T/T;A/A;T/T;T/T;A/A;C/C;T/T;A/A;T/T;C/C;C/C;T/T;C/C;A/A;T/T;C/C;A/A;A/A;NA;G/G;A/A;T/T;NA;A/A;T/T;T/T;T/T;G/G;G/G;G/G;G/G;G/G;G/G;C/C;C/C;T/T;G/G;A/A;G/G;NA;T/T;A/A;C/C;G/G;T/T;C/C;NA;G/G;T/T;T/T;A/A;G/G;T/T;T/T;T/T;C/C;T/T;T/T;A/A;C/C;T/T;T/T;A/A;G/G;C/C;T/T;A/A;C/C;T/T;G/G;T/T;T/T;C/C;G/G;C/C;C/C;C/C;C/C;G/G;NA;NA;C/C;…
FP361;T/T;G/G;T/T;C/C;A/G;T/T;C/C;C/C;NA;T/T;T/T;A/A;T/T;T/T;T/T;C/T;G/G;C/C;T/T;A/A;T/T;T/T;A/A;C/C;C/C;A/A;T/T;T/T;T/T;T/T;C/C;A/A;G/T;C/T;A/A;A/A;NA;G/G;A/G;T/T;NA;A/A;C/T;G/T;C/C;G/G;G/G;G/G;G/G;G/G;G/G;C/C;C/C;T/T;G/G;A/A;G/G;NA;T/T;A/A;T/T;G/G;T/T;C/C;T/T;G/G;T/T;T/T;A/G;G/G;T/T;T/T;T/T;C/C;T/T;T/T;A/A;C/C;T/T;T/T;A/A;G/G;C/C;T/T;A/A;NA;C/C;G/G;T/T;T/T;C/C;G/G;C/C;C/C;C/C;C/C;G/G;NA;NA;A/C;…
FP362;T/T;G/G;C/C;C/C;G/G;T/T;C/C;C/C;NA;T/T;G/G;A/A;T/T;C/C;T/T;C/C;G/G;C/C;T/T;A/A;T/T;T/T;A/A;C/C;C/C;A/A;T/T;T/T;T/T;T/T;C/C;A/A;G/G;C/T;A/A;A/A;NA;G/G;A/G;T/T;NA;A/A;C/T;G/T;C/C;G/G;G/G;A/A;G/G;T/T;G/G;C/C;T/T;T/T;A/A;A/A;G/G;NA;T/T;A/A;C/C;G/G;T/T;C/C;G/G;A/G;C/T;T/T;A/A;G/G;T/T;T/T;T/T;C/C;T/T;G/G;A/A;T/T;C/C;T/T;A/A;G/G;G/G;T/T;A/A;T/T;T/T;G/G;C/C;C/C;A/A;G/G;T/T;C/C;G/G;C/C;G/G;NA;NA;C/C…
FP363;T/T;G/G;C/C;C/C;G/G;T/T;C/C;C/C;NA;T/T;G/G;A/A;T/T;C/T;T/T;C/C;G/G;C/C;T/T;A/A;T/T;T/T;A/A;C/C;C/C;A/A;T/T;T/T;T/T;T/T;C/C;A/A;G/G;T/T;A/A;A/A;NA;G/G;G/G;T/T;NA;A/A;C/T;G/T;C/C;G/G;G/G;A/A;G/G;T/T;G/G;C/C;T/T;T/T;A/A;A/A;G/G;NA;T/T;A/A;C/C;G/G;T/T;C/C;G/G;A/A;C/C;T/T;A/A;G/G;T/T;C/T;T/T;C/T;T/T;G/G;A/A;T/T;C/C;T/T;A/A;G/G;G/G;T/T;A/A;T/T;T/T;G/G;T/T;C/T;A/C;G/G;T/T;C/C;G/G;C/C;G/G;NA;NA;A/C…
FP364;T/T;G/G;C/T;C/C;G/G;T/T;C/C;C/C;NA;T/T;G/G;A/A;T/T;C/T;T/T;T/T;G/G;C/C;T/T;A/A;T/T;T/T;A/A;C/C;C/C;A/A;T/T;T/T;C/T;T/T;C/C;A/A;G/T;C/C;A/A;A/A;NA;G/G;A/A;T/T;NA;A/A;T/T;G/T;C/C;G/G;G/G;A/G;A/G;G/T;G/G;C/C;C/T;T/T;G/G;A/A;G/G;NA;C/C;A/A;C/C;G/G;T/T;C/C;T/T;G/G;T/T;T/T;A/G;G/G;T/T;C/T;T/T;C/T;T/T;G/T;A/A;C/C;C/T;T/T;A/A;G/G;C/C;T/T;A/A;NA;T/T;G/G;C/C;C/C;A/C;G/G;C/T;C/C;G/G;C/C;G/G;NA;NA;A/C;…
FP365;T/T;G/G;T/T;C/C;G/G;T/T;C/C;C/C;NA;T/T;G/G;A/A;T/T;T/T;T/T;T/T;G/G;C/C;T/T;A/A;T/T;T/T;A/A;C/C;C/C;A/A;T/T;T/T;T/T;T/T;C/C;A/A;G/G;T/T;A/A;A/A;NA;G/G;A/A;T/T;NA;A/A;C/C;G/G;C/C;G/G;G/G;A/G;G/G;G/G;G/G;C/C;C/C;T/T;G/G;A/A;G/G;NA;T/T;A/A;C/C;G/G;T/T;C/C;T/T;G/G;T/T;T/T;A/A;G/G;T/T;T/T;T/T;T/T;T/T;G/G;A/A;T/T;C/C;T/T;A/A;G/G;G/G;T/T;A/A;C/C;C/C;G/G;C/C;C/C;A/A;G/G;T/T;C/C;C/C;C/C;G/G;NA;NA;A/A…
FP366;T/T;G/G;C/C;C/C;A/A;T/T;C/C;C/C;NA;T/T;G/G;A/A;T/T;C/C;T/T;T/T;G/G;C/C;T/T;A/A;T/T;T/T;A/A;C/C;T/T;A/A;T/T;C/C;C/C;T/T;C/C;A/A;T/T;T/T;A/A;A/A;NA;G/G;G/G;T/T;NA;A/A;C/C;G/G;C/C;G/G;G/G;A/A;A/A;T/T;G/G;C/C;T/T;T/T;A/A;A/A;G/G;NA;T/T;A/A;T/T;G/G;C/C;C/C;G/G;A/A;C/C;T/T;G/G;G/G;T/T;T/T;T/T;C/C;T/T;T/T;A/A;C/C;C/T;T/T;A/A;G/G;C/C;T/T;A/A;C/C;C/C;G/G;C/C;C/C;A/A;G/G;T/T;C/C;C/C;C/C;G/G;NA;NA;C/C…
FP367;T/T;G/G;T/T;C/C;A/A;T/T;C/C;C/C;NA;T/T;T/T;A/A;T/T;C/C;T/T;C/T;G/G;C/C;T/T;A/A;T/T;T/T;A/A;C/C;T/T;A/A;T/T;T/T;T/T;T/T;C/C;A/A;G/G;C/C;A/A;A/A;NA;G/G;A/A;T/T;NA;A/A;T/T;T/T;T/T;G/G;G/G;G/G;A/G;T/T;G/G;C/C;C/C;T/T;G/G;A/A;G/G;NA;C/C;A/A;C/C;G/G;T/T;C/C;T/T;A/G;C/T;T/T;A/A;G/G;T/T;C/C;T/T;T/T;T/T;G/G;A/A;T/T;C/C;T/T;A/A;G/G;G/G;T/T;A/A;C/C;C/C;G/G;C/C;C/C;A/C;G/G;C/T;C/C;C/C;C/C;G/G;NA;NA;C/C…
FP368;T/T;G/G;C/C;C/C;G/G;T/T;C/C;C/C;NA;T/T;G/G;A/A;T/T;T/T;T/T;T/T;G/G;C/C;T/T;A/A;T/T;T/T;A/A;C/C;C/T;A/A;T/T;T/T;C/T;T/T;C/C;A/A;G/T;C/C;A/A;A/A;NA;G/G;A/A;T/T;NA;A/A;T/T;G/T;C/T;G/G;G/G;A/A;A/A;T/T;G/G;C/C;T/T;T/T;A/A;A/A;G/G;NA;C/T;A/A;C/T;G/G;T/T;C/C;G/T;G/G;T/T;T/T;A/G;G/G;T/T;T/T;T/T;C/C;T/T;T/T;A/A;T/T;C/C;T/T;A/A;G/G;G/G;T/T;A/A;T/T;C/T;G/G;T/T;T/T;C/C;G/G;C/C;C/C;G/G;C/C;G/G;NA;NA;A/A…
FP369;T/T;G/G;C/T;C/C;A/A;T/T;C/C;C/C;NA;T/T;G/G;A/A;T/T;C/C;T/T;T/T;G/G;C/C;T/T;A/A;T/T;T/T;A/A;C/C;C/T;A/A;T/T;T/T;T/T;T/T;C/C;A/A;G/G;C/C;A/A;A/A;NA;G/G;G/G;T/T;NA;A/A;C/C;G/G;C/C;G/G;G/G;A/G;A/G;G/T;G/G;C/C;C/T;T/T;G/G;A/A;G/G;NA;T/T;A/A;C/T;G/G;C/T;C/C;G/G;A/G;T/T;T/T;G/G;G/G;T/T;T/T;T/T;C/C;T/T;T/T;A/A;C/C;T/T;T/T;A/A;G/G;G/G;T/T;A/A;C/C;C/C;G/G;T/T;T/T;C/C;G/G;C/C;C/C;C/C;C/C;G/G;NA;NA;C/C…
FP370;T/T;G/G;C/C;C/C;A/A;T/T;C/C;C/C;NA;T/T;G/G;A/A;T/T;T/T;T/T;T/T;G/G;C/C;T/T;A/A;T/T;T/T;A/A;C/C;C/T;A/A;T/T;T/T;T/T;T/T;C/C;A/A;G/T;T/T;A/A;A/A;NA;G/G;A/A;T/T;NA;A/A;T/T;T/T;T/T;G/G;G/G;A/G;A/A;T/T;G/G;C/C;C/T;T/T;G/G;A/A;G/G;NA;C/C;A/A;C/T;G/G;T/T;C/C;T/T;G/G;T/T;T/T;A/A;G/G;T/T;C/C;T/T;T/T;T/T;G/G;A/A;T/T;C/C;T/T;A/A;G/G;C/C;T/T;A/A;T/T;T/T;G/G;T/T;C/T;A/C;G/G;T/T;C/C;C/C;C/C;G/G;NA;NA;A/A…
FP371;T/T;G/G;C/C;C/C;G/G;T/T;C/C;C/C;NA;T/T;T/T;A/A;T/T;C/C;T/T;C/C;G/G;C/C;T/T;A/A;T/T;T/T;A/A;C/C;C/C;A/A;T/T;T/T;T/T;T/T;C/C;A/A;G/G;C/C;A/A;A/A;NA;G/G;A/G;T/T;NA;A/A;C/T;G/T;C/C;G/G;G/G;A/A;A/A;T/T;G/G;C/C;T/T;T/T;A/A;A/A;G/G;NA;T/T;A/A;T/T;G/G;C/C;C/C;T/T;A/A;C/C;T/T;A/G;G/G;T/T;T/T;T/T;C/C;T/T;T/T;A/A;T/T;C/C;T/T;A/A;G/G;G/G;T/T;A/A;C/C;C/C;G/G;C/C;C/T;A/C;G/G;C/T;C/C;C/C;C/C;G/G;NA;NA;C/C…
FP372;T/T;G/G;T/T;C/C;A/A;T/T;C/C;C/C;NA;T/T;G/G;A/A;T/T;C/C;T/T;C/T;G/G;C/C;T/T;A/A;T/T;T/T;A/A;C/C;T/T;A/A;T/T;T/T;T/T;T/T;C/C;A/A;G/G;C/C;A/A;A/A;NA;G/G;A/A;T/T;NA;A/A;T/T;T/T;T/T;G/G;G/G;G/G;G/G;G/G;G/G;C/C;C/C;T/T;G/G;A/A;G/G;NA;C/C;A/A;T/T;G/G;C/C;C/C;G/G;A/G;C/T;T/T;A/A;G/G;T/T;C/T;T/T;T/T;T/T;G/G;A/A;C/C;T/T;T/T;A/A;G/G;G/G;T/T;A/A;T/T;T/T;G/G;C/C;C/C;A/A;G/G;C/C;C/C;G/G;C/C;G/G;NA;NA;C/C…
FP373;T/T;G/G;C/C;C/C;A/G;T/T;C/C;C/C;NA;T/T;G/G;A/A;T/T;T/T;T/T;T/T;G/G;C/C;T/T;A/A;T/T;T/T;A/A;C/C;T/T;A/A;T/T;T/T;T/T;T/T;C/C;A/A;G/G;C/C;A/A;A/A;NA;G/G;A/A;T/T;NA;A/A;T/T;G/T;T/T;G/G;G/G;G/G;A/A;T/T;G/G;C/C;C/T;T/T;G/G;A/A;G/G;NA;T/T;A/A;C/C;G/G;T/T;C/C;T/T;G/G;T/T;T/T;A/A;G/G;T/T;T/T;T/T;C/T;T/T;G/T;A/A;C/C;T/T;T/T;A/A;G/G;G/G;T/T;A/A;C/T;T/T;G/G;C/C;C/T;A/C;G/G;C/T;C/C;C/C;C/C;G/G;NA;NA;A/A…
FP374;T/T;G/G;T/T;C/C;A/G;T/T;C/C;C/C;NA;T/T;T/T;A/A;T/T;C/T;T/T;C/T;G/G;C/C;T/T;A/A;T/T;T/T;A/A;C/C;C/T;A/A;T/T;T/T;C/T;T/T;C/C;A/A;G/T;C/C;A/A;A/A;NA;G/G;A/G;T/T;NA;A/A;C/T;G/T;C/T;G/G;G/G;A/G;G/G;G/G;G/G;C/C;C/C;T/T;G/G;A/A;G/G;NA;C/C;A/A;C/C;G/G;T/T;C/C;T/T;G/G;T/T;T/T;A/A;G/G;T/T;C/C;T/T;C/C;T/T;T/T;A/A;C/C;T/T;T/T;A/A;G/G;C/G;T/T;A/A;C/C;C/C;G/G;C/C;C/C;A/A;G/G;T/T;C/C;C/C;C/C;G/G;NA;NA;A/C…
FP375;T/T;G/G;T/T;C/C;A/G;T/T;C/C;C/C;NA;T/T;G/G;A/A;T/T;C/C;T/T;C/T;G/G;C/C;T/T;A/A;T/T;T/T;A/A;C/C;C/C;A/A;T/T;C/C;C/C;T/T;C/C;A/A;T/T;C/T;A/A;A/A;NA;G/G;A/G;T/T;NA;A/A;C/T;G/T;C/T;G/G;G/G;A/G;G/G;G/G;G/G;C/C;C/C;T/T;G/G;A/A;G/G;NA;C/T;A/A;T/T;G/G;C/T;C/C;G/G;A/G;C/T;T/T;G/G;G/G;T/T;T/T;T/T;C/C;T/T;T/T;A/A;C/C;T/T;T/T;A/A;G/G;G/G;T/T;A/A;C/T;T/T;G/G;C/C;C/T;A/C;G/G;C/T;C/C;C/C;C/C;G/G;NA;NA;C/C…
FP376;T/T;G/G;T/T;C/C;A/A;T/T;C/C;C/C;NA;T/T;G/G;A/A;T/T;C/T;T/T;C/C;G/G;C/C;T/T;A/A;T/T;T/T;A/A;C/C;T/T;A/A;T/T;T/T;T/T;T/T;C/C;A/A;G/G;C/T;A/A;A/A;NA;G/G;G/G;T/T;NA;A/A;C/C;G/G;C/C;G/G;G/G;G/G;G/G;G/G;G/G;C/C;C/C;T/T;G/G;A/A;G/G;NA;T/T;A/A;T/T;G/G;C/C;C/C;G/G;A/A;C/C;T/T;A/A;G/G;T/T;T/T;T/T;C/T;T/T;G/T;A/A;C/C;C/T;T/T;A/A;G/G;G/G;T/T;A/A;T/T;C/C;G/G;C/C;C/T;A/A;G/G;T/T;C/C;C/C;C/C;G/G;NA;NA;A/C…
FP377;T/T;G/G;T/T;C/C;A/A;T/T;C/C;C/C;NA;T/T;G/G;A/A;T/T;C/T;T/T;C/C;G/G;C/C;T/T;A/A;T/T;T/T;A/A;C/C;T/T;A/A;T/T;T/T;C/T;T/T;C/C;A/A;G/T;T/T;A/A;A/A;NA;G/G;A/G;T/T;NA;A/A;C/T;G/T;C/T;G/G;G/G;A/G;G/G;G/G;G/G;C/C;C/C;T/T;G/G;A/A;G/G;NA;C/C;A/A;C/T;G/G;T/T;C/C;T/T;G/G;T/T;T/T;A/A;G/G;T/T;T/T;T/T;C/C;T/T;T/T;A/A;C/C;T/T;T/T;A/A;G/G;C/G;T/T;A/A;T/T;T/T;G/G;C/C;C/C;A/A;G/G;T/T;C/C;C/C;C/C;G/G;NA;NA;C/C…
FP378;T/T;G/G;T/T;C/C;A/A;T/T;C/C;C/C;NA;T/T;G/G;A/A;T/T;C/T;T/T;C/C;G/G;C/C;T/T;A/A;T/T;T/T;A/A;C/C;T/T;A/A;T/T;T/T;T/T;T/T;C/C;A/A;G/G;C/C;A/A;A/A;NA;G/G;G/G;T/T;NA;A/A;C/C;G/G;C/C;G/G;G/G;G/G;G/G;G/G;G/G;C/C;C/C;T/T;G/G;A/A;G/G;NA;T/T;A/A;T/T;G/G;C/C;C/C;G/G;A/A;C/C;T/T;A/G;G/G;T/T;C/T;T/T;C/T;T/T;T/T;A/A;C/C;T/T;T/T;A/A;G/G;G/G;T/T;A/A;T/T;C/T;G/G;C/C;C/C;A/A;G/G;T/T;C/C;G/G;C/C;G/G;NA;NA;C/C…
FP379;T/T;G/G;C/C;C/C;G/G;T/T;C/C;C/C;NA;T/T;G/G;A/A;T/T;C/C;T/T;T/T;G/G;C/C;T/T;A/A;T/T;T/T;A/A;C/C;T/T;A/A;T/T;C/C;C/C;T/T;C/C;A/A;T/T;C/C;A/A;A/A;NA;G/G;A/G;T/T;NA;A/A;C/C;G/G;C/C;G/G;G/G;A/G;A/A;T/T;G/G;C/C;T/T;T/T;NA;A/A;G/G;NA;C/C;A/A;C/C;G/G;T/T;C/C;G/T;G/G;T/T;T/T;A/A;G/G;T/T;C/T;T/T;T/T;T/T;G/G;A/A;T/T;C/C;T/T;A/A;G/G;C/C;T/T;A/A;T/T;C/T;G/G;T/T;T/T;C/C;G/G;C/T;C/C;C/C;C/C;G/G;NA;NA;C/C;…
FP380;T/T;G/G;T/T;C/C;A/A;T/T;C/C;C/C;NA;T/T;T/T;A/A;T/T;T/T;T/T;C/T;G/G;C/C;T/T;A/A;T/T;T/T;A/A;C/C;T/T;A/A;T/T;T/T;T/T;T/T;C/C;A/A;G/G;C/T;A/A;A/A;NA;G/G;G/G;T/T;NA;A/A;C/C;G/G;C/C;G/G;G/G;G/G;A/A;G/G;G/G;C/C;C/C;T/T;G/G;A/A;G/G;NA;T/T;A/A;T/T;G/G;C/C;C/C;G/G;A/A;C/C;T/T;G/G;G/G;T/T;C/T;T/T;T/T;T/T;G/G;A/A;T/T;C/T;T/T;A/A;G/G;G/G;T/T;A/A;C/C;C/T;G/G;C/C;C/C;C/C;G/G;T/T;C/C;C/C;C/C;G/G;NA;NA;A/C…
FP381;T/T;G/G;T/T;C/C;G/G;T/T;C/C;C/C;NA;T/T;G/G;A/A;T/T;C/T;T/T;C/C;G/G;C/C;T/T;A/A;T/T;T/T;A/A;C/C;T/T;A/A;T/T;C/C;C/C;T/T;C/C;A/A;T/T;C/T;A/A;A/A;NA;G/G;A/G;T/T;NA;A/A;C/T;G/T;C/C;G/G;G/G;G/G;G/G;G/G;G/G;C/C;C/C;T/T;G/G;A/A;G/G;NA;C/C;A/A;C/C;G/G;C/C;C/C;G/G;A/A;C/C;T/T;G/G;G/G;T/T;T/T;T/T;C/C;T/T;T/T;A/A;C/C;T/T;T/T;A/A;G/G;C/G;T/T;A/A;T/T;T/T;G/G;C/C;C/C;A/A;G/G;T/T;C/C;G/G;C/C;G/G;NA;NA;A/C…
FP382;T/T;G/G;T/T;C/C;A/A;T/T;C/C;C/C;NA;T/T;G/G;A/A;T/T;C/C;T/T;T/T;G/G;C/C;T/T;A/A;T/T;T/T;A/A;C/C;C/C;A/A;T/T;C/C;C/C;T/T;C/C;A/A;G/G;T/T;A/A;A/A;NA;G/G;G/G;T/T;NA;A/A;C/C;G/G;T/T;G/G;G/G;G/G;A/A;G/G;G/G;C/C;C/C;T/T;G/G;A/A;G/G;NA;T/T;A/A;C/C;G/G;C/C;C/C;NA;A/A;C/C;T/T;G/G;G/G;T/T;C/C;T/T;C/C;T/T;T/T;A/A;C/C;T/T;T/T;A/A;G/G;G/G;T/T;A/A;C/C;C/C;G/G;T/T;C/C;C/C;G/G;T/T;C/C;C/C;C/C;G/G;NA;NA;A/A;…
FP383;T/T;G/G;T/T;C/C;A/A;T/T;C/C;C/C;NA;T/T;T/T;A/A;T/T;C/C;T/T;C/C;G/G;C/C;T/T;A/A;T/T;T/T;A/A;C/C;C/C;A/A;T/T;T/T;C/T;T/T;C/C;A/A;G/T;T/T;A/A;A/A;NA;G/G;G/G;T/T;NA;A/A;C/C;G/G;C/C;G/G;G/G;A/A;G/G;G/G;G/G;C/C;C/C;T/T;G/G;A/A;G/G;NA;C/C;A/A;C/C;G/G;T/T;C/C;G/T;G/G;T/T;T/T;G/G;G/G;T/T;T/T;T/T;C/C;T/T;T/T;A/A;C/C;C/T;T/T;A/A;G/G;C/C;T/T;A/A;C/C;C/C;G/G;T/T;T/T;C/C;G/G;C/C;C/C;C/C;C/C;G/G;NA;NA;C/C…
FP384;T/T;G/G;C/C;C/C;A/G;T/T;C/C;C/C;NA;T/T;T/T;A/A;T/T;T/T;T/T;T/T;G/G;C/C;T/T;A/A;T/T;T/T;A/A;C/C;C/T;A/A;T/T;T/T;T/T;T/T;C/C;A/A;G/G;C/C;A/A;A/A;NA;G/G;G/G;T/T;NA;A/A;C/C;G/G;C/C;G/G;G/G;A/A;A/A;T/T;G/G;C/C;T/T;T/T;A/A;A/A;G/G;NA;T/T;A/A;T/T;G/G;C/C;C/C;G/G;A/A;C/C;T/T;A/A;G/G;T/T;T/T;T/T;C/C;T/T;T/T;A/A;C/C;T/T;T/T;A/A;G/G;G/G;T/T;A/A;C/C;C/C;G/G;C/C;C/T;A/C;G/G;C/T;C/C;C/C;C/C;G/G;NA;NA;A/A…
FP385;T/T;G/G;C/C;C/C;G/G;T/T;C/C;C/C;NA;T/T;G/G;A/A;T/T;C/T;T/T;C/C;G/G;C/C;T/T;A/A;T/T;T/T;A/A;C/C;T/T;A/A;T/T;C/C;C/C;T/T;C/C;A/A;T/T;T/T;A/A;A/A;NA;G/G;G/G;T/T;NA;A/A;C/C;G/G;C/C;G/G;G/G;A/A;A/A;T/T;G/G;C/C;T/T;T/T;A/A;A/A;G/G;NA;C/C;A/A;C/C;G/G;T/T;C/C;T/T;G/G;T/T;T/T;G/G;G/G;T/T;C/T;T/T;C/T;T/T;G/T;A/A;T/T;C/C;T/T;A/A;G/G;C/C;T/T;A/A;C/C;T/T;G/G;C/C;C/C;A/A;G/G;C/T;C/C;C/C;C/C;G/G;NA;NA;A/C…
FP386;T/T;G/G;C/C;C/C;A/A;T/T;C/C;C/C;NA;T/T;NA;A/A;T/T;T/T;T/T;T/T;G/G;C/C;T/T;A/A;T/T;T/T;A/A;C/C;NA;A/A;T/T;NA;NA;T/T;C/C;A/A;T/T;C/T;A/A;A/A;NA;G/G;A/A;T/T;NA;A/A;NA;T/T;T/T;G/G;G/G;G/G;A/A;T/T;G/G;C/C;C/T;T/T;G/G;A/A;G/G;NA;NA;A/A;C/C;G/G;T/T;C/C;G/G;A/G;C/T;T/T;G/G;G/G;T/T;T/T;T/T;NA;T/T;G/T;A/A;C/C;T/T;T/T;A/A;G/G;C/C;T/T;A/A;NA;T/T;G/G;C/C;C/T;A/C;G/G;T/T;C/C;C/C;C/C;G/G;NA;NA;C/C;A/A;A/A…
FP387;T/T;G/G;C/T;C/C;A/A;T/T;C/C;C/C;NA;T/T;G/G;A/A;T/T;T/T;T/T;T/T;G/G;C/C;T/T;A/A;T/T;T/T;A/A;C/C;T/T;A/A;T/T;C/C;C/C;T/T;C/C;A/A;T/T;C/T;A/A;A/A;NA;G/G;A/A;T/T;NA;A/A;T/T;T/T;T/T;G/G;G/G;A/G;A/G;G/T;G/G;C/C;C/T;T/T;G/G;A/A;G/G;NA;C/C;A/A;T/T;G/G;C/C;C/C;G/G;A/A;C/C;T/T;A/A;G/G;T/T;C/C;T/T;T/T;T/T;G/G;A/A;C/C;T/T;T/T;A/A;G/G;C/C;T/T;A/A;T/T;C/C;G/G;C/C;C/C;A/A;G/G;T/T;C/C;C/C;C/C;G/G;NA;NA;A/A…
FP388;T/T;G/G;C/T;C/C;A/G;T/T;C/C;C/C;NA;T/T;G/G;A/A;T/T;T/T;T/T;C/T;G/G;C/C;T/T;A/A;T/T;T/T;A/A;C/C;C/T;A/A;T/T;T/T;C/C;T/T;C/C;A/A;T/T;C/C;A/A;A/A;NA;G/G;A/G;T/T;NA;A/A;T/T;T/T;T/T;G/G;G/G;A/A;A/G;G/T;G/G;C/C;C/T;T/T;G/G;A/A;G/G;NA;C/T;A/A;C/T;G/G;C/C;C/C;G/G;A/A;C/C;T/T;A/G;G/G;T/T;C/C;T/T;T/T;T/T;G/G;A/A;C/C;C/T;T/T;A/A;G/G;C/C;T/T;A/A;C/T;C/T;G/G;C/C;C/T;A/C;G/G;C/T;C/C;C/C;C/C;G/G;NA;NA;A/A…
FP389;T/T;G/G;C/T;C/C;G/G;T/T;C/C;C/C;NA;T/T;G/G;A/A;T/T;C/C;T/T;C/C;G/G;C/C;T/T;A/A;T/T;T/T;A/A;C/C;T/T;A/A;T/T;C/C;C/C;T/T;C/C;A/A;T/T;T/T;A/A;A/A;NA;G/G;A/A;T/T;NA;A/A;T/T;T/T;T/T;G/G;G/G;A/A;A/A;G/T;G/G;C/C;C/T;T/T;G/G;A/A;G/G;NA;C/C;A/A;C/C;G/G;C/C;C/C;G/G;A/A;T/T;T/T;A/G;G/G;T/T;C/C;T/T;T/T;T/T;G/G;A/A;T/T;C/C;T/T;A/A;G/G;C/C;T/T;A/A;T/T;T/T;G/G;T/T;T/T;C/C;G/G;C/C;C/C;G/G;C/C;G/G;NA;NA;C/C…
FP390;T/T;G/G;C/C;C/C;A/A;T/T;C/C;C/C;NA;T/T;G/G;A/A;T/T;C/C;T/T;T/T;G/G;C/C;T/T;A/A;T/T;T/T;A/A;C/C;T/T;A/A;T/T;T/T;T/T;T/T;C/C;A/A;G/G;C/T;A/A;A/A;NA;G/G;A/A;T/T;NA;A/A;T/T;T/T;T/T;G/G;G/G;G/G;A/A;T/T;G/G;C/C;T/T;T/T;A/A;A/A;G/G;NA;T/T;A/A;C/C;G/G;T/T;C/C;T/T;G/G;T/T;T/T;A/A;G/G;T/T;T/T;T/T;C/C;T/T;T/T;A/A;C/C;T/T;T/T;A/A;G/G;G/G;T/T;A/A;T/T;C/T;G/G;C/C;C/C;A/A;G/G;T/T;C/C;C/C;C/C;G/G;NA;NA;C/C…
FP391;T/T;G/G;C/C;C/C;A/A;T/T;C/C;C/C;NA;T/T;G/G;A/A;T/T;C/T;T/T;C/C;G/G;C/C;T/T;A/A;T/T;T/T;A/A;C/C;T/T;A/A;T/T;C/C;C/C;T/T;C/C;A/A;T/T;C/T;A/A;A/A;NA;G/G;A/G;T/T;NA;A/A;C/C;G/T;C/T;G/G;G/G;G/G;A/A;T/T;G/G;C/C;C/T;T/T;G/G;A/A;G/G;NA;C/C;A/A;C/C;G/G;T/T;C/C;T/T;G/G;T/T;T/T;A/A;G/G;T/T;C/T;T/T;C/T;T/T;G/T;A/A;NA;C/T;T/T;A/A;G/G;C/C;T/T;A/A;T/T;T/T;G/G;C/C;C/C;A/A;G/G;T/T;C/C;C/C;C/C;G/G;NA;NA;A/C;…
FP392;T/T;G/G;T/T;C/C;G/G;T/T;C/C;C/C;NA;T/T;G/G;A/A;T/T;C/T;T/T;T/T;G/G;C/C;T/T;A/A;T/T;T/T;A/A;C/C;C/T;A/A;T/T;C/C;C/C;T/T;C/C;A/A;T/T;C/C;A/A;A/A;NA;G/G;A/A;T/T;NA;A/A;T/T;T/T;T/T;G/G;G/G;G/G;G/G;G/T;G/G;C/C;C/T;T/T;G/G;A/A;G/G;NA;T/T;A/A;C/C;G/G;C/C;C/C;G/G;G/G;C/C;T/T;G/G;G/G;T/T;C/C;T/T;T/T;T/T;G/G;A/A;C/C;C/T;T/T;A/A;G/G;C/C;T/T;A/A;T/T;T/T;G/G;C/C;C/C;NA;G/G;T/T;C/C;C/C;C/C;G/G;NA;NA;A/A;…
FP393;T/T;G/G;C/T;C/C;G/G;T/T;C/C;C/C;NA;T/T;G/G;A/A;T/T;C/T;T/T;C/C;G/G;C/C;T/T;A/A;T/T;T/T;A/A;C/C;C/C;A/A;T/T;C/C;C/C;T/T;C/C;A/A;T/T;C/T;A/A;A/A;NA;G/G;A/G;T/T;NA;A/A;C/T;G/T;C/T;G/G;G/G;A/G;A/G;G/T;G/G;C/C;C/T;T/T;G/G;A/A;G/G;NA;C/T;A/A;T/T;G/G;C/T;C/C;G/G;A/G;C/T;T/T;A/G;G/G;T/T;C/C;T/T;T/T;T/T;G/G;A/A;T/T;C/C;T/T;A/A;G/G;C/C;T/T;A/A;T/T;C/T;G/G;T/T;C/T;A/C;G/G;T/T;C/C;C/G;C/C;G/G;NA;NA;A/C…
FP394;T/T;G/G;C/T;C/C;G/G;T/T;C/C;C/C;NA;T/T;G/G;A/A;T/T;T/T;T/T;C/C;G/G;C/C;T/T;A/A;T/T;T/T;A/A;C/C;C/T;A/A;T/T;T/T;C/T;T/T;C/C;A/A;G/T;C/C;A/A;A/A;NA;G/G;A/A;T/T;NA;A/A;T/T;G/T;C/T;G/G;G/G;G/G;A/G;G/T;G/G;C/C;C/T;T/T;G/G;A/A;G/G;NA;T/T;A/A;T/T;G/G;C/C;C/C;G/G;A/A;C/C;T/T;G/G;G/G;T/T;T/T;T/T;C/T;T/T;G/G;A/A;C/C;C/T;T/T;A/A;G/G;C/G;T/T;A/A;C/C;T/T;G/G;C/C;C/C;A/A;G/G;C/C;C/C;G/G;C/C;G/G;NA;NA;A/A…
FP395;T/T;G/G;C/T;C/C;A/G;T/T;C/C;C/C;NA;T/T;T/T;A/A;T/T;C/T;T/T;T/T;G/G;C/C;T/T;A/A;T/T;T/T;A/A;C/C;C/C;A/A;T/T;T/T;C/T;T/T;C/C;A/A;G/T;C/C;A/A;A/A;NA;G/G;G/G;T/T;NA;A/A;C/C;G/G;C/C;G/G;G/G;A/G;A/G;G/T;G/G;C/C;C/T;T/T;G/G;A/A;G/G;NA;C/C;A/A;C/T;G/G;T/T;C/C;G/T;G/G;T/T;T/T;A/A;G/G;T/T;C/C;T/T;C/T;T/T;G/T;A/A;T/T;C/C;T/T;A/A;G/G;C/G;T/T;A/A;C/C;C/C;G/G;C/C;C/C;A/A;G/G;T/T;C/C;G/G;C/C;G/G;NA;NA;A/C…
FP396;T/T;G/G;T/T;C/C;A/A;T/T;C/C;C/C;NA;T/T;G/G;A/A;T/T;C/C;T/T;C/T;G/G;C/C;T/T;A/A;T/T;T/T;A/A;C/C;C/T;A/A;T/T;T/T;T/T;T/T;C/C;A/A;G/G;C/C;A/A;A/A;NA;G/G;A/A;T/T;NA;A/A;T/T;T/T;T/T;G/G;G/G;A/A;G/G;G/G;G/G;C/C;C/C;T/T;G/G;A/A;G/G;NA;C/C;A/A;C/C;G/G;T/T;C/C;T/T;G/G;C/C;T/T;A/A;G/G;T/T;C/T;T/T;T/T;T/T;G/G;A/A;T/T;C/C;T/T;A/A;G/G;G/G;T/T;A/A;C/C;T/T;G/G;T/T;T/T;A/C;G/G;T/T;C/C;C/C;C/C;G/G;NA;NA;C/C…
FP397;T/T;G/G;T/T;C/C;G/G;T/T;C/C;C/C;NA;T/T;T/T;A/A;T/T;C/T;T/T;C/C;G/G;C/C;T/T;A/A;T/T;T/T;A/A;C/C;C/C;A/A;T/T;C/C;C/C;T/T;C/C;A/A;T/T;C/C;A/A;A/A;NA;G/G;A/A;T/T;NA;A/A;T/T;T/T;T/T;G/G;G/G;A/A;G/G;G/G;G/G;C/C;T/T;T/T;NA;A/A;G/G;NA;C/C;A/A;C/T;G/G;C/C;C/C;G/G;A/A;C/C;T/T;G/G;G/G;T/T;C/T;T/T;C/T;T/T;G/T;A/A;C/C;T/T;T/T;A/A;G/G;C/C;T/T;A/A;C/C;C/C;G/G;C/C;C/T;A/A;G/G;T/T;C/C;C/C;C/C;G/G;NA;NA;A/C;…
FP398;T/T;G/G;T/T;C/C;G/G;T/T;C/C;C/C;NA;T/T;G/G;A/A;T/T;T/T;T/T;C/T;G/G;C/C;T/T;A/A;T/T;T/T;A/A;C/C;T/T;A/A;T/T;C/C;T/T;T/T;C/C;A/A;G/G;C/C;A/A;A/A;NA;G/G;A/A;T/T;NA;A/A;T/T;T/T;T/T;G/G;G/G;A/A;A/G;G/G;G/G;C/C;C/C;T/T;G/G;A/A;G/G;NA;T/T;A/A;C/T;G/G;C/T;C/C;G/T;A/G;C/T;T/T;A/A;G/G;T/T;T/T;T/T;T/T;T/T;G/G;A/A;C/C;C/T;T/T;A/A;G/G;G/G;T/T;A/A;C/C;C/C;G/G;C/C;C/T;A/C;G/G;C/T;C/C;C/G;C/C;G/G;NA;NA;A/A…
FP399;T/T;G/G;T/T;C/C;G/G;T/T;C/C;C/C;NA;T/T;G/G;A/A;T/T;T/T;T/T;C/C;G/G;C/C;T/T;A/A;T/T;T/T;A/A;C/C;T/T;A/A;T/T;T/T;T/T;T/T;C/C;A/A;G/G;C/C;A/A;A/A;NA;G/G;G/G;T/T;NA;A/A;C/C;G/G;C/T;G/G;G/G;G/G;G/G;G/G;G/G;C/C;C/C;T/T;G/G;A/A;G/G;NA;T/T;A/A;C/C;G/G;T/T;C/C;T/T;G/G;T/T;T/T;G/G;G/G;T/T;T/T;T/T;C/C;T/T;T/T;A/A;C/C;T/T;T/T;A/A;G/G;G/G;T/T;A/A;T/T;C/C;G/G;C/C;C/T;A/C;G/G;T/T;C/C;C/C;C/C;G/G;NA;NA;A/A…
FP400;T/T;G/G;C/C;C/C;A/G;T/T;C/C;C/C;NA;T/T;G/G;A/A;T/T;C/C;T/T;T/T;G/G;C/C;T/T;A/A;T/T;T/T;A/A;C/C;C/C;A/A;T/T;T/T;T/T;T/T;C/C;A/A;G/G;T/T;A/A;A/A;NA;G/G;A/G;T/T;NA;A/A;C/T;G/T;C/T;G/G;G/G;G/G;A/A;T/T;G/G;C/C;T/T;T/T;A/A;A/A;G/G;NA;C/C;A/A;C/C;G/G;C/T;C/C;G/G;A/A;C/C;T/T;A/A;G/G;T/T;C/T;T/T;C/C;T/T;T/T;A/A;C/C;T/T;T/T;A/A;G/G;G/G;T/T;A/A;C/C;C/C;G/G;T/T;T/T;C/C;G/G;C/C;C/C;G/G;C/C;G/G;NA;NA;C/C…
FP401;T/T;G/G;T/T;C/C;G/G;T/T;C/C;C/C;NA;T/T;T/T;A/A;T/T;T/T;T/T;C/C;G/G;C/C;T/T;A/A;T/T;T/T;A/A;C/C;C/T;A/A;T/T;C/C;C/C;T/T;C/C;A/A;T/T;T/T;A/A;A/A;NA;G/G;A/G;T/T;NA;A/A;C/T;T/T;T/T;G/G;G/G;G/G;G/G;G/G;G/G;C/C;C/C;T/T;G/G;A/A;G/G;NA;C/T;A/A;C/C;G/G;C/T;C/C;G/G;A/G;C/T;T/T;A/A;G/G;T/T;T/T;T/T;T/T;T/T;G/G;A/A;T/T;C/C;T/T;A/A;G/G;C/C;T/T;A/A;C/C;C/T;G/G;C/C;C/C;A/A;G/G;T/T;C/C;C/C;C/C;G/G;NA;NA;A/A…
FP402;T/T;G/G;C/C;C/C;A/A;T/T;C/C;C/C;NA;T/T;T/T;A/A;T/T;C/C;T/T;C/C;G/G;C/C;T/T;A/A;T/T;T/T;A/A;C/C;C/C;A/A;T/T;T/T;T/T;T/T;C/C;A/A;G/G;C/C;A/A;A/A;NA;G/G;A/A;T/T;NA;A/A;T/T;T/T;T/T;G/G;G/G;A/A;A/A;T/T;G/G;C/C;T/T;T/T;A/A;A/A;G/G;NA;C/T;A/A;C/C;G/G;T/T;C/C;T/T;G/G;T/T;T/T;A/G;G/G;T/T;T/T;T/T;C/T;T/T;G/T;A/A;C/C;T/T;T/T;A/A;G/G;G/G;T/T;A/A;C/C;C/T;G/G;C/C;C/T;A/C;G/G;T/T;C/C;G/G;C/C;G/G;NA;NA;C/C…
FP403;T/T;G/G;C/C;C/C;A/A;T/T;C/C;C/C;NA;T/T;T/T;A/A;T/T;T/T;T/T;T/T;G/G;C/C;T/T;A/A;T/T;T/T;A/A;C/C;C/T;A/A;T/T;C/C;C/C;T/T;C/C;A/A;T/T;C/C;A/A;A/A;NA;G/G;G/G;T/T;NA;A/A;C/C;G/G;C/T;G/G;G/G;A/A;A/A;T/T;G/G;C/C;T/T;T/T;A/A;A/A;G/G;NA;T/T;A/A;C/C;G/G;C/T;C/C;G/G;A/G;C/T;T/T;A/A;G/G;T/T;T/T;T/T;C/C;T/T;G/G;A/A;C/C;C/T;T/T;A/A;G/G;C/C;T/T;A/A;C/C;T/T;G/G;T/T;T/T;C/C;G/G;C/C;C/C;G/G;C/C;G/G;NA;NA;A/A…
FP404;T/T;G/G;C/C;C/C;G/G;T/T;C/C;C/C;NA;T/T;T/T;A/A;T/T;T/T;T/T;C/C;G/G;C/C;T/T;A/A;T/T;T/T;A/A;C/C;C/T;A/A;T/T;C/C;C/C;T/T;C/C;A/A;T/T;C/C;A/A;A/A;NA;G/G;A/A;T/T;NA;A/A;T/T;T/T;T/T;G/G;G/G;G/G;A/G;T/T;G/G;C/C;T/T;T/T;A/A;A/A;G/G;NA;C/C;A/A;T/T;G/G;C/T;C/C;G/G;A/G;C/T;T/T;G/G;G/G;T/T;T/T;T/T;C/T;T/T;G/T;A/A;C/C;T/T;T/T;A/A;G/G;C/C;T/T;A/A;C/C;C/C;G/G;C/C;C/T;A/C;G/G;C/T;C/C;C/C;C/C;G/G;NA;NA;A/A…
FP405;T/T;G/G;C/T;C/C;A/A;T/T;C/C;C/C;NA;T/T;T/T;A/A;T/T;T/T;T/T;T/T;G/G;C/C;T/T;A/A;T/T;T/T;A/A;C/C;C/C;A/A;T/T;T/T;T/T;T/T;C/C;A/A;G/G;C/T;A/A;A/A;NA;G/G;A/A;T/T;NA;A/A;T/T;T/T;T/T;G/G;G/G;A/G;A/G;G/T;G/G;C/C;C/T;T/T;G/G;A/A;G/G;NA;C/C;A/A;C/C;G/G;C/T;C/C;G/G;G/G;T/T;T/T;A/G;G/G;T/T;C/C;T/T;T/T;T/T;G/G;A/A;NA;C/T;T/T;A/A;G/G;G/G;T/T;A/A;C/C;C/T;G/G;C/C;C/C;A/A;G/G;T/T;C/C;C/C;C/C;G/G;NA;NA;A/A;…
FP406;T/T;G/G;C/C;C/C;A/A;T/T;C/C;C/C;NA;T/T;T/T;A/A;T/T;C/T;T/T;C/C;G/G;C/C;T/T;A/A;T/T;T/T;A/A;C/C;C/T;A/A;T/T;T/T;T/T;T/T;C/C;A/A;G/G;C/C;A/A;A/A;NA;G/G;NA;T/T;NA;A/A;C/T;G/G;T/T;G/G;G/G;G/G;A/A;T/T;G/G;C/C;T/T;T/T;A/A;A/A;G/G;NA;T/T;A/A;C/C;G/G;T/T;C/C;T/T;G/G;T/T;T/T;A/G;G/G;T/T;C/T;T/T;C/C;T/T;T/T;A/A;C/C;T/T;T/T;A/A;G/G;G/G;T/T;A/A;C/C;T/T;G/G;C/C;C/T;A/A;G/G;T/T;C/C;C/C;C/C;G/G;NA;NA;A/C;…
FP407;T/T;G/G;C/T;C/C;A/G;T/T;C/C;C/C;NA;T/T;G/G;A/A;T/T;C/T;T/T;C/C;G/G;C/C;T/T;A/A;T/T;T/T;A/A;C/C;C/T;A/A;T/T;C/C;C/C;T/T;C/C;A/A;T/T;C/C;A/A;A/A;NA;G/G;A/G;T/T;NA;A/A;C/C;G/T;C/T;G/G;G/G;A/A;G/G;G/T;G/G;C/C;C/T;T/T;G/G;A/A;G/G;NA;C/C;A/A;T/T;G/G;C/C;C/C;G/G;A/A;C/C;T/T;A/G;G/G;T/T;C/T;T/T;C/T;T/T;G/G;A/A;C/C;C/T;T/T;A/A;G/G;C/C;T/T;A/A;C/T;T/T;G/G;T/T;T/T;C/C;G/G;C/C;C/C;C/C;C/C;G/G;NA;NA;A/C…
FP408;T/T;G/G;T/T;C/C;A/A;T/T;C/C;C/C;NA;T/T;T/T;A/A;T/T;T/T;T/T;C/T;G/G;C/C;T/T;A/A;T/T;T/T;A/A;C/C;T/T;A/A;T/T;C/C;C/C;T/T;C/C;A/A;G/G;C/T;A/A;A/A;NA;G/G;G/G;T/T;NA;A/A;C/C;G/G;C/C;G/G;G/G;A/G;G/G;G/G;G/G;C/C;C/C;T/T;G/G;A/A;G/G;NA;C/T;A/A;C/T;G/G;C/T;C/C;G/G;A/A;C/C;T/T;G/G;G/G;T/T;T/T;T/T;C/C;T/T;T/T;A/A;C/C;C/T;T/T;A/A;G/G;C/G;T/T;A/A;C/C;C/T;G/G;T/T;C/C;A/A;G/G;T/T;C/C;G/G;C/C;G/G;NA;NA;A/A…
FP409;T/T;G/G;C/T;C/C;G/G;T/T;C/C;C/C;NA;T/T;T/T;A/A;T/T;C/T;T/T;C/C;G/G;C/C;T/T;A/A;T/T;T/T;A/A;C/C;C/T;A/A;T/T;C/C;C/C;T/T;C/C;A/A;T/T;C/C;A/A;A/A;NA;G/G;G/G;T/T;NA;A/A;T/T;T/T;T/T;G/G;G/G;A/G;A/G;G/T;G/G;C/C;C/T;T/T;G/G;A/A;G/G;NA;C/C;A/A;T/T;G/G;C/C;C/C;G/G;A/A;C/C;T/T;G/G;G/G;T/T;T/T;T/T;C/C;T/T;T/T;A/A;C/C;T/T;T/T;A/A;G/G;C/C;T/T;A/A;C/T;T/T;G/G;C/C;C/C;A/A;G/G;T/T;C/C;C/C;C/C;G/G;NA;NA;A/C…
FP410;T/T;G/G;T/T;C/C;A/G;T/T;C/C;C/C;NA;T/T;T/T;A/A;T/T;C/T;T/T;C/C;G/G;C/C;T/T;A/A;T/T;T/T;A/A;C/C;T/T;A/A;T/T;C/C;C/C;T/T;C/C;A/A;T/T;C/C;A/A;A/A;NA;G/G;A/A;T/T;NA;A/A;T/T;T/T;T/T;G/G;G/G;A/G;G/G;G/G;G/G;C/C;C/C;T/T;G/G;A/A;G/G;NA;C/T;A/A;T/T;G/G;C/C;C/C;G/G;A/A;C/C;T/T;A/G;G/G;T/T;C/C;T/T;C/C;T/T;G/T;A/A;C/C;C/T;T/T;A/A;G/G;C/C;T/T;A/A;C/C;C/C;G/G;C/C;C/T;A/A;G/G;T/T;C/C;C/C;C/C;G/G;NA;NA;C/C…
FP411;T/T;G/G;C/C;C/C;A/A;T/T;C/C;C/C;NA;T/T;G/G;A/A;T/T;C/C;T/T;T/T;G/G;C/C;T/T;A/A;T/T;T/T;A/A;C/C;C/C;A/A;T/T;T/T;T/T;T/T;C/C;A/A;G/G;C/T;A/A;A/A;NA;G/G;A/A;T/T;NA;A/A;T/T;T/T;T/T;G/G;G/G;G/G;A/A;T/T;G/G;C/C;T/T;T/T;A/A;A/A;G/G;NA;C/T;A/A;C/C;G/G;T/T;C/C;T/T;G/G;T/T;T/T;A/A;G/G;T/T;C/T;T/T;C/T;T/T;T/T;A/A;C/C;T/T;T/T;A/A;G/G;G/G;T/T;A/A;C/T;T/T;G/G;C/C;C/T;A/C;G/G;C/T;C/C;G/G;C/C;G/G;NA;NA;C/C…
FP412;T/T;G/G;C/C;C/C;G/G;T/T;C/C;C/C;NA;T/T;G/G;A/A;T/T;T/T;T/T;C/C;G/G;C/C;T/T;A/A;T/T;T/T;A/A;C/C;C/C;A/A;T/T;T/T;C/T;T/T;C/C;A/A;G/T;C/T;A/A;A/A;NA;G/G;A/G;T/T;NA;A/A;C/T;G/T;C/C;G/G;G/G;G/G;A/A;T/T;G/G;C/C;T/T;T/T;A/A;A/A;G/G;NA;T/T;A/A;C/T;G/G;C/T;C/C;G/G;G/G;T/T;T/T;A/A;G/G;T/T;T/T;T/T;C/C;T/T;T/T;A/A;C/C;C/T;T/T;A/A;G/G;C/G;T/T;A/A;T/T;C/C;G/G;C/C;C/C;A/A;G/G;T/T;C/C;G/G;C/C;G/G;NA;NA;A/A…
FP413;T/T;G/G;C/C;C/C;A/G;T/T;C/C;C/C;NA;T/T;G/G;A/A;T/T;T/T;T/T;C/T;G/G;C/C;T/T;A/A;T/T;T/T;A/A;C/C;C/C;A/A;T/T;T/T;T/T;T/T;C/C;A/A;G/G;T/T;A/A;A/A;NA;G/G;NA;T/T;NA;A/A;T/T;G/T;T/T;G/G;G/G;G/G;A/A;T/T;G/G;C/C;T/T;T/T;G/G;A/A;G/G;NA;C/C;A/A;C/C;G/G;T/T;C/C;T/T;G/G;T/T;T/T;A/G;G/G;T/T;T/T;T/T;C/T;T/T;G/T;A/A;C/C;T/T;T/T;A/A;G/G;G/G;T/T;A/A;T/T;T/T;G/G;C/C;C/C;A/A;G/G;T/T;C/C;C/C;C/C;G/G;NA;NA;A/A;…
FP414;T/T;G/G;C/T;C/C;A/A;T/T;C/C;C/C;NA;T/T;G/G;A/A;T/T;C/C;T/T;T/T;G/G;C/C;T/T;A/A;T/T;T/T;A/A;C/C;C/C;A/A;T/T;C/C;C/C;T/T;C/C;A/A;T/T;T/T;A/A;A/A;NA;G/G;A/A;T/T;NA;A/A;T/T;T/T;T/T;G/G;G/G;A/G;A/G;G/T;G/G;C/C;C/T;T/T;G/G;A/A;G/G;NA;C/C;A/A;T/T;G/G;C/C;C/C;G/G;A/A;C/C;T/T;A/G;G/G;T/T;C/T;T/T;T/T;T/T;G/G;A/A;C/C;C/T;T/T;A/A;G/G;C/C;T/T;A/A;T/T;T/T;G/G;C/C;C/T;A/C;G/G;C/C;C/C;C/C;C/C;G/G;NA;NA;C/C…
FP415;T/T;G/G;C/C;C/C;A/A;T/T;C/C;C/C;NA;T/T;G/G;A/A;T/T;C/T;T/T;C/C;G/G;C/C;T/T;A/A;T/T;T/T;A/A;C/C;T/T;A/A;T/T;C/C;C/C;T/T;C/C;A/A;T/T;C/T;A/A;A/A;NA;G/G;A/A;T/T;NA;A/A;T/T;T/T;T/T;G/G;G/G;G/G;A/A;T/T;G/G;C/C;C/T;T/T;G/G;A/A;G/G;NA;C/C;A/A;C/T;G/G;C/T;C/C;G/T;G/G;T/T;T/T;A/A;G/G;T/T;NA;T/T;C/C;T/T;T/T;A/A;C/C;C/T;T/T;A/A;G/G;C/C;T/T;A/A;T/T;T/T;G/G;C/C;C/C;A/A;G/G;T/T;C/C;C/C;C/C;G/G;NA;NA;A/C;…
FP416;T/T;G/G;C/C;C/C;A/G;T/T;C/C;C/C;NA;T/T;T/T;A/A;T/T;T/T;T/T;C/C;G/G;C/C;T/T;A/A;T/T;T/T;A/A;C/C;T/T;A/A;T/T;T/T;C/T;T/T;C/C;A/A;T/T;C/C;A/A;A/A;NA;G/G;G/G;T/T;NA;A/A;C/C;G/G;C/C;G/G;G/G;A/A;A/A;T/T;G/G;C/C;T/T;T/T;G/G;A/A;G/G;NA;T/T;A/A;T/T;G/G;C/C;C/C;G/G;A/A;C/C;T/T;G/G;G/G;T/T;NA;T/T;C/C;T/T;T/T;A/A;C/C;T/T;T/T;A/A;G/G;G/G;T/T;A/A;C/C;C/C;G/G;C/C;C/T;A/C;G/G;C/T;C/C;G/G;C/C;G/G;NA;NA;A/A;…
FP417;T/T;G/G;C/T;C/C;G/G;T/T;C/C;C/C;NA;T/T;G/G;A/A;T/T;C/C;T/T;C/C;G/G;C/C;T/T;A/A;T/T;T/T;A/A;C/C;C/C;A/A;T/T;T/T;T/T;T/T;C/C;A/A;G/G;C/C;A/A;A/A;NA;G/G;A/A;T/T;NA;A/A;C/T;G/T;C/T;G/G;G/G;A/A;A/G;G/T;G/G;C/C;C/T;T/T;G/G;A/A;G/G;NA;C/C;A/A;T/T;G/G;C/C;C/C;G/G;A/A;C/C;T/T;A/G;G/G;T/T;NA;T/T;C/T;T/T;G/T;A/A;C/C;C/T;T/T;A/A;G/G;G/G;T/T;A/A;C/C;C/T;G/G;C/C;C/T;A/A;G/G;T/T;C/C;G/G;C/C;G/G;NA;NA;C/C;…
FP418;T/T;G/G;C/T;C/C;A/A;T/T;C/C;C/C;NA;T/T;G/G;A/A;T/T;C/C;T/T;T/T;G/G;C/C;T/T;A/A;T/T;T/T;A/A;C/C;C/T;A/A;T/T;T/T;C/T;T/T;C/C;A/A;NA;T/T;A/A;A/A;NA;G/G;G/G;T/T;NA;A/A;C/C;G/G;C/C;G/G;G/G;A/A;A/G;G/T;G/G;C/C;C/C;T/T;G/G;A/A;G/G;NA;C/T;A/A;T/T;G/G;C/C;C/C;G/G;A/A;C/C;T/T;G/G;G/G;T/T;NA;T/T;T/T;T/T;G/G;A/A;C/C;T/T;T/T;A/A;G/G;C/G;T/T;A/A;C/T;C/T;G/G;NA;T/T;C/C;G/G;C/C;C/C;C/C;C/C;G/G;NA;NA;C/C;A/…
FP419;T/T;G/G;C/C;C/C;A/A;T/T;C/C;C/C;NA;T/T;T/T;A/A;T/T;C/C;T/T;C/T;G/G;C/C;T/T;A/A;T/T;T/T;A/A;C/C;T/T;A/A;T/T;C/C;C/C;T/T;C/C;A/A;T/T;C/C;A/A;A/A;NA;G/G;A/A;T/T;NA;A/A;T/T;T/T;T/T;G/G;G/G;G/G;A/A;T/T;G/G;C/C;T/T;T/T;A/A;A/A;G/G;NA;C/C;A/A;C/T;G/G;C/T;C/C;G/G;A/A;C/C;T/T;A/G;G/G;T/T;NA;T/T;T/T;T/T;G/G;A/A;T/T;C/C;T/T;A/A;G/G;C/C;T/T;A/A;C/C;C/C;G/G;C/C;T/T;C/C;G/G;C/C;C/C;C/C;C/C;G/G;NA;NA;C/C;…
FP420;T/T;G/G;T/T;C/C;A/A;T/T;C/C;C/C;NA;T/T;T/T;A/A;T/T;T/T;T/T;C/C;G/G;C/C;T/T;A/A;T/T;T/T;A/A;C/C;T/T;A/A;T/T;C/C;C/C;T/T;C/C;A/A;T/T;C/T;A/A;A/A;NA;G/G;G/G;T/T;NA;A/A;C/C;G/G;C/C;G/G;G/G;NA;G/G;G/G;G/G;C/C;C/C;T/T;G/G;A/A;G/G;NA;C/C;A/A;C/C;G/G;T/T;C/C;G/T;G/G;T/T;T/T;A/G;G/G;T/T;NA;T/T;T/T;T/T;G/G;A/A;T/T;C/C;T/T;A/A;G/G;C/G;T/T;A/A;C/C;C/C;G/G;NA;T/T;C/C;G/G;C/C;C/C;G/G;C/C;G/G;NA;NA;A/A;G/…
FP421;T/T;G/G;C/C;C/C;A/A;T/T;C/C;C/C;NA;T/T;T/T;A/A;T/T;T/T;T/T;C/C;G/G;C/C;T/T;A/A;T/T;T/T;A/A;C/C;C/C;A/A;T/T;C/C;C/C;T/T;C/C;A/A;T/T;C/T;A/A;A/A;NA;G/G;A/A;T/T;NA;A/A;T/T;G/T;C/T;G/G;G/G;A/A;A/A;T/T;G/G;C/C;T/T;T/T;A/A;A/A;G/G;NA;T/T;A/A;T/T;G/G;T/T;C/C;G/T;G/G;T/T;T/T;G/G;G/G;T/T;NA;T/T;T/T;T/T;G/G;A/A;T/T;C/C;T/T;A/A;G/G;C/C;T/T;A/A;C/T;T/T;G/G;NA;T/T;C/C;G/G;C/C;C/C;G/G;C/C;G/G;NA;NA;A/A;G…
FP422;T/T;G/G;C/C;C/C;A/G;T/T;C/C;C/C;NA;T/T;G/G;A/A;T/T;T/T;T/T;C/T;G/G;C/C;T/T;A/A;T/T;T/T;A/A;C/C;C/C;A/A;T/T;T/T;T/T;T/T;C/C;A/A;G/G;T/T;A/A;A/A;NA;G/G;G/G;T/T;NA;A/A;T/T;G/T;T/T;G/G;G/G;G/G;A/A;T/T;G/G;C/C;T/T;T/T;G/G;A/A;G/G;NA;C/C;A/A;C/C;G/G;T/T;C/C;G/T;G/G;T/T;T/T;A/G;G/G;T/T;NA;T/T;C/T;T/T;G/T;A/A;C/C;C/T;T/T;A/A;G/G;G/G;T/T;A/A;T/T;T/T;G/G;C/C;C/C;A/A;G/G;T/T;C/C;C/C;C/C;G/G;NA;NA;A/A;…
FP423;T/T;G/G;C/T;C/C;A/A;T/T;C/C;C/C;NA;T/T;G/G;A/A;T/T;T/T;T/T;C/C;G/G;C/C;T/T;A/A;T/T;T/T;A/A;C/C;C/T;A/A;T/T;C/C;C/C;T/T;C/C;A/A;T/T;T/T;A/A;A/A;NA;G/G;G/G;T/T;NA;A/A;C/C;G/G;C/C;G/G;G/G;A/A;A/G;G/T;G/G;C/C;T/T;T/T;G/G;A/A;G/G;NA;C/C;A/A;C/T;G/G;C/C;C/C;G/G;A/A;C/C;T/T;G/G;G/G;T/T;NA;T/T;C/C;T/T;T/T;A/A;C/C;T/T;T/T;A/A;G/G;C/C;T/T;A/A;T/T;T/T;G/G;C/C;C/T;A/C;G/G;C/T;C/C;C/C;C/C;G/G;NA;NA;A/A;…
FP424;T/T;G/G;T/T;C/C;A/A;T/T;C/C;C/C;NA;T/T;G/G;A/A;T/T;C/C;T/T;C/T;G/G;C/C;T/T;A/A;T/T;T/T;A/A;C/C;C/C;A/A;T/T;T/T;C/T;T/T;C/C;A/A;G/T;T/T;A/A;A/A;NA;G/G;A/A;T/T;NA;A/A;T/T;T/T;T/T;G/G;G/G;G/G;A/G;G/G;G/G;C/C;C/C;T/T;G/G;A/A;G/G;NA;C/T;A/A;T/T;G/G;C/C;C/C;G/G;A/A;C/C;T/T;A/A;G/G;T/T;NA;T/T;T/T;T/T;G/G;A/A;T/T;C/C;T/T;A/A;G/G;C/G;T/T;A/A;C/C;C/C;G/G;C/C;T/T;C/C;G/G;C/C;C/C;G/G;C/C;G/G;NA;NA;C/C;…
FP425;T/T;G/G;C/C;C/C;A/A;T/T;C/C;C/C;NA;T/T;T/T;A/A;T/T;C/C;T/T;C/C;G/G;C/C;T/T;A/A;T/T;T/T;A/A;C/C;T/T;A/A;T/T;T/T;C/T;T/T;C/C;A/A;G/T;C/T;A/A;A/A;NA;G/G;A/A;T/T;NA;A/A;T/T;T/T;T/T;G/G;G/G;A/A;A/A;T/T;G/G;C/C;T/T;T/T;A/G;A/A;G/G;NA;C/C;A/A;T/T;G/G;C/C;C/C;G/G;A/A;C/C;T/T;G/G;G/G;T/T;NA;T/T;T/T;T/T;G/G;A/A;T/T;C/C;T/T;A/A;G/G;C/G;T/T;A/A;C/C;C/C;G/G;NA;T/T;C/C;G/G;C/C;C/C;G/G;C/C;G/G;NA;NA;C/C;A…
FP426;T/T;G/G;C/T;C/C;A/A;T/T;C/C;C/C;NA;T/T;G/G;A/A;T/T;C/C;T/T;C/C;G/G;C/C;T/T;A/A;T/T;T/T;A/A;C/C;T/T;A/A;T/T;C/C;C/C;T/T;C/C;A/A;T/T;C/T;A/A;A/A;NA;G/G;A/A;T/T;NA;A/A;T/T;T/T;T/T;G/G;G/G;A/A;A/G;G/T;G/G;C/C;C/C;T/T;G/G;A/A;G/G;NA;C/C;A/A;T/T;G/G;T/T;C/C;G/T;A/G;C/T;T/T;A/G;G/G;T/T;NA;T/T;C/C;T/T;T/T;A/A;C/C;T/T;T/T;A/A;G/G;C/C;T/T;A/A;T/T;T/T;G/G;C/C;C/C;A/A;G/G;T/T;C/C;C/C;C/C;G/G;NA;NA;C/C;…
FE613;T/T;G/G;T/T;C/C;A/A;A/A;C/C;T/T;T/T;T/T;T/T;C/C;T/T;T/T;T/T;C/C;A/A;C/C;G/G;C/C;T/T;T/T;G/G;T/T;C/C;A/A;A/A;C/C;C/C;T/T;C/C;A/A;T/T;C/C;A/A;G/G;G/G;G/G;A/A;A/A;G/G;A/A;T/T;T/T;T/T;G/G;G/G;G/G;G/G;T/T;G/G;C/C;T/T;T/T;A/A;A/A;G/G;C/C;C/C;A/A;T/T;G/G;C/C;C/C;G/G;A/A;C/C;T/T;A/A;G/G;T/T;T/T;T/T;C/C;T/T;T/T;A/A;C/C;T/T;G/G;A/A;G/G;G/G;T/T;A/A;T/T;T/T;G/G;C/C;T/T;A/A;A/A;C/C;T/T;G/G;C/C;A/A;T/T;T…
FE614;C/C;G/G;T/T;T/T;G/G;T/T;T/T;C/C;T/T;T/T;T/T;A/A;C/C;C/C;C/C;T/T;G/G;T/T;T/T;C/C;C/C;T/T;A/A;C/C;T/T;A/A;T/T;C/C;T/T;T/T;C/C;A/A;G/G;T/T;A/A;A/A;G/G;G/G;G/G;T/T;G/G;A/A;T/T;G/G;T/T;T/T;G/G;A/A;A/A;T/T;G/G;C/C;C/C;G/G;G/G;G/G;G/G;T/T;T/T;G/G;C/C;A/A;C/C;T/T;G/G;G/G;C/C;C/C;G/G;G/G;T/T;C/C;C/C;T/T;T/T;G/G;A/A;C/C;T/T;T/T;G/G;A/A;G/G;T/T;A/A;C/C;C/C;G/G;C/C;C/C;C/C;G/G;C/C;C/C;G/G;T/T;G/G;T/T;T…
FP427;C/C;G/G;T/T;NA;G/G;A/A;C/T;C/C;T/T;T/T;T/T;A/A;T/T;T/T;T/T;C/T;G/G;T/T;T/T;C/C;C/C;T/T;A/G;T/T;C/T;A/A;T/T;C/C;T/T;T/T;C/C;A/A;G/G;T/T;A/A;A/A;G/G;G/G;G/G;T/T;G/G;A/A;T/T;G/G;T/T;T/T;G/G;A/A;G/G;T/T;G/G;C/C;NA;T/T;A/A;A/A;G/G;NA;C/T;A/G;C/T;A/G;C/C;T/T;G/G;G/G;C/C;C/C;A/G;G/G;T/T;C/T;C/C;C/T;T/T;G/T;A/A;C/C;T/T;G/T;A/A;NA;G/G;T/T;A/A;T/T;C/T;G/G;C/C;T/T;A/A;A/A;C/C;T/T;G/G;C/T;NA;T/T;T/T;A/…
FP428;T/T;G/G;T/T;NA;A/A;A/A;C/C;T/T;T/T;T/T;T/T;A/A;T/T;C/C;C/C;C/C;NA;C/C;G/T;C/C;NA;T/T;G/G;C/C;C/C;A/A;A/A;C/C;C/C;T/T;C/C;A/A;G/T;C/T;A/A;A/A;G/G;G/G;A/A;A/A;G/G;A/A;T/T;T/T;T/T;G/G;G/G;A/A;A/G;T/T;G/G;C/C;NA;G/T;G/G;A/A;G/G;NA;C/C;A/A;T/T;NA;C/C;C/C;G/G;A/A;C/C;C/T;G/G;G/G;T/T;T/T;C/C;C/C;T/T;T/T;A/A;C/C;T/T;G/G;A/A;G/G;G/G;T/T;A/A;T/T;C/C;G/G;C/C;T/T;A/A;A/A;C/C;T/T;G/G;C/T;NA;T/T;T/T;A/A;…
FP429;T/T;G/G;T/T;NA;A/A;A/T;C/C;NA;T/T;T/T;T/T;A/A;T/T;C/T;C/C;C/C;A/G;C/C;G/T;C/C;C/T;T/T;G/G;C/C;C/C;A/A;A/A;C/C;C/C;T/T;C/C;A/A;T/T;C/T;A/A;A/A;G/G;G/G;A/A;A/A;G/G;A/A;T/T;T/T;T/T;G/G;G/G;A/A;A/G;T/T;G/G;C/C;NA;G/T;G/G;A/A;G/G;NA;C/C;A/A;T/T;NA;C/C;C/C;G/G;A/G;C/C;T/T;G/G;G/G;T/T;T/T;T/T;C/C;T/T;G/T;A/A;C/C;T/T;G/T;A/A;NA;G/G;T/T;A/A;C/T;C/T;G/G;C/C;C/T;A/A;A/A;C/C;T/T;G/G;C/T;NA;T/T;T/T;A/A;…
FP430;C/T;G/G;T/T;NA;A/G;A/T;C/T;C/T;T/T;T/T;T/T;A/A;C/T;C/C;C/C;C/C;G/G;C/T;G/T;C/C;C/T;T/T;A/G;C/C;C/T;A/A;A/A;C/C;C/C;T/T;C/C;A/A;G/T;C/T;A/A;A/A;G/G;G/G;A/A;A/A;G/G;A/A;T/T;T/T;T/T;G/G;G/G;A/A;A/A;T/T;G/G;C/C;NA;G/G;G/G;A/A;G/G;NA;C/C;A/A;T/T;NA;C/C;T/T;G/G;G/G;C/C;C/C;G/G;G/G;T/T;T/T;T/T;C/C;T/T;T/T;A/A;C/C;T/T;G/G;A/G;A/A;G/G;T/T;A/A;C/T;C/T;G/G;C/C;C/T;A/C;A/G;C/C;C/T;G/G;C/C;NA;T/T;T/T;A/…
FP431;C/T;G/G;T/T;NA;G/G;T/T;T/T;T/T;T/T;T/T;T/T;A/A;C/C;C/C;C/C;C/T;A/A;C/T;G/T;C/C;C/T;T/T;A/A;C/C;T/T;A/A;T/T;C/C;T/T;T/T;C/C;A/A;G/G;C/T;A/A;G/G;G/G;G/G;A/A;A/A;G/G;A/A;T/T;T/T;T/T;T/T;G/G;G/G;G/G;T/T;G/G;C/C;NA;T/T;A/A;A/A;G/G;NA;T/T;G/G;C/C;A/A;C/C;T/T;G/G;G/G;C/C;C/C;A/A;G/G;T/T;T/T;C/C;T/T;T/T;G/G;A/A;C/C;T/T;T/T;G/G;A/A;G/G;T/T;A/A;C/C;T/T;G/G;C/C;C/T;A/C;A/G;C/C;C/T;G/G;C/T;NA;T/T;T/T;A…
FP432;C/C;G/G;T/T;NA;G/G;T/T;T/T;T/T;T/T;T/T;T/T;A/C;C/C;C/C;C/C;T/T;A/G;T/T;G/T;C/C;C/T;T/T;A/G;C/C;T/T;A/A;T/T;C/C;T/T;T/T;C/C;A/A;G/G;C/T;A/A;G/G;G/G;G/G;A/A;A/A;G/G;A/A;T/T;T/T;T/T;T/T;G/G;G/G;G/G;T/T;G/G;C/C;NA;T/T;A/A;A/A;G/G;NA;C/T;G/G;C/C;A/A;C/C;T/T;G/G;G/G;C/C;C/C;A/A;G/G;T/T;C/T;C/C;T/T;T/T;G/G;A/A;C/C;T/T;T/T;G/G;A/A;G/G;T/T;A/A;C/C;T/T;G/G;C/C;C/T;A/C;A/G;C/C;C/T;G/G;T/T;NA;T/T;T/T;A…
FP433;C/T;G/G;T/T;NA;A/A;A/A;T/T;C/T;T/T;T/T;T/T;A/A;T/T;C/C;C/C;C/T;A/G;C/T;G/T;C/C;C/T;T/T;G/G;T/T;C/T;A/A;A/A;C/C;C/C;T/T;C/C;A/A;T/T;C/T;A/A;G/G;G/G;G/G;A/A;A/A;G/G;A/A;T/T;T/T;T/T;G/G;G/G;A/G;A/A;T/T;G/G;C/C;NA;G/G;G/G;NA;G/G;NA;T/T;G/G;NA;A/A;C/C;T/T;G/G;G/G;C/C;C/C;G/G;G/G;T/T;C/C;C/C;T/T;T/T;G/G;A/A;C/C;T/T;G/G;A/A;G/G;G/G;T/T;A/A;T/T;T/T;G/G;C/C;T/T;A/A;A/A;C/C;T/T;G/G;T/T;NA;T/T;T/T;A/A…
FP434;C/T;G/G;T/T;NA;G/G;A/A;C/T;C/C;T/T;T/T;T/T;A/A;T/T;C/T;C/C;T/T;G/G;C/T;G/T;C/C;C/T;T/T;G/G;C/T;C/C;A/A;T/T;C/C;T/T;T/T;C/C;A/A;G/G;T/T;A/A;A/G;G/G;G/G;G/G;T/T;G/G;A/A;T/T;T/T;T/T;T/T;G/G;A/G;A/A;T/T;G/G;C/C;NA;G/G;G/G;G/G;G/G;NA;T/T;G/G;C/C;A/A;C/C;T/T;G/G;G/G;C/C;C/C;A/A;G/G;T/T;T/T;T/T;C/C;T/T;T/T;A/A;C/C;T/T;G/T;A/A;G/G;G/G;T/T;A/A;T/T;T/T;G/G;C/C;C/C;C/C;G/G;C/C;C/C;G/G;T/T;NA;T/T;T/T;A…
FP435;C/C;G/G;T/T;NA;G/G;T/T;C/C;C/C;T/T;T/T;T/T;A/A;C/C;T/T;T/T;T/T;A/G;T/T;T/T;C/C;C/C;T/T;A/G;C/C;C/T;A/A;A/T;C/C;C/T;T/T;C/C;A/A;G/T;T/T;A/A;G/G;G/G;G/G;G/G;T/T;G/G;A/A;T/T;G/G;T/T;G/G;G/G;A/A;G/G;T/T;G/G;C/C;NA;T/T;A/A;A/A;G/G;NA;C/T;A/A;T/T;NA;C/C;C/C;G/G;A/A;C/C;T/T;G/G;G/G;T/T;C/C;C/C;T/T;T/T;G/G;A/A;C/C;T/T;G/T;A/G;A/A;G/G;T/T;A/A;C/C;C/C;G/G;C/C;C/T;A/C;A/G;C/C;C/T;G/G;NA;NA;T/T;T/T;A/A…
FP436;C/T;G/G;T/T;NA;G/G;T/T;C/C;C/C;T/T;T/T;T/T;A/A;C/C;C/T;C/C;T/T;A/G;C/T;G/T;C/C;C/T;T/T;A/G;C/C;T/T;A/A;A/A;C/C;C/C;T/T;C/C;A/A;T/T;T/T;A/A;G/G;G/G;G/G;G/G;T/T;G/G;A/A;T/T;G/G;T/T;G/G;G/G;A/A;G/G;T/T;G/G;C/C;NA;T/T;A/A;A/A;G/G;NA;C/T;A/A;T/T;A/G;C/C;C/C;G/G;A/G;C/C;C/C;G/G;G/G;T/T;C/T;T/T;C/C;T/T;T/T;A/A;C/C;T/T;G/G;A/A;A/A;G/G;T/T;A/A;C/C;C/C;G/G;C/C;C/T;A/C;A/G;C/C;C/C;G/G;T/T;NA;T/T;T/T;A…
FP437;C/T;G/G;T/T;NA;A/A;A/A;C/C;T/T;T/T;T/T;T/T;C/C;T/T;C/C;C/C;C/C;G/G;C/T;G/T;C/C;C/T;T/T;A/A;C/T;C/T;A/A;A/A;C/C;C/C;T/T;C/C;A/A;T/T;C/C;A/A;G/G;G/G;G/G;G/G;T/T;G/G;A/A;T/T;G/G;T/T;G/G;G/G;G/G;G/G;T/T;G/G;C/C;NA;G/T;G/G;A/A;G/G;NA;T/T;A/A;T/T;G/G;C/C;C/C;G/G;A/A;C/C;T/T;G/G;G/G;T/T;C/C;C/C;T/T;T/T;G/G;A/A;C/C;T/T;T/T;A/A;NA;G/G;T/T;A/A;T/T;C/C;G/G;C/C;C/T;A/A;A/A;C/C;C/T;G/G;T/T;NA;T/T;T/T;A/…
FP438;C/C;G/G;T/T;NA;G/G;A/T;C/C;C/C;T/T;T/T;T/T;A/A;C/T;C/T;C/C;C/T;G/G;T/T;T/T;C/C;C/C;T/T;A/G;C/C;T/T;A/A;A/T;C/C;C/T;T/T;C/C;A/A;G/T;C/T;A/A;A/A;G/G;G/G;A/A;A/A;G/G;A/A;T/T;G/T;T/T;G/G;G/G;A/A;G/G;T/T;G/G;C/C;NA;G/T;G/G;A/A;G/G;NA;C/T;G/G;C/C;A/G;C/C;C/C;G/G;A/A;C/C;T/T;A/A;G/G;T/T;C/C;C/C;T/T;T/T;G/G;A/A;C/C;T/T;T/T;G/G;A/A;G/G;T/T;A/A;C/T;C/C;G/G;C/C;C/T;A/C;A/G;C/C;C/C;G/G;C/T;NA;T/T;T/T;A…
FP439;T/T;G/G;T/T;NA;G/G;A/T;C/C;C/T;T/T;T/T;T/T;C/C;C/T;T/T;T/T;T/T;A/G;C/C;G/G;C/C;T/T;T/T;A/A;C/C;T/T;A/A;A/T;C/C;C/T;T/T;C/C;A/A;G/T;T/T;A/A;G/G;G/G;G/G;A/A;A/A;G/G;A/A;T/T;T/T;T/T;G/G;G/G;G/G;G/G;T/T;G/G;C/C;NA;T/T;A/A;A/A;G/G;NA;C/T;A/G;C/T;A/G;C/C;C/C;G/G;A/G;C/C;C/C;A/A;G/G;T/T;T/T;T/T;C/C;T/T;G/T;A/A;C/C;T/T;T/T;A/G;A/A;G/G;T/T;A/A;C/T;C/C;G/G;C/C;C/C;C/C;G/G;C/C;C/C;G/G;T/T;NA;T/T;T/T;A…
FP440;T/T;G/G;T/T;NA;G/G;T/T;C/T;T/T;T/T;T/T;T/T;C/C;C/C;T/T;T/T;T/T;A/G;C/C;G/G;C/C;T/T;T/T;A/G;C/T;T/T;A/A;T/T;C/C;T/T;T/T;C/C;A/A;G/G;T/T;A/A;G/G;G/G;G/G;A/G;A/T;G/G;A/A;T/T;T/T;T/T;T/T;G/G;G/G;G/G;T/T;G/G;C/C;NA;T/T;A/A;A/A;G/G;NA;C/C;G/G;C/C;A/G;C/C;C/C;G/G;A/G;C/C;C/C;G/G;G/G;T/T;T/T;T/T;C/C;T/T;G/G;A/A;C/C;T/T;T/T;G/G;A/A;G/G;T/T;A/A;C/C;C/C;G/G;C/C;C/C;C/C;G/G;C/C;C/C;G/G;T/T;NA;T/T;T/T;A…
FP441;C/T;G/G;T/T;NA;G/G;T/T;T/T;T/T;T/T;T/T;T/T;A/C;C/C;T/T;C/C;C/C;G/G;C/T;G/T;C/C;C/T;T/T;G/G;C/T;T/T;A/A;T/T;C/C;T/T;T/T;C/C;A/A;G/G;T/T;A/A;A/G;G/G;G/G;G/G;T/T;G/G;A/A;T/T;NA;T/T;T/T;G/G;A/A;A/A;T/T;G/G;C/C;NA;G/G;G/G;G/G;G/G;NA;C/T;A/A;T/T;G/G;C/C;C/C;G/G;A/A;C/C;T/T;A/A;G/G;T/T;C/C;C/C;C/T;T/T;G/T;A/A;C/C;T/T;G/T;G/G;A/A;G/G;T/T;A/A;C/C;C/C;G/G;C/C;T/T;A/A;A/A;C/C;T/T;G/G;C/T;NA;T/T;T/T;A/…
FP442;T/T;G/G;T/T;NA;G/G;T/T;T/T;T/T;T/T;T/T;T/T;A/C;C/C;C/T;C/C;C/C;A/A;C/C;G/G;C/C;NA;T/T;G/G;C/T;T/T;A/A;T/T;C/C;T/T;T/T;C/C;A/A;G/G;T/T;A/A;A/G;G/G;G/G;G/G;T/T;G/G;A/A;T/T;NA;T/T;T/T;G/G;A/A;G/G;T/T;G/G;C/C;NA;G/T;G/G;A/A;G/G;NA;C/T;A/A;T/T;G/G;C/C;C/C;G/G;A/A;C/C;T/T;A/A;G/G;T/T;C/C;C/C;T/T;T/T;G/G;A/A;C/C;T/T;T/T;G/G;A/A;G/G;T/T;A/A;C/C;C/C;G/G;C/C;C/C;C/C;G/G;C/C;C/C;G/G;C/T;NA;T/T;T/T;A/A…
FP443;C/C;G/G;T/T;NA;G/G;T/T;T/T;C/C;T/T;T/T;T/T;A/C;C/C;T/T;T/T;C/C;G/G;T/T;T/T;C/C;C/C;T/T;G/G;T/T;C/T;A/A;A/T;C/C;C/T;T/T;C/C;A/A;G/G;T/T;A/A;A/A;G/G;G/G;G/G;T/T;G/G;A/A;T/T;NA;T/T;G/G;G/G;A/A;A/A;T/T;G/G;C/C;NA;G/G;G/G;G/G;G/G;NA;T/T;G/G;C/C;A/A;C/C;T/T;G/G;G/G;C/C;C/C;A/A;G/G;T/T;T/T;C/C;T/T;T/T;G/G;A/A;C/C;T/T;T/T;G/G;A/A;G/G;T/T;A/A;C/C;C/C;G/G;C/C;T/T;A/A;A/A;C/C;T/T;G/G;C/C;NA;T/T;T/T;A/…
FP444;T/T;G/G;T/T;NA;G/G;A/T;C/T;C/T;T/T;T/T;T/T;A/A;C/T;C/C;C/C;T/T;A/A;C/C;G/G;C/C;T/T;T/T;G/G;C/T;T/T;A/A;A/T;C/C;C/T;T/T;C/C;A/A;G/T;C/T;A/A;G/G;G/G;G/G;G/G;A/T;G/G;A/A;T/T;T/T;T/T;G/G;G/G;A/G;A/A;T/T;G/G;C/C;NA;G/G;G/G;G/G;G/G;NA;C/T;A/A;T/T;G/G;C/C;C/C;G/G;A/A;C/C;T/T;A/G;G/G;T/T;C/C;C/C;C/T;T/T;G/T;A/A;C/C;T/T;T/T;A/A;A/A;G/G;T/T;A/A;C/T;C/C;G/G;C/C;T/T;A/C;A/G;C/C;C/T;G/G;T/T;NA;T/T;T/T;A…
FP445;C/C;G/G;T/T;NA;A/G;T/T;T/T;C/C;T/T;T/T;T/T;A/C;C/C;T/T;T/T;C/C;G/G;T/T;T/T;C/C;C/C;T/T;A/A;C/C;C/C;A/A;A/T;C/C;C/T;T/T;C/C;A/A;G/T;T/T;A/A;A/A;G/G;G/G;G/G;T/T;G/G;A/A;T/T;G/G;T/T;G/G;G/G;A/A;G/G;T/T;G/G;C/C;NA;T/T;A/A;A/A;G/G;NA;C/T;A/A;T/T;G/G;C/C;C/C;G/G;A/A;C/C;T/T;A/A;G/G;T/T;C/C;C/C;C/T;T/T;G/T;A/A;C/C;T/T;T/T;G/G;A/A;G/G;T/T;A/A;C/C;C/T;G/G;C/C;C/T;A/C;A/G;C/C;C/T;G/G;C/C;NA;T/T;T/T;A…
FP446;C/C;G/G;T/T;NA;A/G;T/T;T/T;C/T;T/T;T/T;T/T;A/C;C/C;T/T;T/T;C/C;G/G;T/T;T/T;C/C;C/C;T/T;A/A;C/T;C/T;A/A;A/T;C/C;C/T;T/T;C/C;A/A;G/T;T/T;A/A;A/A;G/G;G/G;G/G;T/T;G/G;A/A;T/T;G/G;T/T;G/G;G/G;A/A;A/G;T/T;G/G;C/C;NA;G/T;G/G;A/A;G/G;NA;T/T;A/A;T/T;G/G;C/C;C/C;G/G;A/A;C/C;T/T;A/A;G/G;T/T;T/T;T/T;C/C;T/T;T/T;A/A;C/C;T/T;G/T;G/G;A/A;G/G;T/T;A/A;C/C;C/T;G/G;C/C;C/T;A/C;A/G;C/C;C/T;G/G;C/C;NA;T/T;T/T;A…
FP447;T/T;G/G;T/T;NA;G/G;A/A;C/C;T/T;T/T;T/T;T/T;C/C;T/T;C/T;C/C;C/T;A/A;C/C;G/G;C/C;T/T;T/T;G/G;C/C;T/T;A/A;T/T;C/C;T/T;T/T;C/C;A/A;G/T;T/T;A/A;A/G;G/G;G/G;G/G;T/T;G/G;A/A;T/T;G/T;T/T;T/T;G/G;A/A;G/G;T/T;G/G;C/C;NA;T/T;A/A;A/A;G/G;NA;C/C;A/G;C/T;A/G;C/C;C/C;G/G;A/G;C/C;C/C;A/A;G/G;T/T;C/C;C/C;T/T;T/T;G/G;A/A;C/C;T/T;G/T;A/A;G/G;G/G;T/T;A/A;T/T;T/T;G/G;C/C;C/T;A/C;A/G;C/C;C/C;G/G;C/T;NA;T/T;T/T;A…
FP448;T/T;G/G;T/T;NA;A/G;T/T;C/C;T/T;T/T;T/T;T/T;A/C;C/C;C/C;C/T;T/T;A/A;C/C;G/G;C/C;T/T;T/T;G/G;T/T;C/C;A/A;T/T;C/C;T/T;T/T;C/C;A/A;G/T;T/T;A/A;G/G;G/G;G/G;A/G;A/T;G/G;A/A;T/T;T/T;T/T;T/T;G/G;A/A;A/A;T/T;G/G;C/C;NA;G/G;G/G;G/G;G/G;NA;C/T;G/G;C/C;A/A;C/C;T/T;G/G;G/G;C/C;C/C;A/A;G/G;T/T;T/T;T/T;C/C;T/T;T/T;A/A;C/C;T/T;G/G;G/G;A/A;G/G;T/T;A/A;C/C;C/T;G/G;C/C;C/C;C/C;G/G;C/C;C/C;G/G;T/T;NA;T/T;T/T;A…
FP449;C/C;G/G;T/T;NA;A/G;T/T;T/T;C/C;T/T;T/T;T/T;A/A;C/C;C/C;C/C;T/T;G/G;T/T;T/T;C/C;C/C;T/T;A/G;C/T;C/C;A/A;A/T;C/C;C/T;T/T;C/C;A/A;G/T;C/C;A/A;G/G;G/G;G/G;A/A;A/A;G/G;A/A;T/T;T/T;T/T;G/G;G/G;A/G;G/G;T/T;G/G;C/C;NA;G/T;G/G;A/A;G/G;NA;T/T;A/G;C/T;A/G;C/C;C/C;G/G;A/G;C/C;C/C;A/A;G/G;T/T;C/C;C/C;T/T;T/T;T/T;A/A;C/C;T/T;G/T;G/G;A/A;G/G;T/T;A/A;C/T;C/C;G/G;C/C;C/C;A/C;A/G;C/C;C/T;G/G;T/T;NA;T/T;T/T;A…
FP450;C/T;G/G;T/T;NA;A/G;A/T;C/T;T/T;T/T;T/T;T/T;A/A;C/T;T/T;T/T;C/C;G/G;C/T;G/T;C/C;C/T;T/T;A/A;C/C;T/T;A/A;T/T;C/C;T/T;T/T;C/C;A/A;G/G;C/C;A/A;G/G;G/G;G/G;A/A;A/A;G/G;A/A;T/T;T/T;T/T;T/T;G/G;A/A;G/G;T/T;G/G;C/C;NA;T/T;A/A;A/A;G/G;NA;C/C;G/G;C/C;A/A;C/C;T/T;G/G;G/G;C/C;C/C;A/A;G/G;T/T;T/T;T/T;C/C;T/T;T/T;A/A;C/C;T/T;G/G;A/G;A/A;G/G;T/T;A/A;C/T;C/T;G/G;C/C;C/T;A/C;A/G;C/C;C/T;G/G;C/C;NA;T/T;T/T;A…
FP451;C/C;G/G;T/T;NA;A/A;T/T;C/T;C/C;T/T;T/T;T/T;C/C;C/C;NA;C/C;C/C;G/G;T/T;T/T;C/C;C/C;T/T;G/G;C/T;C/T;A/A;T/T;C/C;T/T;T/T;C/C;A/A;G/G;T/T;A/A;A/G;G/G;G/G;A/A;A/A;G/G;A/A;T/T;T/T;T/T;T/T;G/G;A/A;A/A;T/T;G/G;C/C;NA;G/G;G/G;G/G;G/G;NA;T/T;A/G;C/T;A/G;C/C;C/C;G/G;G/G;C/C;C/C;A/A;G/G;T/T;C/C;C/C;T/T;T/T;G/G;A/A;C/C;T/T;G/T;A/G;A/A;G/G;T/T;A/A;C/C;C/T;G/G;C/C;T/T;A/A;A/A;C/C;T/T;G/G;C/T;NA;T/T;T/T;A/…
FP452;T/T;G/G;T/T;NA;G/G;A/A;C/T;T/T;T/T;T/T;T/T;A/C;T/T;C/C;C/C;C/T;A/G;C/C;G/G;C/C;T/T;T/T;A/A;C/T;C/C;A/A;T/T;C/C;T/T;T/T;C/C;A/A;G/G;C/T;A/A;A/A;G/G;G/G;A/A;A/A;G/G;A/A;T/T;T/T;T/T;T/T;G/G;G/G;A/A;T/T;G/G;C/C;NA;G/G;G/G;G/G;G/G;NA;C/C;G/G;C/C;A/A;C/C;T/T;G/G;G/G;C/C;C/C;G/G;G/G;T/T;T/T;C/C;C/T;T/T;G/G;A/A;C/C;T/T;T/T;A/A;NA;G/G;T/T;A/A;C/T;C/T;G/G;C/C;C/C;C/C;G/G;C/C;C/T;G/G;C/T;NA;T/T;T/T;A/…
FP453;C/T;G/G;T/T;NA;A/A;T/T;C/C;C/T;T/T;T/T;T/T;C/C;C/C;T/T;T/T;C/C;G/G;C/T;G/T;C/C;C/T;T/T;G/G;T/T;C/T;A/A;A/T;C/C;C/T;T/T;C/C;A/A;G/G;C/C;A/A;G/G;G/G;G/G;G/G;T/T;G/G;A/A;T/T;NA;T/T;G/G;G/G;A/A;G/G;T/T;G/G;C/C;NA;T/T;A/A;A/A;G/G;NA;C/C;A/A;T/T;G/G;C/C;C/C;G/G;A/A;C/C;T/T;A/A;G/G;T/T;C/C;C/C;T/T;T/T;G/G;A/A;C/C;T/T;T/T;G/G;A/A;G/G;T/T;A/A;C/T;C/C;G/G;C/C;T/T;A/A;A/A;C/C;C/T;G/G;C/T;NA;T/T;T/T;A/…
FP454;C/C;G/G;T/T;NA;A/A;T/T;C/C;T/T;T/T;T/T;T/T;A/A;C/C;C/T;C/C;C/C;NA;C/T;G/T;C/C;C/T;T/T;A/A;C/T;C/T;A/A;T/T;C/C;T/T;T/T;C/C;A/A;G/G;T/T;A/A;G/G;G/G;G/G;A/A;A/A;G/G;A/A;T/T;T/T;T/T;T/T;G/G;G/G;A/A;T/T;G/G;C/C;NA;T/T;A/A;A/A;G/G;NA;T/T;A/A;T/T;G/G;C/C;C/C;G/G;A/A;C/C;T/T;A/G;G/G;T/T;C/T;C/C;T/T;T/T;G/G;A/A;C/C;T/T;T/T;G/G;A/A;G/G;T/T;A/A;C/C;T/T;G/G;C/C;C/T;A/A;A/A;C/C;T/T;G/G;C/C;NA;T/T;T/T;A/…
FP455;T/T;G/G;T/T;NA;G/G;A/A;C/C;T/T;T/T;T/T;T/T;A/C;T/T;C/T;C/C;C/T;A/A;C/C;G/G;C/C;T/T;T/T;A/G;C/T;C/C;A/A;A/T;C/C;C/T;T/T;C/C;A/A;G/T;C/T;A/A;A/A;G/G;G/G;A/A;A/A;G/G;A/A;T/T;T/T;T/T;G/G;G/G;A/G;NA;T/T;G/G;C/C;NA;T/T;A/A;A/A;G/G;NA;C/T;A/G;T/T;G/G;C/C;C/C;G/G;A/A;C/C;T/T;G/G;G/G;T/T;T/T;C/C;C/T;T/T;G/T;A/A;C/C;T/T;G/T;A/A;G/G;G/G;T/T;A/A;T/T;T/T;G/G;C/C;C/T;A/A;A/A;C/C;T/T;G/G;C/C;NA;T/T;T/T;A/…
FP456;T/T;G/G;T/T;NA;G/G;T/T;T/T;C/C;T/T;T/T;T/T;C/C;C/C;C/T;T/T;C/T;G/G;C/C;G/G;C/C;T/T;T/T;A/G;C/T;C/C;A/A;A/A;C/C;C/C;T/T;C/C;A/A;T/T;C/C;A/A;A/A;G/G;G/G;G/G;T/T;G/G;A/A;T/T;G/G;T/T;G/G;G/G;G/G;A/G;T/T;G/G;C/C;NA;T/T;A/A;A/A;G/G;NA;T/T;A/G;C/C;A/A;C/C;T/T;G/G;G/G;C/C;C/C;A/G;G/G;T/T;T/T;T/T;C/C;T/T;T/T;A/A;C/C;T/T;G/G;G/G;A/A;G/G;T/T;A/A;C/C;C/C;G/G;C/C;C/T;A/C;A/G;C/C;C/T;G/G;C/T;NA;T/T;T/T;A…
FP457;C/T;G/G;T/T;NA;A/G;T/T;T/T;C/C;T/T;T/T;T/T;A/A;C/C;T/T;T/T;C/C;A/G;C/T;G/T;C/C;C/T;T/T;G/G;C/T;T/T;A/A;A/A;C/C;C/C;T/T;C/C;A/A;G/T;T/T;A/A;A/G;G/G;G/G;G/G;T/T;G/G;A/A;T/T;G/G;T/T;G/G;G/G;A/A;A/G;T/T;G/G;C/C;NA;T/T;A/A;A/A;G/G;NA;C/C;A/G;C/T;A/G;C/C;C/C;G/G;A/A;C/C;T/T;A/G;G/G;T/T;C/C;C/C;T/T;T/T;G/G;A/A;C/C;T/T;T/T;G/G;A/A;G/G;T/T;A/A;C/C;T/T;G/G;C/C;C/C;C/C;G/G;C/C;C/C;G/G;T/T;NA;T/T;T/T;A…
FP458;C/C;G/G;T/T;NA;A/A;A/A;C/T;C/C;T/T;T/T;T/T;C/C;T/T;C/T;C/C;T/T;G/G;T/T;T/T;C/C;C/C;T/T;G/G;C/C;C/T;A/A;T/T;C/C;T/T;T/T;C/C;A/A;G/G;C/T;A/A;A/G;G/G;G/G;G/G;T/T;G/G;A/A;T/T;G/G;T/T;T/T;G/G;G/G;A/G;T/T;G/G;C/C;NA;G/T;G/G;A/A;G/G;NA;C/T;A/G;C/C;A/A;C/C;T/T;G/G;G/G;C/C;C/C;G/G;G/G;T/T;C/T;C/C;C/T;T/T;G/G;A/A;C/C;T/T;T/T;A/A;G/G;G/G;T/T;A/A;T/T;T/T;G/G;C/C;T/T;A/A;A/A;C/C;T/T;G/G;C/C;NA;T/T;T/T;A…
FP459;C/C;G/G;T/T;NA;A/G;A/A;C/C;C/C;T/T;T/T;T/T;A/A;T/T;C/T;C/C;T/T;G/G;T/T;T/T;C/C;C/C;T/T;A/G;C/C;T/T;A/A;T/T;C/C;T/T;T/T;C/C;A/A;G/G;T/T;A/A;A/G;G/G;G/G;G/G;T/T;G/G;A/A;T/T;G/G;T/T;T/T;G/G;A/A;A/A;T/T;G/G;C/C;NA;G/G;G/G;G/G;G/G;NA;C/C;A/A;T/T;G/G;C/C;C/C;G/G;A/A;C/C;T/T;G/G;G/G;T/T;C/T;T/T;C/C;T/T;T/T;A/A;C/C;T/T;G/G;A/A;G/G;G/G;T/T;A/A;T/T;T/T;G/G;C/C;C/C;C/C;G/G;C/C;C/C;G/G;C/T;NA;T/T;T/T;A…
FP460;C/T;G/G;T/T;NA;A/G;A/A;C/C;T/T;T/T;T/T;T/T;A/A;T/T;C/C;C/C;C/C;A/A;C/T;G/T;C/C;C/T;T/T;G/G;T/T;C/T;A/A;T/T;C/C;T/T;T/T;C/C;A/A;G/G;T/T;A/A;A/A;G/G;G/G;A/A;A/A;G/G;A/A;T/T;T/T;T/T;T/T;G/G;A/A;G/G;T/T;G/G;C/C;NA;T/T;A/A;A/A;G/G;NA;T/T;A/A;T/T;G/G;C/C;C/C;G/G;A/A;C/C;T/T;A/A;G/G;T/T;T/T;T/T;C/C;T/T;T/T;A/A;C/C;T/T;G/G;A/A;G/G;G/G;T/T;A/A;T/T;C/C;G/G;C/C;T/T;A/A;A/A;C/C;C/C;G/G;T/T;NA;T/T;T/T;A…
FP461;C/C;G/G;T/T;NA;A/A;A/T;C/C;C/C;T/T;T/T;T/T;C/C;C/T;C/C;C/C;T/T;A/G;NA;T/T;C/C;C/C;T/T;A/G;C/T;C/T;A/A;T/T;C/C;T/T;T/T;C/C;A/A;G/T;T/T;A/A;A/A;G/G;G/G;A/A;A/T;G/G;A/A;T/T;T/T;T/T;T/T;G/G;G/G;A/A;T/T;G/G;C/C;NA;G/G;G/G;G/G;G/G;NA;T/T;A/A;T/T;G/G;C/C;C/C;G/G;A/A;C/C;T/T;A/G;G/G;T/T;C/C;C/C;T/T;T/T;G/G;A/A;C/C;T/T;T/T;A/G;A/A;G/G;T/T;A/A;C/T;T/T;G/G;C/C;C/C;C/C;G/G;C/C;C/C;G/G;T/T;NA;T/T;T/T;A/…
FP462;C/T;G/G;T/T;NA;G/G;A/A;C/C;C/C;T/T;T/T;T/T;C/C;T/T;C/C;C/C;C/C;G/G;T/T;T/T;C/C;C/C;T/T;A/A;T/T;T/T;A/A;A/T;C/C;C/T;T/T;C/C;A/A;T/T;C/T;A/A;A/G;G/G;G/G;A/A;A/A;G/G;A/A;T/T;T/T;T/T;G/G;G/G;A/G;A/G;T/T;G/G;C/C;NA;G/T;G/G;A/A;G/G;NA;C/C;G/G;C/C;A/A;C/C;T/T;G/G;G/G;C/C;C/C;A/A;G/G;T/T;T/T;T/T;C/C;T/T;G/T;A/A;C/C;T/T;G/T;A/A;G/G;G/G;T/T;A/A;T/T;T/T;G/G;C/C;C/C;C/C;G/G;C/C;C/T;G/G;C/C;NA;T/T;T/T;A…
FP463;C/T;G/G;T/T;NA;A/A;T/T;T/T;C/C;T/T;T/T;T/T;A/A;C/C;C/C;C/C;T/T;A/A;C/T;G/T;C/C;C/T;T/T;G/G;T/T;T/T;A/A;A/A;C/C;C/C;T/T;C/C;A/A;T/T;C/C;A/A;A/G;G/G;G/G;A/G;A/T;G/G;A/A;T/T;G/G;T/T;G/G;G/G;G/G;A/G;T/T;G/G;C/C;NA;G/T;G/G;A/A;G/G;NA;C/T;G/G;C/C;A/A;C/C;T/T;G/G;G/G;C/C;C/C;G/G;G/G;T/T;T/T;T/T;C/C;T/T;T/T;A/A;C/C;T/T;G/T;G/G;A/A;G/G;T/T;A/A;C/C;T/T;G/G;C/C;T/T;A/A;A/A;C/C;T/T;G/G;C/C;NA;T/T;T/T;A…
FP464;C/C;G/G;T/T;NA;G/G;A/T;C/T;C/T;T/T;T/T;T/T;A/C;C/T;C/C;C/C;T/T;A/G;T/T;G/T;C/C;C/T;T/T;G/G;C/C;T/T;A/A;A/T;C/C;C/T;T/T;C/C;A/A;G/G;C/T;A/A;A/A;G/G;G/G;A/G;T/T;G/G;A/A;T/T;G/G;T/T;G/G;G/G;A/A;A/G;T/T;G/G;C/C;NA;T/T;A/A;A/A;G/G;NA;C/T;A/G;C/T;A/G;C/C;C/C;G/G;A/G;C/C;C/C;A/G;G/G;T/T;C/C;C/C;C/T;T/T;G/T;A/A;C/C;T/T;G/T;A/G;NA;G/G;T/T;A/A;C/C;C/T;G/G;C/C;C/C;A/C;G/G;C/C;C/T;G/G;C/T;NA;T/T;T/T;A/…
FP465;T/T;G/G;T/T;NA;G/G;A/T;NA;T/T;T/T;T/T;T/T;A/A;C/T;T/T;T/T;C/T;A/A;C/C;G/G;C/C;C/C;T/T;A/A;C/T;C/C;A/A;A/A;C/C;C/C;T/T;C/C;A/A;T/T;T/T;A/A;A/A;G/G;G/G;G/G;T/T;G/G;A/A;T/T;G/G;T/T;G/G;G/G;A/A;G/G;T/T;G/G;C/C;NA;T/T;A/A;A/A;G/G;NA;T/T;G/G;C/C;A/A;C/C;C/C;G/G;A/A;C/C;T/T;G/G;G/G;T/T;T/T;C/C;T/T;T/T;G/G;A/A;C/C;T/T;T/T;A/G;A/A;G/G;T/T;A/A;T/T;C/C;G/G;C/C;T/T;A/A;A/A;C/C;T/T;G/G;T/T;NA;T/T;T/T;A/…
FP466;T/T;G/G;T/T;NA;A/G;T/T;C/C;T/T;T/T;T/T;T/T;A/A;C/C;C/C;C/C;C/C;A/A;C/C;G/G;C/C;T/T;T/T;A/A;C/C;C/C;A/A;T/T;C/C;T/T;T/T;C/C;A/A;G/G;T/T;A/A;G/G;G/G;G/G;A/G;A/T;G/G;A/A;T/T;T/T;T/T;T/T;G/G;G/G;A/A;T/T;G/G;C/C;NA;G/G;G/G;G/G;G/G;NA;C/C;A/G;C/T;A/G;C/C;C/C;G/G;A/A;C/C;T/T;A/A;G/G;T/T;C/C;C/C;T/T;T/T;G/G;A/A;C/C;T/T;T/T;G/G;A/A;G/G;T/T;A/A;T/T;T/T;G/G;C/C;C/C;C/C;G/G;C/C;C/C;G/G;T/T;NA;T/T;T/T;A…
FP467;C/T;G/G;T/T;NA;A/G;A/T;T/T;T/T;T/T;T/T;T/T;A/C;C/T;C/C;C/C;T/T;A/G;C/T;G/T;C/C;C/T;T/T;G/G;C/T;C/T;A/A;A/T;C/C;C/T;T/T;C/C;A/A;G/G;C/C;A/A;A/A;G/G;G/G;G/G;T/T;G/G;A/A;T/T;G/T;T/T;G/G;G/G;A/A;A/G;T/T;G/G;C/C;NA;G/T;G/G;A/A;G/G;NA;T/T;A/G;C/T;A/G;C/C;C/C;G/G;A/A;C/C;T/T;G/G;G/G;T/T;C/C;C/C;C/T;T/T;G/T;A/A;C/C;T/T;G/G;A/G;A/A;G/G;T/T;A/A;C/T;T/T;G/G;C/C;C/C;C/C;G/G;C/C;T/T;G/G;C/C;NA;T/T;T/T;A…
FP468;C/C;G/G;T/T;NA;G/G;T/T;C/T;C/C;T/T;T/T;T/T;C/C;C/C;C/C;C/C;T/T;A/G;T/T;T/T;C/C;C/C;T/T;A/A;C/T;T/T;A/A;T/T;C/C;T/T;T/T;C/C;A/A;G/G;C/C;A/A;G/G;G/G;G/G;A/A;A/A;G/G;A/A;T/T;T/T;T/T;T/T;G/G;G/G;A/G;T/T;G/G;C/C;NA;G/T;G/G;A/A;G/G;NA;C/C;G/G;C/C;A/A;C/C;T/T;G/G;G/G;C/C;C/C;A/G;G/G;T/T;C/C;C/C;T/T;T/T;G/G;A/A;C/C;T/T;G/G;G/G;A/A;G/G;T/T;A/A;C/T;C/T;G/G;C/C;C/T;A/C;A/A;C/C;C/T;G/G;C/T;NA;T/T;T/T;A…
FP469;C/C;G/G;T/T;NA;G/G;A/A;T/T;C/C;T/T;T/T;T/T;A/A;T/T;C/C;T/T;T/T;A/G;T/T;T/T;C/C;C/C;T/T;G/G;C/C;C/C;A/A;T/T;C/C;T/T;T/T;C/C;A/A;G/G;T/T;A/A;G/G;G/G;G/G;G/G;T/T;G/G;A/A;T/T;T/T;T/T;T/T;G/G;A/G;G/G;T/T;G/G;C/C;NA;T/T;A/A;A/A;G/G;NA;C/C;A/G;NA;A/G;C/C;C/C;G/G;A/G;C/C;C/C;A/A;G/G;T/T;T/T;T/T;C/C;T/T;T/T;A/A;C/C;T/T;G/G;A/A;A/A;G/G;T/T;A/A;T/T;C/C;G/G;C/C;T/T;A/A;A/A;C/C;T/T;G/G;C/C;NA;T/T;T/T;A/…
FP470;C/C;G/G;T/T;NA;G/G;T/T;C/C;T/T;T/T;T/T;T/T;A/A;C/C;C/T;C/C;C/C;A/G;T/T;T/T;C/C;C/C;T/T;A/A;T/T;T/T;A/A;A/A;C/C;C/C;T/T;C/C;A/A;T/T;C/C;A/A;G/G;G/G;G/G;A/A;A/T;G/G;A/A;T/T;T/T;T/T;G/G;G/G;G/G;A/A;T/T;G/G;C/C;NA;G/G;G/G;A/A;G/G;NA;C/C;A/A;T/T;G/G;C/C;C/C;G/G;A/A;C/C;T/T;A/A;G/G;T/T;C/C;C/C;T/T;T/T;G/G;A/A;C/C;T/T;T/T;A/G;A/A;G/G;T/T;A/A;C/C;C/C;G/G;C/C;C/C;C/C;G/G;C/C;C/C;G/G;C/C;NA;T/T;T/T;A…
FP471;C/T;G/G;T/T;NA;A/A;A/T;C/T;C/C;T/T;T/T;T/T;A/A;C/T;NA;T/T;C/T;G/G;C/C;G/T;C/C;NA;T/T;G/G;C/T;T/T;A/A;NA;C/C;T/T;T/T;C/C;A/A;NA;C/T;A/A;A/A;G/G;G/G;A/A;A/A;G/G;A/A;T/T;T/T;T/T;G/T;G/G;G/G;A/G;T/T;G/G;C/C;NA;G/G;G/G;G/G;G/G;NA;C/T;A/A;T/T;G/G;C/C;C/C;G/G;A/A;C/C;T/T;A/A;G/G;T/T;C/T;C/C;C/T;T/T;G/T;A/A;C/C;T/T;G/T;A/G;A/A;G/G;T/T;A/A;C/T;C/T;G/G;C/C;C/C;C/C;G/G;C/C;C/C;G/G;T/T;NA;T/T;T/T;A/A;G…
FP472;T/T;G/G;T/T;NA;A/A;T/T;C/C;T/T;T/T;T/T;T/T;C/C;C/C;C/C;C/T;C/T;A/A;C/C;G/G;C/C;T/T;T/T;G/G;T/T;C/C;A/A;A/A;C/C;C/C;T/T;C/C;A/A;T/T;C/C;A/A;A/A;G/G;G/G;A/G;A/T;G/G;A/A;T/T;T/T;T/T;G/G;G/G;G/G;A/A;T/T;G/G;C/C;NA;T/T;A/A;A/A;G/G;NA;T/T;A/A;T/T;G/G;C/C;C/C;G/G;A/A;C/C;T/T;A/G;G/G;T/T;C/C;C/C;T/T;T/T;G/G;A/A;C/C;T/T;T/T;G/G;A/A;G/G;T/T;A/A;C/C;C/C;G/G;C/C;C/C;C/C;G/G;C/C;C/C;G/G;T/T;NA;T/T;T/T;A…
FP473;T/T;G/G;T/T;NA;A/G;A/A;C/C;T/T;T/T;T/T;T/T;C/C;T/T;C/C;C/C;C/C;A/A;C/C;G/G;C/C;T/T;T/T;G/G;T/T;C/T;A/A;T/T;C/C;T/T;T/T;C/C;A/A;G/T;C/T;A/A;A/A;G/G;G/G;G/G;T/T;G/G;A/A;T/T;G/G;T/T;T/T;G/G;A/G;A/A;T/T;G/G;C/C;NA;G/T;G/G;A/A;G/G;NA;T/T;A/A;T/T;G/G;C/C;C/C;G/G;A/A;C/C;T/T;A/G;G/G;T/T;T/T;T/T;C/C;T/T;T/T;A/A;C/C;T/T;G/G;A/A;G/G;G/G;T/T;A/A;C/T;C/C;G/G;C/C;C/T;A/A;A/A;C/C;T/T;G/G;C/C;NA;T/T;T/T;A…
FP474;C/T;G/G;T/T;NA;G/G;NA;C/C;NA;T/T;T/T;T/T;A/A;NA;T/T;T/T;T/T;G/G;C/T;G/T;C/C;NA;T/T;G/G;C/C;C/T;A/A;T/T;C/C;T/T;T/T;C/C;A/A;G/T;C/T;A/A;A/A;G/G;G/G;A/A;NA;G/G;A/A;T/T;T/T;T/T;NA;G/G;G/G;A/A;T/T;G/G;C/C;NA;NA;G/G;A/A;G/G;NA;C/C;A/A;T/T;G/G;C/C;C/C;G/G;A/A;C/C;T/T;A/A;G/G;T/T;T/T;NA;C/C;T/T;T/T;A/A;C/C;T/T;G/G;A/A;G/G;G/G;T/T;A/A;NA;T/T;G/G;C/C;T/T;A/A;A/A;C/C;T/T;G/G;NA;NA;T/T;T/T;A/A;G/G;G/G…
FP475;C/T;G/G;T/T;NA;G/G;T/T;C/C;C/T;T/T;T/T;T/T;A/A;C/C;C/T;C/C;C/C;A/G;C/C;G/T;C/C;C/T;T/T;G/G;T/T;C/C;A/A;A/A;C/C;C/C;T/T;C/C;A/A;T/T;T/T;A/A;A/G;G/G;G/G;A/A;A/A;G/G;A/A;T/T;T/T;T/T;G/G;G/G;G/G;G/G;T/T;G/G;C/C;NA;T/T;A/A;A/A;G/G;NA;C/T;G/G;C/C;A/A;C/C;T/T;G/G;G/G;C/C;C/C;A/G;G/G;T/T;C/T;C/C;C/T;T/T;G/T;A/A;C/C;T/T;T/T;G/G;A/A;G/G;T/T;A/A;C/C;C/T;G/G;C/C;T/T;A/A;A/A;C/C;T/T;G/G;C/C;NA;T/T;T/T;A…
FP476;C/T;G/G;T/T;NA;A/G;A/T;C/T;C/C;T/T;T/T;T/T;A/A;C/T;C/C;C/C;T/T;A/G;C/T;G/T;C/C;C/T;T/T;A/A;C/C;T/T;A/A;T/T;C/C;T/T;T/T;C/C;A/A;G/G;T/T;A/A;A/G;G/G;G/G;A/A;A/A;G/G;A/A;T/T;T/T;T/T;T/T;G/G;G/G;A/G;T/T;G/G;C/C;NA;G/T;G/G;A/A;G/G;NA;C/T;A/A;T/T;G/G;C/C;C/C;G/G;A/A;C/C;T/T;G/G;G/G;T/T;C/T;C/C;T/T;T/T;G/G;A/A;C/C;T/T;G/T;A/G;A/A;G/G;T/T;A/A;T/T;C/T;G/G;C/C;T/T;A/A;A/A;C/C;T/T;G/G;C/C;NA;T/T;T/T;A…
FP477;C/T;G/G;T/T;NA;G/G;A/T;C/T;T/T;T/T;T/T;T/T;A/C;C/T;T/T;T/T;C/T;A/A;C/T;G/T;C/C;C/T;T/T;A/A;C/T;T/T;A/A;A/A;C/C;C/C;T/T;C/C;A/A;T/T;C/C;A/A;A/A;G/G;G/G;A/A;A/A;G/G;A/A;T/T;T/T;T/T;G/G;G/G;A/A;G/G;T/T;G/G;C/C;NA;T/T;A/A;A/A;G/G;NA;T/T;G/G;T/T;G/G;C/C;C/C;G/G;A/A;C/C;T/T;G/G;G/G;T/T;C/C;C/C;C/T;T/T;G/T;A/A;C/C;T/T;G/G;A/G;NA;G/G;T/T;A/A;C/C;T/T;G/G;C/C;T/T;A/C;A/G;C/C;C/T;G/G;C/T;NA;T/T;T/T;A/…
FP478;C/T;G/G;T/T;NA;G/G;A/T;C/C;C/T;T/T;T/T;T/T;C/C;C/T;C/C;C/C;NA;A/G;C/C;G/T;C/C;C/T;T/T;A/G;T/T;C/T;A/A;A/T;C/C;C/T;T/T;C/C;A/A;G/T;C/C;A/A;G/G;G/G;G/G;A/A;A/A;G/G;A/A;T/T;T/T;T/T;G/G;G/G;A/G;A/G;T/T;G/G;C/C;NA;G/T;G/G;A/A;G/G;NA;C/T;G/G;C/C;A/A;C/C;T/T;G/G;G/G;C/C;C/C;G/G;G/G;T/T;C/C;C/C;T/T;T/T;G/G;A/A;C/C;T/T;G/T;G/G;A/A;G/G;T/T;A/A;C/T;C/C;G/G;C/C;C/T;A/C;A/G;C/C;C/T;G/G;C/T;NA;T/T;T/T;A/…
FP479;T/T;G/G;T/T;NA;A/A;A/T;C/C;C/C;T/T;T/T;T/T;A/A;C/T;T/T;T/T;T/T;G/G;C/C;G/G;C/C;T/T;T/T;G/G;T/T;C/C;A/A;A/T;C/C;C/T;T/T;C/C;A/A;G/T;C/T;A/A;A/A;G/G;G/G;A/A;A/A;G/G;A/A;T/T;T/T;T/T;G/G;G/G;A/G;A/A;T/T;G/G;C/C;NA;G/G;G/G;G/G;G/G;NA;T/T;A/A;T/T;G/G;C/C;C/C;G/G;A/A;C/C;T/T;G/G;G/G;T/T;C/C;C/C;T/T;T/T;T/T;A/A;C/C;T/T;G/G;A/A;A/A;G/G;T/T;A/A;C/T;C/T;G/G;C/C;T/T;A/A;A/A;C/C;T/T;G/G;C/C;NA;T/T;T/T;A…
FP480;C/C;G/G;T/T;NA;A/G;T/T;C/T;C/C;T/T;T/T;T/T;C/C;C/C;C/C;C/C;T/T;A/G;C/C;G/G;C/C;T/T;T/T;G/G;T/T;T/T;A/A;T/T;C/C;T/T;T/T;C/C;A/A;G/G;T/T;A/A;A/A;G/G;G/G;G/G;T/T;G/G;A/A;T/T;T/T;T/T;T/T;G/G;G/G;G/G;T/T;G/G;C/C;NA;T/T;A/A;A/A;G/G;NA;C/C;A/A;T/T;G/G;C/C;C/C;G/G;A/A;C/C;T/T;G/G;G/G;T/T;C/T;C/C;T/T;T/T;G/G;A/A;C/C;T/T;G/G;G/G;A/A;G/G;T/T;A/A;C/C;C/C;G/G;C/C;T/T;A/A;A/A;C/C;T/T;G/G;C/C;NA;T/T;T/T;A…
FP481;T/T;G/G;T/T;NA;G/G;T/T;C/T;T/T;T/T;T/T;T/T;A/A;C/C;C/C;C/C;T/T;A/A;C/C;G/G;C/C;T/T;T/T;G/G;T/T;C/T;A/A;T/T;C/C;T/T;T/T;C/C;A/A;G/G;T/T;A/A;G/G;G/G;G/G;G/G;T/T;G/G;A/A;T/T;T/T;T/T;T/T;G/G;G/G;A/A;T/T;G/G;C/C;NA;T/T;A/A;A/A;G/G;NA;C/C;G/G;C/C;A/A;C/C;T/T;G/G;G/G;C/C;C/C;G/G;G/G;T/T;C/C;C/C;C/T;T/T;T/T;A/A;C/C;T/T;T/T;G/G;A/A;G/G;T/T;A/A;C/C;C/C;G/G;C/C;T/T;A/A;A/A;C/C;T/T;G/G;C/T;NA;T/T;T/T;A…
FP482;T/T;G/G;T/T;NA;A/A;A/A;C/T;C/C;T/T;T/T;T/T;A/A;T/T;T/T;T/T;T/T;G/G;C/C;G/G;C/C;C/C;T/T;G/G;T/T;C/C;A/A;T/T;C/C;T/T;T/T;C/C;A/A;G/T;C/T;A/A;G/G;G/G;G/G;A/G;A/T;G/G;A/A;T/T;T/T;T/T;T/T;G/G;A/A;A/A;T/T;G/G;C/C;NA;G/G;G/G;G/G;G/G;NA;C/T;A/G;C/T;A/G;C/C;C/C;G/G;A/A;C/C;T/T;A/A;G/G;T/T;C/C;C/C;T/T;T/T;G/G;A/A;C/C;T/T;T/T;A/A;G/G;G/G;T/T;A/A;T/T;C/C;G/G;C/C;T/T;A/C;A/G;C/C;C/T;G/G;T/T;NA;T/T;T/T;A…
FP483;T/T;G/G;T/T;NA;G/G;T/T;T/T;C/C;T/T;T/T;T/T;C/C;C/C;C/C;C/C;C/T;G/G;C/T;G/T;C/C;C/T;T/T;NA;C/C;C/C;A/A;T/T;C/C;T/T;T/T;C/C;A/A;G/G;T/T;A/A;A/A;G/G;G/G;G/G;T/T;G/G;A/A;T/T;NA;T/T;T/T;G/G;G/G;A/G;T/T;G/G;C/C;NA;G/T;G/G;A/A;G/G;NA;C/C;A/A;C/T;NA;C/C;C/C;G/G;A/G;C/C;C/C;G/G;G/G;T/T;T/T;C/C;T/T;T/T;G/G;A/A;C/C;T/T;T/T;A/A;A/A;G/G;T/T;A/A;C/C;C/C;G/G;C/C;C/C;C/C;G/G;C/C;C/C;G/G;C/C;NA;T/T;T/T;A/A;…
FP484;T/T;G/G;T/T;NA;A/A;A/A;C/C;T/T;T/T;T/T;T/T;A/A;T/T;C/C;C/C;C/C;A/G;C/C;G/G;C/C;T/T;T/T;A/G;T/T;C/T;A/A;A/A;C/C;C/C;T/T;C/C;A/A;G/T;C/C;A/A;G/G;G/G;G/G;A/A;A/A;G/G;A/A;T/T;T/T;T/T;G/G;G/G;A/G;G/G;T/T;G/G;C/C;NA;T/T;A/A;A/A;G/G;NA;C/C;G/G;C/C;A/A;C/C;T/T;G/G;G/G;C/C;C/C;G/G;G/G;T/T;C/C;C/C;T/T;T/T;G/G;A/A;C/C;T/T;G/T;A/A;G/G;G/G;T/T;A/A;T/T;T/T;G/G;C/C;C/C;C/C;G/G;C/C;C/C;G/G;T/T;NA;T/T;T/T;A…
FP485;T/T;G/G;T/T;NA;G/G;T/T;C/C;T/T;T/T;T/T;T/T;A/A;C/C;C/T;T/T;C/C;G/G;C/C;G/G;C/C;T/T;T/T;A/A;T/T;C/T;A/A;A/A;C/C;C/C;T/T;C/C;A/A;T/T;C/T;A/A;G/G;G/G;G/G;G/G;T/T;G/G;A/A;T/T;G/G;T/T;G/G;G/G;A/G;G/G;T/T;G/G;C/C;NA;T/T;A/A;A/A;G/G;NA;C/C;A/A;T/T;G/G;C/C;C/C;G/G;A/A;C/C;T/T;A/A;G/G;T/T;C/C;C/C;T/T;T/T;G/T;A/A;C/C;T/T;G/G;A/A;G/G;G/G;T/T;A/A;C/T;C/C;G/G;C/C;C/T;A/A;A/A;C/C;T/T;G/G;C/C;NA;T/T;T/T;A…
FP486;C/T;G/G;T/T;NA;A/A;NA;C/C;NA;T/T;T/T;T/T;A/A;NA;C/T;T/T;T/T;G/G;C/T;G/T;C/C;NA;T/T;G/G;T/T;C/C;A/A;A/A;C/C;C/C;T/T;C/C;A/A;G/T;T/T;A/A;A/G;G/G;G/G;G/G;T/T;G/G;A/A;T/T;T/T;T/T;G/G;G/G;A/A;A/G;T/T;G/G;C/C;NA;NA;G/G;A/A;G/G;NA;C/T;A/G;C/T;A/G;C/C;C/C;G/G;A/G;C/C;C/C;A/G;G/G;T/T;C/T;C/C;NA;T/T;G/T;A/A;C/C;T/T;G/G;G/G;A/A;G/G;T/T;A/A;NA;C/T;G/G;C/C;C/T;A/C;A/G;C/C;C/T;G/G;C/T;NA;T/T;T/T;A/A;G/G;…
FP487;C/C;G/G;T/T;NA;G/G;A/T;C/C;C/C;T/T;T/T;T/T;C/C;C/T;C/T;C/C;T/T;G/G;T/T;T/T;C/C;C/C;T/T;A/G;C/C;C/C;A/A;T/T;C/C;T/T;T/T;C/C;A/A;G/G;C/T;A/A;A/A;G/G;G/G;A/G;A/T;G/G;A/A;T/T;G/G;T/T;T/T;G/G;A/A;A/G;T/T;G/G;C/C;NA;G/T;G/G;A/A;G/G;NA;C/C;G/G;C/C;A/A;C/C;T/T;G/G;NA;C/C;T/T;A/A;G/G;T/T;C/C;C/C;T/T;T/T;G/G;A/A;C/C;T/T;T/T;A/A;A/A;G/G;T/T;A/A;C/T;C/T;G/G;C/C;C/T;A/C;A/G;C/C;C/C;G/G;T/T;NA;T/T;T/T;A/…
FP488;C/T;G/G;T/T;NA;G/G;A/A;T/T;C/T;T/T;T/T;T/T;A/C;T/T;C/C;C/C;T/T;A/A;C/T;G/T;C/C;C/T;T/T;A/A;C/C;T/T;A/A;A/T;C/C;C/T;T/T;C/C;A/A;G/T;T/T;A/A;A/A;G/G;G/G;A/A;A/A;G/G;A/A;T/T;T/T;T/T;G/G;G/G;G/G;G/G;T/T;G/G;C/C;NA;G/T;G/G;A/A;G/G;NA;C/C;G/G;C/C;A/G;C/C;C/C;G/G;A/G;C/C;C/C;A/A;G/G;T/T;T/T;T/T;C/C;T/T;T/T;A/A;C/C;T/T;G/G;A/A;G/G;G/G;T/T;A/A;T/T;C/T;G/G;C/C;T/T;A/A;A/A;C/C;T/T;G/G;C/C;NA;T/T;T/T;A…
FP489;C/T;G/G;T/T;NA;G/G;A/T;C/C;C/T;T/T;T/T;T/T;C/C;C/C;C/T;C/C;T/T;A/A;C/T;G/T;C/C;C/T;T/T;G/G;T/T;T/T;A/A;A/T;C/C;C/T;T/T;C/C;A/A;G/T;T/T;A/A;G/G;G/G;G/G;G/G;T/T;G/G;A/A;T/T;G/G;T/T;G/G;G/G;A/A;A/G;T/T;G/G;C/C;NA;T/T;A/A;A/A;G/G;NA;T/T;G/G;T/T;G/G;C/C;C/C;G/G;A/A;C/C;T/T;G/G;G/G;T/T;C/C;C/C;T/T;T/T;G/G;A/A;C/C;T/T;T/T;G/G;A/A;G/G;T/T;A/A;C/T;C/C;G/G;C/C;T/T;A/A;A/G;C/C;C/C;G/G;T/T;NA;T/T;T/T;A…
FP490;C/T;G/G;T/T;NA;A/G;A/A;C/T;T/T;T/T;T/T;T/T;A/A;T/T;C/T;T/T;C/T;A/G;C/T;G/T;C/C;C/T;T/T;A/G;C/T;C/T;A/A;A/T;C/C;T/T;T/T;C/C;A/A;G/G;T/T;A/A;G/G;G/G;G/G;G/G;T/T;G/G;A/A;T/T;T/T;T/T;G/G;G/G;A/A;A/G;T/T;G/G;C/C;NA;G/T;G/G;A/A;G/G;NA;C/T;G/G;C/C;A/A;C/C;T/T;G/G;G/G;C/C;C/C;A/A;G/G;T/T;C/T;C/C;C/T;T/T;G/T;A/A;C/C;T/T;G/T;A/A;G/G;G/G;T/T;A/A;T/T;T/T;G/G;C/C;T/T;A/A;A/A;C/C;T/T;G/G;C/C;NA;T/T;T/T;A…
FP491;T/T;G/G;T/T;NA;A/G;A/A;C/C;T/T;T/T;T/T;T/T;A/A;T/T;T/T;C/C;C/C;A/A;C/C;G/G;C/C;T/T;T/T;G/G;T/T;T/T;A/A;A/A;C/C;C/C;T/T;C/C;A/A;T/T;T/T;A/A;A/G;G/G;G/G;A/A;A/A;G/G;A/A;T/T;T/T;T/T;G/G;G/G;G/G;G/G;T/T;G/G;C/C;NA;T/T;A/A;A/A;G/G;NA;C/C;A/A;T/T;G/G;C/C;C/C;G/G;A/A;C/C;T/T;A/G;G/G;T/T;T/T;T/T;C/C;T/T;T/T;A/A;C/C;T/T;G/T;A/A;G/G;G/G;T/T;A/A;T/T;T/T;G/G;C/C;C/C;C/C;G/G;C/C;C/C;G/G;T/T;NA;T/T;T/T;A…
FP492;C/C;G/G;T/T;NA;A/A;A/A;T/T;C/T;T/T;T/T;T/T;A/C;T/T;NA;C/C;C/T;G/G;T/T;T/T;C/C;C/C;T/T;A/G;T/T;C/T;A/A;A/A;C/C;C/C;T/T;C/C;A/A;T/T;C/T;A/A;A/A;G/G;G/G;A/G;A/T;G/G;A/A;T/T;T/T;T/T;G/G;G/G;A/G;A/A;T/T;G/G;C/C;NA;G/G;G/G;G/G;G/G;NA;T/T;A/A;C/T;A/G;C/C;C/C;G/G;A/A;C/C;T/T;G/G;G/G;T/T;C/C;C/C;T/T;T/T;G/G;A/A;C/C;T/T;T/T;A/A;G/G;G/G;T/T;A/A;C/C;C/C;G/G;C/C;T/T;C/C;G/G;C/C;C/C;G/G;T/T;NA;T/T;T/T;A/…
FP493;T/T;G/G;T/T;NA;A/A;A/T;C/C;C/C;T/T;T/T;T/T;A/A;C/T;C/C;C/C;T/T;G/G;C/C;G/G;C/C;T/T;T/T;G/G;C/C;C/C;A/A;A/A;C/C;C/C;T/T;C/C;A/A;T/T;C/T;A/A;A/G;G/G;G/G;A/A;A/A;G/G;A/A;T/T;T/T;T/T;G/G;G/G;G/G;A/G;T/T;G/G;C/C;NA;G/T;G/G;A/A;G/G;NA;C/C;A/G;C/T;A/G;C/C;C/C;G/G;A/G;C/C;C/C;G/G;G/G;T/T;T/T;C/C;T/T;T/T;G/G;A/A;C/C;T/T;T/T;A/G;A/A;G/G;T/T;A/A;C/T;C/C;G/G;C/C;C/T;A/C;A/G;C/C;C/T;G/G;C/T;NA;T/T;T/T;A…
FP494;C/T;G/G;T/T;NA;A/A;A/T;T/T;C/T;T/T;T/T;T/T;C/C;C/T;T/T;T/T;T/T;A/G;C/T;G/T;C/C;C/T;T/T;G/G;C/C;T/T;A/A;T/T;C/C;T/T;T/T;C/C;A/A;G/G;C/C;A/A;G/G;G/G;G/G;A/G;T/T;G/G;A/A;T/T;T/T;T/T;T/T;G/G;A/G;G/G;T/T;G/G;C/C;NA;G/T;G/G;A/A;G/G;NA;T/T;A/A;T/T;A/G;C/C;C/C;G/G;A/G;C/C;C/C;A/A;G/G;T/T;T/T;T/T;C/C;T/T;T/T;A/A;C/C;T/T;G/G;A/A;A/A;G/G;T/T;A/A;C/T;C/T;G/G;C/C;T/T;A/A;A/G;C/C;T/T;G/G;C/C;NA;T/T;T/T;A…
FP495;C/T;G/G;NA;NA;G/G;A/T;C/C;T/T;T/T;T/T;T/T;A/C;T/T;T/T;T/T;C/T;A/G;C/T;T/T;C/C;C/T;T/T;A/G;C/T;C/T;A/A;A/T;C/C;T/T;T/T;C/C;A/A;G/G;T/T;A/A;G/G;G/G;G/G;G/G;A/T;G/G;A/A;T/T;G/G;T/T;G/G;G/G;A/G;A/G;T/T;G/G;C/C;NA;G/T;NA;G/G;G/G;NA;C/T;G/G;C/T;A/G;C/C;T/T;G/G;A/G;C/C;T/T;A/G;G/G;T/T;C/C;C/C;T/T;T/T;G/G;A/A;C/C;T/T;T/T;A/A;A/A;G/G;T/T;A/A;C/T;C/T;G/G;C/C;C/C;A/C;G/G;C/C;C/C;G/G;C/C;NA;T/T;T/T;A/A…
FP496;T/T;G/G;T/T;NA;A/G;A/A;C/C;C/T;T/T;T/T;T/T;A/A;NA;C/T;C/C;C/T;A/A;C/C;G/G;C/C;T/T;T/T;G/G;C/C;C/C;A/A;A/A;C/C;C/C;T/T;C/C;A/A;G/G;C/C;A/A;A/A;G/G;G/G;A/A;A/A;G/G;A/A;T/T;T/T;T/T;G/G;G/G;G/G;A/G;T/T;G/G;C/C;NA;G/T;G/G;A/A;G/G;NA;C/T;G/G;C/C;A/A;C/C;C/C;G/G;A/A;C/C;T/T;A/G;G/G;T/T;C/C;C/C;C/T;T/T;G/T;A/A;C/C;T/T;G/T;G/G;G/G;G/G;T/T;A/A;C/C;C/C;G/G;C/C;T/T;A/C;A/G;C/C;C/T;G/G;T/T;NA;T/T;T/T;A/…
FP497;T/T;G/G;T/T;NA;G/G;T/T;C/C;C/T;T/T;T/T;T/T;A/C;C/C;C/T;C/C;T/T;A/A;C/C;G/G;C/C;T/T;T/T;A/A;C/T;T/T;A/A;T/T;C/C;T/T;T/T;C/C;A/A;G/G;C/C;A/A;G/G;G/G;G/G;A/A;A/A;G/G;A/A;T/T;T/T;T/T;T/T;G/G;G/G;A/G;T/T;G/G;C/C;NA;G/G;G/G;G/G;G/G;NA;T/T;G/G;C/C;A/A;C/C;T/T;G/G;G/G;C/C;C/C;A/G;G/G;T/T;T/T;T/T;C/C;T/T;T/T;A/A;C/C;T/T;G/T;G/G;A/A;G/G;T/T;A/A;C/C;C/T;G/G;C/C;T/T;C/C;G/G;C/C;C/C;G/G;T/T;NA;T/T;T/T;A…
FP498;C/T;G/G;T/T;NA;A/A;A/T;C/C;C/C;T/T;T/T;T/T;A/A;C/T;T/T;T/T;T/T;A/G;C/T;G/T;C/C;C/T;T/T;A/G;C/C;C/T;A/A;T/T;C/C;T/T;T/T;C/C;A/A;G/G;T/T;A/A;A/A;G/G;G/G;A/A;A/A;G/G;A/A;T/T;T/T;T/T;T/T;G/G;A/G;A/A;T/T;G/G;C/C;NA;G/G;G/G;G/G;G/G;NA;T/T;G/G;C/C;A/A;C/C;T/T;G/G;G/G;C/C;C/C;A/A;G/G;T/T;C/C;C/C;T/T;T/T;G/G;A/A;C/C;T/T;T/T;A/G;A/A;G/G;T/T;A/A;T/T;T/T;G/G;C/C;C/C;C/C;G/G;C/C;C/C;G/G;C/T;NA;T/T;T/T;A…
FP499;T/T;G/G;T/T;NA;G/G;T/T;T/T;T/T;T/T;T/T;T/T;A/A;C/C;T/T;T/T;C/C;A/A;C/C;G/G;C/C;T/T;T/T;A/A;C/T;C/C;A/A;A/A;C/C;C/C;T/T;C/C;A/A;T/T;C/C;A/A;A/A;G/G;G/G;G/G;T/T;G/G;A/A;T/T;G/G;T/T;G/G;G/G;G/G;G/G;T/T;G/G;C/C;NA;T/T;A/A;A/A;G/G;NA;T/T;G/G;C/C;A/A;C/C;T/T;G/G;G/G;C/C;C/C;A/A;G/G;T/T;C/C;C/C;C/T;T/T;G/T;A/A;C/C;T/T;G/T;G/G;A/A;G/G;T/T;A/A;C/C;C/T;G/G;C/C;T/T;A/A;A/A;C/C;T/T;G/G;C/C;NA;T/T;T/T;A…
FP500;T/T;G/G;T/T;NA;G/G;T/T;C/C;C/C;T/T;T/T;T/T;A/A;C/C;T/T;T/T;C/T;G/G;C/C;G/G;C/C;T/T;T/T;A/G;C/C;T/T;A/A;A/A;C/C;C/C;T/T;C/C;A/A;T/T;T/T;A/A;A/G;G/G;G/G;G/G;T/T;G/G;A/A;T/T;G/G;T/T;G/G;G/G;A/A;A/A;T/T;G/G;C/C;NA;NA;G/G;G/G;G/G;NA;T/T;A/G;C/T;A/G;C/C;C/C;G/G;A/G;C/C;C/C;G/G;G/G;T/T;C/T;C/C;T/T;T/T;G/G;A/A;C/C;T/T;T/T;A/A;A/A;G/G;T/T;A/A;C/C;T/T;G/G;C/C;T/T;A/A;A/A;C/C;C/T;G/G;T/T;NA;T/T;T/T;A/…
FP501;T/T;G/G;T/T;NA;A/A;A/A;C/C;C/C;T/T;T/T;T/T;C/C;T/T;C/T;C/C;T/T;A/A;C/C;G/G;C/C;T/T;T/T;G/G;T/T;C/C;A/A;A/A;C/C;C/C;T/T;C/C;A/A;T/T;C/T;A/A;A/A;G/G;G/G;A/G;A/T;G/G;A/A;T/T;G/G;T/T;G/G;G/G;A/A;G/G;T/T;G/G;C/C;NA;T/T;A/A;A/A;G/G;NA;C/C;G/G;C/C;A/A;C/C;T/T;G/G;G/G;C/C;C/C;G/G;G/G;T/T;C/T;C/C;C/T;T/T;G/T;A/A;C/C;T/T;G/T;A/A;G/G;G/G;T/T;A/A;T/T;T/T;G/G;C/C;T/T;A/C;A/G;C/C;C/T;G/G;C/T;NA;T/T;T/T;A…
FP502;C/C;G/G;T/T;NA;A/G;NA;T/T;NA;T/T;T/T;T/T;C/C;NA;T/T;C/C;T/T;G/G;T/T;T/T;C/C;NA;T/T;A/G;C/C;T/T;A/A;A/A;C/C;C/C;T/T;C/C;A/A;T/T;C/C;A/A;G/G;G/G;G/G;A/A;A/A;G/G;A/A;T/T;T/T;T/T;G/G;G/G;G/G;G/G;T/T;G/G;C/C;NA;NA;G/G;A/A;G/G;NA;T/T;G/G;T/T;G/G;C/C;C/C;G/G;A/A;C/C;T/T;A/A;G/G;T/T;T/T;C/C;NA;T/T;G/T;A/A;C/C;T/T;G/T;A/A;G/G;G/G;T/T;A/A;NA;C/T;G/G;C/C;C/C;C/C;G/G;C/C;C/C;G/G;NA;NA;T/T;T/T;A/A;G/G;G…
FP503;C/C;G/G;T/T;NA;G/G;A/T;C/C;C/C;T/T;T/T;T/T;C/C;C/T;T/T;T/T;T/T;G/G;C/T;G/G;C/C;T/T;T/T;A/A;C/C;T/T;A/A;A/T;C/C;C/T;T/T;C/C;A/A;G/T;C/C;A/A;A/A;G/G;G/G;G/G;T/T;G/G;A/A;T/T;G/G;T/T;G/G;G/G;A/A;A/A;T/T;G/G;C/C;NA;G/G;G/G;G/G;G/G;NA;C/T;A/A;T/T;G/G;C/C;C/C;G/G;A/A;C/C;T/T;A/A;G/G;T/T;C/C;C/C;T/T;T/T;G/G;A/A;C/C;T/T;G/G;A/G;A/A;G/G;T/T;A/A;C/C;C/C;G/G;C/C;T/T;A/A;A/A;C/C;T/T;G/G;C/C;NA;T/T;T/T;A…
FP504;C/C;G/G;T/T;NA;A/A;T/T;T/T;C/C;T/T;T/T;T/T;A/A;C/C;T/T;C/C;T/T;G/G;T/T;T/T;C/C;C/C;T/T;A/G;C/T;C/C;A/A;A/T;C/C;T/T;T/T;C/C;A/A;G/T;C/C;A/A;A/G;G/G;G/G;A/A;A/A;G/G;A/A;T/T;T/T;T/T;G/G;G/G;G/G;A/G;T/T;G/G;C/C;NA;G/T;G/G;A/A;G/G;NA;T/T;A/G;T/T;G/G;C/C;C/C;G/G;A/A;C/C;T/T;A/A;G/G;T/T;C/T;T/T;C/C;T/T;T/T;A/A;C/C;T/T;G/G;G/G;A/A;G/G;T/T;A/A;C/C;T/T;G/G;C/C;C/C;C/C;G/G;C/C;C/C;G/G;T/T;NA;T/T;T/T;A…
FP505;C/T;G/G;T/T;NA;G/G;A/A;T/T;C/T;T/T;T/T;T/T;A/A;T/T;NA;T/T;T/T;A/G;C/T;G/T;C/C;C/T;T/T;A/A;C/C;C/C;A/A;A/A;C/C;C/C;T/T;C/C;A/A;T/T;C/C;A/A;A/G;G/G;G/G;A/A;A/A;G/G;A/A;T/T;T/T;T/T;G/G;G/G;G/G;A/G;T/T;G/G;C/C;NA;G/T;G/G;A/A;G/G;NA;T/T;G/G;C/C;A/A;C/C;T/T;G/G;G/G;C/C;C/C;A/A;G/G;T/T;T/T;T/T;C/C;T/T;T/T;A/A;C/C;T/T;G/T;A/A;G/G;G/G;T/T;A/A;T/T;C/C;G/G;C/C;C/C;C/C;G/G;C/C;C/C;G/G;T/T;NA;T/T;T/T;A/…
FP506;T/T;G/G;T/T;NA;A/A;T/T;C/C;T/T;T/T;T/T;T/T;C/C;C/C;C/C;C/C;C/C;A/A;C/C;G/G;C/C;T/T;T/T;G/G;T/T;T/T;A/A;T/T;C/C;T/T;T/T;C/C;A/A;G/G;T/T;A/A;A/A;G/G;G/G;A/G;A/T;G/G;A/A;T/T;T/T;T/T;T/T;G/G;A/G;G/G;T/T;G/G;C/C;NA;G/G;G/G;G/G;G/G;NA;T/T;A/A;T/T;G/G;C/C;C/C;G/G;A/A;C/C;T/T;G/G;G/G;T/T;C/C;T/T;C/C;T/T;T/T;A/A;C/C;T/T;T/T;G/G;A/A;G/G;T/T;A/A;C/C;C/T;G/G;C/C;T/T;A/A;A/A;C/C;T/T;G/G;C/C;NA;T/T;T/T;A…
FP507;T/T;G/G;T/T;NA;A/G;T/T;C/C;C/C;T/T;T/T;T/T;A/A;C/C;C/T;C/C;T/T;A/A;C/C;G/G;C/C;C/T;T/T;A/A;C/C;T/T;A/A;A/A;C/C;C/C;T/T;C/C;A/A;T/T;T/T;A/A;A/G;G/G;G/G;A/G;A/T;G/G;A/A;T/T;T/T;T/T;G/G;G/G;A/A;A/G;T/T;G/G;C/C;NA;G/T;G/G;A/A;G/G;NA;C/C;A/A;T/T;G/G;C/C;C/C;G/G;A/A;C/C;T/T;A/G;G/G;T/T;C/C;C/C;C/T;T/T;T/T;A/A;C/C;T/T;G/G;G/G;A/A;G/G;T/T;A/A;C/C;T/T;G/G;C/C;T/T;A/A;A/A;C/C;T/T;G/G;C/C;NA;T/T;T/T;A…
FP508;T/T;G/G;T/T;NA;A/A;T/T;T/T;C/C;T/T;T/T;T/T;C/C;C/C;T/T;T/T;T/T;A/A;C/C;G/G;C/C;T/T;T/T;G/G;C/C;T/T;A/A;A/T;C/C;C/T;T/T;C/C;A/A;G/T;C/T;A/A;A/G;G/G;G/G;A/A;A/A;G/G;A/A;T/T;T/T;T/T;G/G;G/G;G/G;A/A;T/T;G/G;C/C;NA;G/G;G/G;G/G;G/G;NA;T/T;A/G;C/T;A/G;C/C;C/C;G/G;A/G;C/C;C/C;A/A;G/G;T/T;C/C;C/C;T/T;T/T;G/G;A/A;C/C;T/T;T/T;G/G;A/A;G/G;T/T;A/A;C/C;C/C;G/G;NA;C/C;C/C;G/G;C/C;C/C;G/G;T/T;NA;T/T;T/T;A/…
FP509;T/T;G/G;T/T;NA;A/G;A/T;T/T;C/T;T/T;T/T;T/T;A/C;C/T;T/T;T/T;C/T;A/A;C/T;G/T;C/C;C/T;T/T;A/G;C/C;C/T;A/A;A/T;C/C;C/T;T/T;C/C;A/A;G/T;T/T;A/A;A/A;G/G;G/G;A/A;T/T;G/G;A/A;T/T;G/G;T/T;G/G;G/G;A/A;A/A;T/T;G/G;C/C;NA;G/G;G/G;G/G;G/G;NA;C/T;A/G;C/T;A/G;C/C;C/C;G/G;A/A;C/C;T/T;A/A;G/G;T/T;T/T;C/C;T/T;T/T;G/G;A/A;C/C;T/T;T/T;A/G;A/A;G/G;T/T;A/A;C/T;T/T;G/G;C/C;T/T;A/A;A/A;C/C;T/T;G/G;C/C;NA;T/T;T/T;A…
FP510;T/T;G/G;T/T;NA;A/G;A/A;C/C;T/T;T/T;T/T;T/T;C/C;T/T;C/C;C/C;T/T;A/G;C/C;G/G;C/C;C/T;T/T;G/G;T/T;C/T;A/A;A/A;C/C;C/C;T/T;C/C;A/A;T/T;C/C;A/A;A/A;G/G;G/G;A/A;T/T;G/G;A/A;T/T;G/G;T/T;G/G;G/G;A/G;A/G;T/T;G/G;C/C;NA;G/T;G/G;A/A;G/G;NA;C/T;A/A;T/T;G/G;C/C;C/C;G/G;A/A;C/C;T/T;G/G;G/G;T/T;T/T;T/T;C/C;T/T;T/T;A/A;C/C;T/T;G/G;A/A;G/G;G/G;T/T;A/A;T/T;C/T;G/G;C/C;C/C;A/C;A/G;C/C;T/T;G/G;C/C;NA;T/T;T/T;A…
FP511;C/C;G/G;T/T;NA;A/A;T/T;C/T;C/C;T/T;T/T;T/T;A/A;C/C;T/T;T/T;T/T;A/G;T/T;T/T;C/C;C/C;T/T;A/A;C/C;T/T;A/A;A/T;C/C;C/T;T/T;C/C;A/A;G/T;C/C;A/A;A/G;G/G;G/G;G/G;T/T;G/G;A/A;T/T;G/G;T/T;G/G;G/G;A/A;A/G;T/T;G/G;C/C;NA;G/T;G/G;A/A;G/G;NA;T/T;A/G;C/T;A/G;C/C;C/C;G/G;A/G;C/C;C/C;A/A;G/G;T/T;C/C;C/C;C/T;T/T;G/T;A/A;C/C;T/T;G/T;A/A;A/A;G/G;T/T;A/A;C/C;C/T;G/G;C/C;T/T;A/A;A/A;C/C;T/T;G/G;C/C;NA;T/T;T/T;A…
FP512;C/T;G/G;T/T;NA;A/G;A/T;T/T;C/C;T/T;T/T;T/T;C/C;C/T;C/C;C/C;C/T;G/G;C/T;G/T;C/C;T/T;T/T;G/G;T/T;T/T;A/A;A/T;C/C;C/T;T/T;C/C;A/A;T/T;C/T;A/A;A/A;G/G;G/G;A/A;A/A;G/G;A/A;T/T;T/T;T/T;G/G;G/G;A/A;A/A;T/T;G/G;C/C;NA;G/G;G/G;G/G;G/G;NA;T/T;G/G;C/C;A/A;C/C;T/T;G/G;G/G;C/C;C/C;G/G;G/G;T/T;C/T;C/C;C/T;T/T;G/T;A/A;C/C;T/T;G/T;A/G;A/A;G/G;T/T;A/A;C/C;C/C;G/G;C/C;C/C;C/C;G/G;C/C;C/C;G/G;T/T;NA;T/T;T/T;A…
FP513;C/T;G/G;T/T;NA;A/G;A/T;C/C;C/T;T/T;T/T;T/T;C/C;C/T;C/T;T/T;T/T;A/A;C/T;G/T;C/C;C/T;T/T;A/A;C/T;C/C;A/A;A/A;C/C;C/C;T/T;C/C;A/A;T/T;C/C;A/A;G/G;G/G;G/G;A/A;NA;G/G;A/A;T/T;T/T;T/T;G/G;G/G;A/A;G/G;T/T;G/G;C/C;NA;G/G;G/G;G/G;G/G;NA;C/C;A/A;T/T;G/G;C/C;C/C;G/G;A/A;C/C;T/T;G/G;G/G;T/T;C/T;C/C;C/T;T/T;G/T;A/A;C/C;T/T;G/T;A/G;NA;G/G;T/T;A/A;C/T;C/C;G/G;C/C;C/C;C/C;G/G;C/C;C/C;G/G;C/T;NA;T/T;T/T;A/A…
FP514;C/T;G/G;T/T;NA;A/G;A/A;C/C;T/T;T/T;T/T;T/T;C/C;T/T;T/T;C/C;T/T;A/A;C/T;G/T;C/C;C/T;T/T;A/A;C/T;C/C;A/A;T/T;C/C;T/T;T/T;C/C;A/A;G/G;C/T;A/A;G/G;G/G;G/G;A/A;A/A;G/G;A/A;T/T;T/T;T/T;T/T;G/G;A/G;A/A;T/T;G/G;C/C;NA;G/G;G/G;G/G;G/G;NA;C/C;A/A;T/T;G/G;C/C;C/C;G/G;A/A;C/C;T/T;A/A;G/G;T/T;T/T;T/T;C/C;T/T;T/T;A/A;C/C;T/T;G/G;A/A;A/A;G/G;T/T;A/A;T/T;C/C;G/G;C/C;T/T;A/A;A/A;C/C;T/T;G/G;C/C;NA;T/T;T/T;A…
FP515;C/T;G/G;T/T;NA;A/A;A/T;T/T;C/C;T/T;T/T;T/T;A/C;C/T;C/C;C/C;T/T;G/G;C/T;G/G;C/C;T/T;T/T;G/G;NA;T/T;A/A;T/T;C/C;T/T;T/T;C/C;A/A;G/G;C/T;A/A;A/A;G/G;G/G;A/A;A/A;G/G;A/A;T/T;T/T;T/T;T/T;G/G;A/A;A/A;T/T;G/G;C/C;NA;G/T;G/G;A/A;G/G;NA;C/T;A/G;C/T;A/G;C/C;C/C;G/G;A/G;C/C;C/C;G/G;G/G;T/T;C/C;T/T;C/C;T/T;T/T;A/A;C/C;T/T;G/G;A/G;A/A;G/G;T/T;A/A;C/C;C/C;G/G;C/C;C/C;C/C;G/G;C/C;C/C;G/G;T/T;NA;T/T;T/T;A/…
FP516;T/T;G/G;T/T;NA;G/G;A/A;C/T;C/T;T/T;T/T;T/T;C/C;T/T;C/T;C/C;C/T;G/G;C/C;G/G;C/C;T/T;T/T;G/G;C/T;C/T;A/A;A/A;C/C;C/C;T/T;C/C;A/A;T/T;T/T;A/A;A/A;G/G;G/G;G/G;T/T;G/G;A/A;T/T;G/G;T/T;G/G;G/G;A/A;A/A;T/T;G/G;C/C;NA;G/G;G/G;G/G;G/G;NA;T/T;A/G;C/T;A/G;C/C;C/C;G/G;A/G;C/C;C/C;A/A;G/G;T/T;C/C;C/C;T/T;T/T;G/G;A/A;C/C;T/T;T/T;A/A;G/G;G/G;T/T;A/A;T/T;C/T;G/G;C/C;C/T;A/C;A/G;C/C;C/C;G/G;C/C;NA;T/T;T/T;A…
FP517;T/T;G/G;T/T;NA;A/A;A/T;C/C;T/T;T/T;T/T;T/T;A/A;C/T;T/T;T/T;C/T;G/G;C/C;G/G;C/C;T/T;T/T;G/G;T/T;C/C;A/A;A/A;C/C;C/C;T/T;C/C;A/A;T/T;C/C;A/A;A/G;G/G;G/G;G/G;T/T;G/G;A/A;T/T;G/G;T/T;G/G;G/G;G/G;A/G;T/T;G/G;C/C;NA;T/T;A/A;A/A;G/G;NA;C/C;A/G;C/T;NA;C/C;T/T;G/G;A/G;C/C;C/C;A/A;G/G;T/T;C/T;C/C;T/T;T/T;G/G;A/A;C/C;T/T;G/T;A/G;A/A;G/G;T/T;A/A;C/T;T/T;G/G;C/C;C/C;C/C;G/G;C/C;C/C;G/G;T/T;NA;T/T;T/T;A/…
FP518;C/T;G/G;T/T;NA;A/G;A/A;C/C;T/T;T/T;T/T;T/T;A/C;T/T;C/C;T/T;C/T;A/A;NA;G/G;C/C;T/T;T/T;A/A;T/T;C/T;A/A;T/T;C/C;T/T;T/T;C/C;A/A;G/G;T/T;A/A;A/G;G/G;G/G;A/G;A/A;G/G;A/A;T/T;T/T;T/T;T/T;G/G;A/A;A/G;T/T;G/G;C/C;NA;G/G;G/G;G/G;G/G;NA;T/T;A/A;T/T;G/G;C/C;C/C;G/G;A/A;C/C;T/T;A/A;G/G;T/T;C/T;C/C;C/T;T/T;G/T;A/A;C/C;T/T;T/T;G/G;G/G;G/G;T/T;A/A;T/T;C/T;G/G;C/C;T/T;A/A;A/A;C/C;T/T;G/G;C/C;NA;T/T;T/T;A/…
FP519;C/C;G/G;T/T;NA;G/G;NA;C/C;T/T;T/T;T/T;T/T;A/C;T/T;T/T;T/T;C/C;G/G;T/T;T/T;C/C;C/C;T/T;G/G;C/C;C/T;A/A;T/T;C/C;T/T;T/T;C/C;A/A;G/G;C/C;A/A;G/G;G/G;G/G;G/G;T/T;G/G;A/A;T/T;G/T;T/T;T/T;G/G;A/A;A/A;T/T;G/G;C/C;NA;T/T;A/A;A/A;G/G;NA;C/T;A/A;T/T;G/G;C/C;C/C;G/G;A/A;C/C;C/C;G/G;G/G;T/T;T/T;T/T;C/C;T/T;T/T;A/A;C/C;T/T;G/G;A/G;G/G;G/G;T/T;A/A;T/T;T/T;G/G;C/C;C/C;C/C;G/G;C/C;C/C;G/G;T/T;NA;T/T;T/T;A/…
FP520;T/T;G/G;T/T;NA;A/A;A/T;C/C;C/C;T/T;T/T;T/T;A/A;C/T;C/C;T/T;C/C;A/A;C/C;G/G;C/C;T/T;T/T;G/G;T/T;C/T;A/A;T/T;C/C;T/T;T/T;C/C;A/A;T/T;C/C;A/A;G/G;G/G;G/G;A/A;A/A;G/G;A/A;T/T;T/T;T/T;T/T;G/G;A/G;A/A;T/T;G/G;C/C;NA;G/G;G/G;G/G;G/G;NA;C/T;A/A;T/T;G/G;C/C;C/C;G/G;A/A;C/C;T/T;G/G;G/G;T/T;T/T;C/C;T/T;T/T;G/G;A/A;C/C;T/T;T/T;A/G;NA;G/G;T/T;A/A;C/T;C/C;G/G;C/C;C/C;A/C;A/G;C/C;C/C;G/G;T/T;NA;T/T;T/T;A/…
FP521;C/T;G/G;T/T;NA;A/A;A/A;T/T;C/C;T/T;T/T;T/T;C/C;T/T;C/C;C/C;T/T;G/G;C/T;G/T;C/C;NA;T/T;A/A;T/T;T/T;A/A;T/T;C/C;T/T;T/T;C/C;A/A;G/G;T/T;A/A;A/A;G/G;NA;G/G;T/T;G/G;A/A;T/T;G/G;T/T;T/T;G/G;G/G;A/A;T/T;G/G;C/C;NA;G/G;A/A;A/A;G/G;NA;T/T;A/A;T/T;G/G;C/C;C/C;G/G;A/A;C/C;T/T;G/G;G/G;T/T;NA;NA;C/C;T/T;T/T;A/A;C/C;T/T;T/T;A/A;G/G;G/G;T/T;A/A;T/T;C/C;G/G;C/C;T/T;A/A;A/A;C/C;C/T;G/G;C/T;NA;T/T;T/T;A/A;G…
FP522;C/T;G/G;T/T;NA;A/G;A/A;T/T;C/C;T/T;T/T;T/T;C/C;T/T;T/T;T/T;C/T;G/G;C/T;G/T;C/C;C/T;T/T;G/G;T/T;T/T;A/A;A/A;C/C;C/C;T/T;C/C;A/A;T/T;C/C;A/A;A/A;G/G;NA;G/G;T/T;G/G;A/A;T/T;G/G;T/T;G/G;G/G;A/A;G/G;T/T;G/G;C/C;NA;T/T;A/A;G/G;G/G;NA;C/T;A/A;T/T;G/G;C/C;C/C;G/G;A/A;C/C;T/T;A/A;G/G;T/T;NA;C/C;T/T;T/T;G/G;A/A;C/C;T/T;G/T;A/A;G/G;G/G;T/T;A/A;T/T;T/T;G/G;C/C;T/T;A/A;A/A;C/C;T/T;G/G;T/T;NA;T/T;T/T;A/A…
FP523;T/T;G/G;T/T;NA;G/G;A/A;C/T;T/T;T/T;T/T;T/T;A/A;T/T;C/T;C/C;C/C;A/A;C/C;G/G;C/C;T/T;T/T;A/A;C/T;C/T;A/A;A/T;C/C;C/T;T/T;C/C;A/A;T/T;T/T;A/A;A/A;G/G;NA;G/G;A/T;G/G;A/A;T/T;G/T;T/T;G/T;G/G;G/G;A/A;T/T;G/G;C/C;NA;G/G;A/A;A/A;G/G;NA;C/C;A/G;C/T;A/G;C/C;C/C;G/G;A/A;C/C;T/T;A/G;G/G;T/T;NA;NA;C/C;T/T;T/T;A/A;C/C;T/T;T/T;A/A;G/G;G/G;T/T;A/A;T/T;C/C;G/G;C/C;C/T;A/C;A/G;C/C;T/T;G/G;C/C;NA;T/T;T/T;A/A;…
FP524;C/T;G/G;T/T;NA;A/A;A/A;C/T;T/T;T/T;T/T;T/T;A/C;T/T;C/C;C/C;C/C;A/A;C/C;G/G;C/C;T/T;T/T;G/G;T/T;C/C;A/A;T/T;C/C;C/T;T/T;C/C;A/A;G/G;T/T;A/A;G/G;G/G;NA;A/A;A/A;G/G;A/A;T/T;T/T;T/T;T/T;G/G;G/G;A/A;T/T;G/G;C/C;NA;T/T;A/A;G/G;G/G;NA;C/C;A/A;T/T;G/G;C/C;C/C;G/G;A/A;C/C;T/T;A/A;G/G;T/T;NA;C/C;C/T;T/T;G/T;A/A;C/C;T/T;G/T;A/A;G/G;G/G;T/T;A/A;T/T;C/T;G/G;C/C;C/T;A/A;A/A;C/C;T/T;G/G;C/C;NA;T/T;T/T;A/A…
FP525;T/T;G/G;T/T;NA;A/A;T/T;T/T;C/T;T/T;T/T;T/T;A/C;C/C;C/C;C/C;C/T;A/G;C/C;G/G;C/C;T/T;T/T;A/G;C/C;C/C;A/A;A/A;C/C;C/C;T/T;C/C;A/A;T/T;C/T;A/A;A/G;G/G;NA;A/A;A/A;G/G;A/A;T/T;T/T;T/T;G/G;G/G;G/G;G/G;T/T;G/G;C/C;NA;G/T;A/A;G/G;G/G;NA;C/C;G/G;C/C;A/A;C/C;T/T;G/G;G/G;C/C;C/C;G/G;G/G;T/T;NA;C/C;T/T;T/T;G/G;A/A;C/C;T/T;T/T;G/G;A/A;G/G;T/T;A/A;C/C;T/T;G/G;C/C;C/C;C/C;G/G;C/C;T/T;G/G;C/C;NA;T/T;T/T;A/A…
FP526;T/T;G/G;T/T;NA;A/G;T/T;C/C;C/C;T/T;T/T;T/T;C/C;C/C;C/C;C/C;T/T;A/G;C/C;G/G;C/C;T/T;T/T;G/G;T/T;T/T;A/A;A/T;C/C;C/T;T/T;C/C;A/A;T/T;C/C;A/A;A/A;G/G;NA;A/A;A/A;G/G;A/A;T/T;T/T;T/T;G/G;G/G;G/G;A/G;T/T;G/G;C/C;NA;G/T;A/A;G/G;G/G;NA;C/T;A/A;T/T;G/G;C/C;C/C;G/G;A/G;C/C;C/C;A/G;G/G;T/T;NA;NA;C/C;T/T;G/T;A/A;C/C;T/T;G/T;A/A;A/A;G/G;T/T;A/A;C/C;C/C;G/G;C/C;T/T;A/A;A/A;C/C;C/C;G/G;T/T;NA;T/T;T/T;A/A;…
FP527;T/T;G/G;T/T;NA;G/G;T/T;C/C;T/T;T/T;T/T;T/T;A/C;C/C;C/C;C/C;C/T;A/A;C/C;G/G;C/C;T/T;T/T;A/G;C/C;C/C;A/A;A/A;C/C;C/C;T/T;C/C;A/A;T/T;C/C;A/A;A/A;G/G;NA;G/G;T/T;G/G;A/A;T/T;G/G;T/T;G/G;G/G;A/A;A/A;T/T;G/G;C/C;NA;G/G;A/A;A/A;G/G;NA;C/T;G/G;C/C;A/A;C/C;T/T;G/G;G/G;C/C;C/C;G/G;G/G;T/T;NA;NA;NA;T/T;T/T;A/A;C/C;T/T;G/G;G/G;A/A;G/G;T/T;A/A;C/C;C/C;G/G;C/C;T/T;A/C;A/G;C/C;C/T;G/G;T/T;NA;T/T;T/T;A/A;G…
FP528;C/C;G/G;T/T;NA;G/G;T/T;T/T;C/C;T/T;T/T;T/T;A/A;C/C;C/C;C/C;T/T;G/G;T/T;T/T;C/C;C/C;T/T;A/G;C/C;T/T;A/A;A/A;C/C;C/C;T/T;C/C;A/A;T/T;T/T;A/A;A/G;G/G;NA;A/A;A/A;G/G;A/A;T/T;T/T;T/T;G/G;G/G;G/G;A/G;T/T;G/G;NA;NA;NA;A/A;G/G;G/G;NA;T/T;A/A;T/T;G/G;C/C;C/C;G/G;A/A;C/C;T/T;G/G;G/G;T/T;NA;C/C;C/T;T/T;G/T;A/A;C/C;T/T;G/T;G/G;A/A;G/G;T/T;A/A;C/C;C/C;G/G;C/C;C/C;C/C;G/G;C/C;C/C;G/G;T/T;NA;T/T;T/T;A/A;G…
FP529;C/T;G/G;T/T;NA;A/G;A/A;C/C;T/T;T/T;T/T;T/T;C/C;T/T;C/T;C/T;T/T;A/G;C/T;G/T;C/C;C/T;T/T;A/G;C/C;T/T;A/A;A/T;C/C;C/T;T/T;C/C;A/A;G/T;T/T;A/A;G/G;G/G;NA;A/G;A/T;G/G;A/A;T/T;T/T;T/T;G/G;G/G;G/G;G/G;T/T;G/G;C/C;NA;T/T;A/A;G/G;G/G;NA;C/C;A/A;T/T;G/G;C/C;C/C;G/G;A/A;C/C;C/C;A/G;G/G;T/T;NA;C/C;T/T;T/T;G/G;A/A;C/C;T/T;G/T;A/A;G/G;G/G;T/T;A/A;C/C;T/T;G/G;C/C;T/T;A/A;A/A;C/C;T/T;G/G;C/C;NA;T/T;T/T;A/A…
FP530;T/T;G/G;T/T;NA;A/A;A/T;C/C;T/T;T/T;T/T;T/T;A/C;C/T;T/T;T/T;C/T;A/G;C/C;G/G;C/C;NA;T/T;G/G;C/C;C/T;A/A;A/A;C/C;C/C;T/T;C/C;A/A;T/T;C/T;A/A;G/G;G/G;NA;G/G;T/T;G/G;A/A;T/T;G/G;T/T;G/G;G/G;A/G;G/G;T/T;G/G;C/C;NA;T/T;A/A;G/G;G/G;NA;T/T;A/G;C/C;A/G;C/C;C/C;G/G;A/A;C/C;T/T;A/G;G/G;T/T;NA;C/C;C/T;T/T;G/T;A/A;C/C;T/T;G/G;A/G;A/A;G/G;T/T;A/A;T/T;C/C;G/G;C/C;T/T;A/A;A/G;C/C;T/T;G/G;C/C;NA;T/T;T/T;A/A;…
FP531;T/T;G/G;T/T;NA;A/A;A/A;C/C;C/C;T/T;T/T;T/T;C/C;T/T;C/C;T/T;C/C;A/A;C/C;G/G;C/C;NA;T/T;A/A;C/T;T/T;A/A;T/T;C/C;T/T;T/T;C/C;A/A;G/G;C/C;A/A;A/G;G/G;NA;G/G;A/T;G/G;A/A;T/T;T/T;T/T;T/T;G/G;G/G;A/A;T/T;G/G;C/C;NA;G/G;A/A;A/A;G/G;NA;T/T;G/G;C/C;A/A;C/C;C/C;G/G;A/G;C/C;C/C;A/A;G/G;T/T;NA;C/C;T/T;T/T;G/G;A/A;C/C;T/T;G/T;A/A;G/G;G/G;T/T;A/A;T/T;C/T;G/G;C/C;T/T;A/C;A/G;C/C;C/C;G/G;T/T;NA;T/T;T/T;A/A;…
FP532;C/C;G/G;T/T;NA;G/G;A/A;C/T;C/T;T/T;T/T;T/T;C/C;T/T;T/T;T/T;C/C;G/G;T/T;G/G;C/C;T/T;T/T;G/G;C/C;C/T;A/A;A/A;C/C;C/C;T/T;C/C;A/A;T/T;C/T;A/A;G/G;G/G;NA;G/G;T/T;G/G;A/A;T/T;G/G;T/T;G/G;G/G;A/A;A/A;T/T;G/G;C/C;NA;G/G;A/A;A/A;G/G;NA;T/T;A/A;T/T;G/G;C/C;C/C;G/G;A/A;C/C;T/T;A/A;G/G;T/T;NA;C/C;C/T;T/T;G/T;A/A;C/C;T/T;G/G;A/A;G/G;G/G;T/T;A/A;T/T;T/T;G/G;C/C;T/T;A/A;A/A;C/C;T/T;G/G;C/T;NA;T/T;T/T;A/A…
FE612;T/T;G/G;T/T;C/C;G/G;A/A;C/C;C/C;C/C;T/T;G/G;A/A;T/T;C/C;T/T;T/T;G/G;C/C;T/T;A/A;T/T;C/C;A/A;C/C;T/T;A/A;T/T;T/T;T/T;T/T;C/C;A/A;G/G;C/C;A/A;A/A;A/A;G/G;G/G;A/A;A/A;A/A;C/C;G/G;C/C;G/G;G/G;A/A;G/G;G/G;G/G;C/C;C/C;T/T;G/G;A/A;G/G;T/T;T/T;A/A;C/C;G/G;T/T;C/C;T/T;G/G;T/T;T/T;A/A;G/G;T/T;C/C;T/T;T/T;T/T;G/G;A/A;T/T;C/C;T/T;A/A;G/G;C/C;T/T;A/A;T/T;T/T;G/G;T/T;T/T;C/C;G/G;C/C;C/C;G/G;C/C;G/G;G/G;C…
FE615;T/T;A/A;T/T;C/C;A/A;T/T;C/C;T/T;C/C;T/T;T/T;C/C;C/C;C/C;T/T;T/T;A/A;T/T;T/T;C/C;C/C;T/T;G/G;T/T;C/C;A/A;T/T;C/C;C/C;T/T;T/T;G/G;G/G;T/T;A/A;G/G;A/A;A/A;G/G;T/T;G/G;G/G;C/C;G/G;T/T;T/T;G/G;G/G;A/A;G/G;A/A;C/C;C/C;T/T;G/G;G/G;G/G;C/C;C/C;G/G;C/C;A/A;C/C;T/T;G/G;A/A;C/C;T/T;G/G;A/A;T/T;C/C;C/C;C/C;C/C;T/T;A/A;C/C;T/T;T/T;G/G;A/A;C/C;C/C;G/G;C/C;C/C;G/G;T/T;C/C;C/C;G/G;T/T;T/T;C/C;T/T;G/G;T/T;T…
FP533;T/T;G/G;T/T;C/C;A/G;A/A;C/C;C/T;C/C;T/T;G/G;A/A;C/T;C/C;T/T;T/T;A/G;C/T;T/T;A/C;C/T;T/T;G/G;T/T;T/T;A/A;T/T;T/T;T/T;T/T;C/C;A/A;G/G;T/T;A/A;G/G;A/A;A/A;G/G;T/T;NA;G/G;C/C;G/G;C/T;G/G;G/G;A/A;A/A;G/G;G/G;C/C;C/C;T/T;G/G;G/G;G/G;NA;C/C;A/A;C/C;G/G;NA;C/C;T/T;G/G;T/T;T/T;A/G;G/G;T/T;C/C;T/T;C/T;C/C;G/T;A/A;C/T;NA;T/T;A/A;G/G;C/C;T/T;A/A;T/T;C/C;G/G;T/T;T/T;C/C;G/G;C/C;C/C;G/G;C/C;G/G;NA;NA;A/A…
FP534;T/T;G/G;T/T;C/C;G/G;A/T;C/C;C/T;C/C;T/T;G/G;C/C;C/T;C/C;T/T;T/T;G/G;C/T;T/T;A/C;C/T;T/T;G/G;T/T;C/C;A/A;T/T;T/T;T/T;T/T;C/C;A/A;G/G;C/C;A/A;G/G;A/A;A/A;G/G;A/T;NA;A/G;C/C;G/G;T/T;G/G;G/G;A/A;G/G;G/G;A/G;C/C;C/C;T/T;G/G;A/A;G/G;NA;C/C;A/G;C/C;A/A;NA;C/T;G/G;A/G;C/T;T/T;A/A;G/G;T/T;C/C;C/C;C/C;T/T;G/G;A/A;C/T;NA;T/T;A/G;A/A;C/C;C/T;A/A;C/T;T/T;G/G;T/T;T/T;C/C;G/G;C/C;C/C;G/G;C/C;G/G;NA;NA;C/C…
FP535;T/T;A/A;T/T;C/C;A/A;T/T;C/C;C/T;C/C;T/T;G/G;A/A;C/C;C/C;T/T;T/T;A/A;C/C;T/T;A/A;T/T;T/T;A/G;C/T;C/C;A/A;T/T;T/T;C/T;T/T;C/C;A/A;G/G;C/C;A/A;G/G;A/A;A/A;G/G;T/T;NA;G/G;C/C;G/G;T/T;G/G;G/G;A/A;A/A;G/G;A/A;C/C;C/C;T/T;G/G;G/G;G/G;NA;C/C;A/G;C/C;A/G;NA;C/T;G/G;A/G;C/T;T/T;G/G;A/A;T/T;C/C;T/T;T/T;C/C;T/T;A/A;T/T;NA;T/T;G/G;A/A;C/C;C/C;G/G;C/C;C/C;G/G;T/T;C/C;C/C;G/G;C/T;C/C;G/G;C/C;G/G;NA;NA;A/A…
FP536;T/T;A/G;T/T;C/C;A/G;T/T;C/C;T/T;C/C;T/T;T/T;A/C;C/C;C/C;T/T;T/T;A/A;C/C;T/T;A/A;T/T;T/T;A/A;C/T;C/C;A/A;T/T;C/C;C/C;T/T;T/T;G/G;G/G;T/T;A/A;A/A;A/A;A/A;G/G;A/T;NA;A/G;C/C;G/G;C/T;T/T;G/G;A/A;G/G;G/G;A/A;C/C;C/C;T/T;G/G;A/A;G/G;NA;C/T;G/G;C/C;A/A;NA;T/T;G/G;A/G;C/T;T/T;A/G;A/G;T/T;C/C;T/T;T/T;C/C;T/T;A/A;C/T;NA;T/T;G/G;A/A;C/C;C/C;G/G;C/C;C/C;G/G;T/T;T/T;C/C;G/G;C/C;C/C;G/G;C/C;G/G;NA;NA;A/A…
FP537;T/T;G/G;T/T;C/C;A/G;T/T;C/C;C/C;C/C;T/T;T/T;A/A;C/C;C/C;T/T;T/T;A/A;C/C;T/T;A/A;T/T;T/T;G/G;C/T;C/T;A/A;T/T;C/C;C/C;T/T;T/T;G/G;G/G;C/C;A/A;A/G;A/A;G/G;G/G;A/A;NA;A/A;C/C;G/G;C/C;T/T;G/G;A/A;G/G;G/G;A/A;C/C;C/C;T/T;G/G;A/A;G/G;NA;T/T;A/G;C/C;A/A;NA;T/T;G/G;A/A;C/C;T/T;A/A;G/G;T/T;C/C;T/T;T/T;C/C;T/T;A/A;C/T;NA;T/T;G/G;A/A;C/C;C/C;G/G;C/C;C/C;G/G;T/T;C/C;C/C;G/G;C/T;C/T;C/C;C/T;G/G;NA;NA;A/A…
FP538;T/T;NA;T/T;C/C;G/G;T/T;C/C;T/T;C/C;T/T;T/T;A/C;C/C;C/C;T/T;T/T;G/G;C/C;T/T;A/A;C/T;T/T;G/G;C/C;T/T;A/A;T/T;NA;T/T;T/T;C/C;A/A;G/G;C/C;A/A;A/G;A/A;NA;G/G;A/T;NA;A/G;C/C;G/G;C/T;G/G;G/G;G/G;G/G;G/G;A/A;C/C;C/C;T/T;G/G;A/A;G/G;NA;T/T;G/G;C/C;A/A;NA;NA;G/G;A/A;C/C;T/T;G/G;A/A;T/T;C/C;C/T;NA;NA;G/T;A/A;T/T;NA;T/T;NA;A/A;C/C;C/C;G/G;NA;C/C;G/G;T/T;C/T;C/C;G/G;C/T;C/T;C/C;C/T;G/G;NA;NA;C/C;A/A;G/G…
FP539;T/T;G/G;T/T;C/C;A/A;A/A;C/C;C/T;C/C;T/T;G/G;C/C;C/T;C/C;T/T;T/T;G/G;C/C;T/T;A/A;T/T;T/T;A/G;C/C;C/C;A/A;T/T;T/T;C/T;T/T;T/T;A/G;G/G;C/T;A/A;A/A;A/A;G/G;G/G;A/A;NA;A/A;C/C;G/G;C/C;G/G;G/G;A/A;A/A;G/G;G/G;C/C;C/C;T/T;G/G;G/G;G/G;NA;C/C;A/G;C/C;A/G;NA;T/T;G/G;A/A;C/C;T/T;A/A;G/G;T/T;C/C;T/T;T/T;C/C;T/T;A/A;C/T;NA;T/T;A/G;G/G;C/C;T/T;G/G;C/C;C/T;G/G;T/T;T/T;C/C;G/G;C/T;C/T;C/C;T/T;G/G;NA;NA;C/C…
FP540;T/T;A/G;T/T;C/C;G/G;T/T;C/C;C/C;C/C;T/T;T/T;A/C;C/C;C/C;T/T;T/T;A/G;T/T;T/T;C/C;C/C;T/T;G/G;T/T;T/T;A/A;T/T;T/T;C/T;T/T;T/T;A/G;G/G;C/C;A/A;A/G;A/A;G/G;G/G;A/A;NA;A/A;C/C;G/G;C/C;G/G;G/G;A/A;A/G;G/G;A/A;C/C;C/C;T/T;G/G;A/G;G/G;NA;T/T;A/G;C/C;G/G;NA;C/C;T/T;A/G;C/T;T/T;A/G;A/A;T/T;C/C;T/T;T/T;C/C;T/T;A/A;T/T;NA;T/T;G/G;A/A;C/C;C/C;G/G;C/C;C/C;G/G;T/T;C/T;C/C;G/G;T/T;T/T;G/G;C/T;G/G;NA;NA;A/A…
FP541;T/T;G/G;T/T;C/C;A/A;A/A;C/C;T/T;C/C;T/T;G/G;A/C;C/T;C/C;T/T;T/T;A/G;T/T;T/T;C/C;C/C;T/T;G/G;T/T;C/C;A/A;T/T;C/C;C/C;T/T;T/T;G/G;G/G;C/C;A/A;A/G;A/A;G/G;G/G;T/T;NA;G/G;C/C;G/G;C/T;T/T;G/G;A/A;A/A;G/G;G/G;C/C;C/C;T/T;G/G;G/G;G/G;NA;T/T;A/G;C/C;A/G;NA;T/T;G/G;A/A;C/C;T/T;A/A;G/G;T/T;C/C;C/C;C/C;T/T;G/G;A/A;T/T;NA;T/T;A/A;G/G;C/C;T/T;A/A;T/T;T/T;G/G;T/T;C/T;C/C;G/G;C/C;C/C;G/G;C/C;G/G;NA;NA;A/C…
FP542;T/T;A/A;T/T;C/C;G/G;A/A;C/C;C/T;C/C;T/T;G/G;A/A;C/T;C/C;T/T;T/T;A/A;C/T;T/T;A/C;C/T;T/T;G/G;C/C;T/T;A/A;T/T;C/C;C/C;T/T;T/T;G/G;G/G;C/C;A/A;A/A;A/A;A/A;G/G;A/A;NA;A/A;C/C;G/G;C/C;T/T;G/G;A/A;G/G;G/G;G/G;C/C;C/C;T/T;G/G;A/A;G/G;NA;C/C;G/G;C/C;A/A;NA;T/T;G/G;A/A;C/C;T/T;G/G;A/A;T/T;C/C;T/T;T/T;C/C;T/T;A/A;T/T;NA;T/T;A/A;G/G;C/C;T/T;A/A;T/T;C/C;G/G;T/T;C/C;C/C;G/G;T/T;T/T;G/G;C/C;G/G;NA;NA;A/C…
FP543;T/T;G/G;T/T;C/C;A/G;T/T;C/C;T/T;C/C;T/T;T/T;C/C;C/C;C/C;T/T;T/T;A/G;C/T;T/T;A/C;C/T;T/T;A/A;C/C;C/C;A/A;T/T;T/T;C/T;T/T;T/T;A/G;G/G;T/T;A/A;A/A;A/A;G/G;G/G;A/A;NA;A/A;C/C;G/G;C/C;G/G;G/G;A/A;A/G;G/G;A/A;C/C;C/C;T/T;G/G;A/G;G/G;NA;C/T;G/G;C/C;A/A;NA;T/T;G/G;A/A;C/C;T/T;A/A;G/G;T/T;C/C;T/T;T/T;C/C;T/T;A/A;C/T;NA;T/T;G/G;A/A;C/C;C/C;G/G;C/C;C/C;G/G;T/T;C/C;C/C;G/G;T/T;T/T;C/C;C/T;G/G;NA;NA;A/A…
FP544;T/T;G/G;T/T;C/C;A/A;A/T;C/C;C/T;C/C;T/T;G/G;A/C;C/T;C/C;T/T;T/T;A/A;T/T;T/T;C/C;C/C;T/T;A/G;T/T;C/C;A/A;T/T;T/T;C/T;T/T;T/T;A/G;G/G;T/T;A/A;G/G;A/A;A/A;G/G;T/T;NA;G/G;C/C;G/G;T/T;G/G;G/G;G/G;A/G;G/G;A/G;C/C;C/C;T/T;G/G;A/G;G/G;NA;C/T;A/G;C/C;A/G;NA;NA;T/T;G/G;T/T;T/T;A/A;A/G;T/T;C/C;T/T;T/T;C/C;T/T;A/A;C/T;NA;T/T;A/G;A/A;C/C;C/T;A/A;T/T;C/C;G/G;T/T;C/T;C/C;G/G;T/T;T/T;C/C;T/T;G/G;NA;NA;C/C;…
FP545;T/T;A/A;T/T;C/C;A/A;A/T;C/C;T/T;C/C;T/T;G/G;A/A;C/T;C/C;T/T;T/T;A/A;C/C;T/T;A/A;C/T;T/T;A/A;C/T;C/T;A/A;T/T;C/C;C/C;T/T;T/T;G/G;G/G;C/T;A/A;A/G;A/A;G/G;G/G;A/A;NA;A/A;C/C;G/G;C/C;T/T;G/G;G/G;A/G;G/G;A/G;C/C;C/C;T/T;G/G;G/G;G/G;NA;C/C;A/A;C/C;G/G;NA;C/C;T/T;G/G;T/T;T/T;G/G;A/A;T/T;C/C;T/T;C/T;C/C;T/T;A/A;C/T;NA;T/T;A/A;A/A;C/C;C/T;A/A;C/T;C/T;G/G;T/T;T/T;C/C;G/G;C/T;C/T;G/G;C/C;G/G;NA;NA;C/C…
FP546;T/T;A/A;T/T;C/C;A/A;T/T;C/C;C/C;C/C;T/T;G/T;A/A;C/C;C/C;T/T;T/T;A/A;T/T;T/T;C/C;C/C;T/T;A/G;C/T;C/T;A/A;T/T;C/C;C/C;T/T;T/T;G/G;G/G;C/T;A/A;A/G;A/A;A/A;G/G;A/T;NA;A/G;C/C;G/G;T/T;T/T;G/G;G/G;A/G;G/G;A/A;C/C;C/C;T/T;G/G;A/G;G/G;NA;T/T;A/A;C/C;G/G;NA;C/C;T/T;G/G;T/T;T/T;G/G;G/G;T/T;C/C;T/T;T/T;C/C;T/T;A/A;C/T;NA;T/T;A/G;A/A;C/C;C/C;A/A;C/C;C/C;G/G;T/T;C/T;C/C;G/G;T/T;C/T;C/C;NA;G/G;NA;NA;A/A;…
FP547;T/T;G/G;T/T;C/C;A/G;A/A;C/C;C/C;C/C;T/T;G/G;C/C;C/T;C/C;T/T;T/T;A/A;T/T;T/T;C/C;C/C;T/T;G/G;T/T;C/T;A/A;T/T;T/T;T/T;T/T;C/C;A/A;G/G;C/C;A/A;A/A;A/A;G/G;G/G;A/A;NA;A/A;C/C;G/G;C/C;G/G;G/G;G/G;A/G;G/G;G/G;C/C;C/C;T/T;G/G;A/G;G/G;NA;C/T;A/A;C/C;G/G;NA;C/C;T/T;G/G;T/T;T/T;A/A;G/G;T/T;C/C;T/T;C/T;C/C;G/T;A/A;C/T;NA;T/T;A/A;G/G;C/C;T/T;A/A;T/T;C/T;G/G;T/T;T/T;C/C;G/G;C/C;C/C;G/G;C/C;G/G;NA;NA;A/A…
FP548;T/T;A/A;T/T;C/C;A/A;T/T;C/C;C/C;C/C;T/T;T/T;C/C;C/C;C/C;T/T;T/T;A/G;C/C;T/T;A/A;T/T;T/T;A/A;T/T;T/T;A/A;T/T;T/T;T/T;T/T;C/C;A/A;G/G;C/C;A/A;A/A;A/A;G/G;G/G;T/T;NA;G/G;C/C;G/G;T/T;G/G;G/G;G/G;A/A;G/G;A/A;C/C;C/C;T/T;G/G;G/G;G/G;NA;C/C;A/G;C/C;A/G;NA;C/T;G/G;A/A;C/C;T/T;G/G;A/A;T/T;C/C;C/C;C/C;T/T;G/G;A/A;T/T;NA;T/T;G/G;A/A;C/C;C/C;G/G;C/C;C/C;G/G;T/T;C/C;C/C;G/G;C/T;T/T;C/C;T/T;G/G;NA;NA;A/A…
FP549;T/T;A/G;T/T;C/C;A/A;T/T;C/C;C/C;C/C;T/T;T/T;A/C;C/C;C/C;T/T;T/T;G/G;C/T;T/T;A/C;T/T;T/T;A/A;C/C;T/T;A/A;T/T;C/C;C/C;T/T;T/T;G/G;G/G;C/C;A/A;G/G;A/A;A/A;G/G;T/T;NA;G/G;C/C;G/G;T/T;T/T;G/G;A/G;A/G;G/G;A/A;C/C;C/C;T/T;G/G;A/G;G/G;NA;C/C;A/G;C/C;A/G;NA;C/T;G/G;A/G;C/T;T/T;A/G;A/A;T/T;C/C;T/T;C/T;C/C;G/T;A/A;T/T;NA;T/T;G/G;A/A;C/C;C/C;G/G;C/C;T/T;G/G;T/T;T/T;C/C;G/G;C/C;C/C;G/G;C/C;G/G;NA;NA;A/A…
FP550;T/T;G/G;T/T;C/C;A/G;A/A;C/C;T/T;C/C;T/T;G/G;A/A;C/T;C/C;T/T;T/T;A/A;T/T;T/T;C/C;C/C;T/T;G/G;C/C;T/T;A/A;T/T;C/C;C/C;T/T;T/T;G/G;G/G;T/T;A/A;A/A;A/A;A/A;G/G;T/T;NA;G/G;C/C;G/G;T/T;T/T;G/G;G/G;A/A;G/G;G/G;C/C;C/C;T/T;G/G;A/G;G/G;NA;T/T;A/A;C/C;G/G;NA;C/C;T/T;G/G;T/T;T/T;A/A;G/G;T/T;C/C;T/T;C/T;C/C;G/G;A/A;T/T;NA;T/T;G/G;G/G;C/C;T/T;A/A;T/T;T/T;G/G;T/T;C/C;C/C;G/G;T/T;T/T;C/C;T/T;G/G;NA;NA;A/A…
FP551;T/T;G/G;T/T;C/C;G/G;T/T;C/C;C/C;C/C;T/T;G/G;A/A;C/C;C/C;T/T;T/T;A/A;T/T;T/T;C/C;C/C;T/T;G/G;C/T;C/C;A/A;T/T;T/T;C/T;T/T;T/T;A/G;G/G;T/T;A/A;A/G;A/A;A/A;G/G;A/T;NA;A/G;C/C;G/G;C/T;G/G;G/G;G/G;A/A;G/G;A/A;C/C;C/C;T/T;G/G;G/G;G/G;NA;C/T;A/A;C/C;A/G;NA;C/T;G/G;G/G;C/T;T/T;G/G;A/A;T/T;C/C;C/C;C/C;T/T;G/G;A/A;T/T;NA;T/T;G/G;A/A;C/C;C/C;G/G;T/T;C/C;G/G;T/T;C/T;C/C;G/G;C/C;C/T;G/G;C/C;G/G;NA;NA;C/C…
FP552;T/T;A/G;T/T;C/C;A/A;A/A;C/C;T/T;C/C;T/T;T/T;C/C;C/T;C/C;T/T;T/T;A/A;T/T;T/T;C/C;C/C;T/T;A/A;T/T;C/T;A/A;T/T;T/T;T/T;T/T;C/C;A/A;G/G;C/T;A/A;A/A;A/A;G/G;G/G;A/A;NA;A/A;C/C;G/G;NA;G/G;G/G;G/G;A/G;G/G;G/G;C/C;C/C;T/T;G/G;A/A;G/G;NA;T/T;A/A;C/C;G/G;NA;C/C;T/T;G/G;T/T;T/T;A/G;A/G;T/T;C/C;T/T;C/T;C/C;T/T;A/A;C/T;NA;T/T;A/A;G/G;C/C;T/T;A/A;C/T;C/T;G/G;T/T;T/T;C/C;G/G;C/C;C/C;G/G;C/C;G/G;NA;NA;A/A;…
FP553;T/T;A/A;T/T;C/C;A/A;T/T;C/C;C/T;C/C;T/T;G/G;C/C;C/C;C/C;T/T;T/T;A/G;C/T;T/T;A/C;C/T;T/T;G/G;C/T;T/T;A/A;T/T;C/C;C/C;T/T;T/T;G/G;G/G;T/T;A/A;A/A;A/A;A/A;G/G;T/T;NA;G/G;C/C;G/G;T/T;T/T;G/G;G/G;G/G;G/G;A/A;C/C;C/C;T/T;G/G;A/A;G/G;NA;NA;A/G;C/C;A/G;NA;C/T;G/G;A/A;C/C;T/T;G/G;A/A;T/T;C/C;T/T;T/T;C/C;T/T;A/A;C/T;NA;T/T;A/G;G/G;C/C;C/C;G/G;C/T;C/C;G/G;T/T;C/C;C/C;G/G;T/T;T/T;C/C;C/T;G/G;NA;NA;A/C;…
FP554;T/T;G/G;T/T;C/C;G/G;T/T;C/C;C/C;C/C;T/T;T/T;A/C;C/C;C/C;T/T;T/T;A/G;C/T;T/T;A/C;C/T;T/T;A/A;C/C;C/T;A/A;T/T;C/C;C/C;T/T;T/T;G/G;G/G;C/T;A/A;A/G;A/A;A/A;G/G;T/T;NA;G/G;C/C;G/G;T/T;T/T;G/G;G/G;A/G;G/G;A/A;C/C;C/C;T/T;G/G;A/A;G/G;NA;T/T;A/G;C/C;A/G;NA;C/T;G/G;A/G;C/T;T/T;A/A;G/G;T/T;C/C;T/T;T/T;C/C;T/T;A/A;C/T;NA;T/T;A/A;A/A;C/C;C/C;G/G;C/C;C/C;G/G;T/T;C/T;C/C;G/G;T/T;T/T;C/C;T/T;G/G;NA;NA;A/C…
FP555;T/T;G/G;T/T;C/C;A/G;T/T;C/C;T/T;C/C;T/T;G/T;A/A;C/C;C/C;T/T;T/T;G/G;C/C;T/T;A/A;T/T;T/T;A/G;C/C;T/T;A/A;T/T;C/C;C/C;T/T;T/T;G/G;G/G;C/C;A/A;A/G;A/A;A/A;G/G;T/T;NA;G/G;C/C;G/G;T/T;T/T;G/G;G/G;A/A;G/G;A/A;C/C;C/C;T/T;G/G;G/G;G/G;NA;C/T;A/A;C/C;G/G;NA;C/C;T/T;G/G;T/T;T/T;A/A;G/G;T/T;C/C;T/T;T/T;C/C;G/T;A/A;C/T;NA;T/T;G/G;A/A;C/C;C/C;G/G;C/C;C/C;G/G;T/T;C/C;C/C;G/G;T/T;T/T;C/C;T/T;G/G;NA;NA;A/A…
FP556;T/T;G/G;T/T;C/C;A/A;T/T;C/C;C/T;C/C;T/T;G/G;A/A;C/C;C/C;T/T;T/T;A/G;C/T;T/T;A/C;C/T;T/T;A/A;C/C;T/T;A/A;T/T;C/C;C/C;T/T;T/T;G/G;G/G;C/T;A/A;G/G;A/A;A/A;G/G;T/T;NA;G/G;C/C;G/G;C/T;T/T;G/G;G/G;A/A;G/G;A/A;C/C;C/C;T/T;G/G;A/G;G/G;NA;T/T;G/G;C/C;A/A;NA;C/C;T/T;G/G;C/T;T/T;A/A;G/G;T/T;C/C;T/T;C/T;C/C;G/T;A/A;C/T;NA;T/T;G/G;A/A;C/C;C/C;G/G;C/T;C/C;G/G;T/T;T/T;C/C;G/G;C/T;T/T;C/C;C/T;G/G;NA;NA;A/C…
FP557;T/T;G/G;T/T;C/C;G/G;T/T;C/C;T/T;C/C;T/T;T/T;A/A;C/C;C/C;T/T;T/T;A/A;T/T;T/T;A/C;C/T;T/T;A/A;C/C;T/T;A/A;T/T;T/T;T/T;T/T;C/C;A/A;G/G;T/T;A/A;A/A;A/A;G/G;G/G;A/A;NA;A/A;C/C;G/G;C/C;G/G;G/G;G/G;G/G;G/G;A/A;C/C;C/C;T/T;G/G;A/A;G/G;NA;T/T;G/G;C/C;A/G;NA;C/C;T/T;G/G;T/T;T/T;A/A;G/G;T/T;C/C;NA;C/C;T/T;G/G;A/A;T/T;NA;T/T;A/A;G/G;C/C;C/C;G/G;C/C;T/T;G/G;T/T;C/T;C/C;G/G;T/T;T/T;G/G;C/C;G/G;NA;NA;C/C;…
FP558;T/T;G/G;T/T;C/C;G/G;A/T;C/C;T/T;C/C;T/T;G/G;A/A;C/T;C/C;T/T;T/T;G/G;C/C;T/T;A/A;T/T;T/T;A/A;C/C;T/T;A/A;T/T;T/T;C/T;T/T;T/T;A/G;G/G;C/C;A/A;A/G;A/A;G/G;G/G;A/T;NA;A/G;C/C;G/G;C/T;G/G;G/G;A/A;A/A;G/G;A/G;C/C;C/C;T/T;G/G;G/G;G/G;NA;T/T;A/A;C/C;G/G;NA;C/T;G/G;A/G;C/T;T/T;A/A;G/G;T/T;C/C;C/C;C/C;T/T;G/G;A/A;T/T;NA;T/T;A/A;A/A;C/C;C/T;A/A;T/T;T/T;G/G;T/T;C/C;C/C;G/G;T/T;T/T;C/C;T/T;G/G;NA;NA;C/C…
FP559;T/T;G/G;T/T;C/C;A/A;A/T;C/C;C/C;C/C;T/T;T/T;A/C;C/T;C/C;T/T;T/T;A/G;T/T;T/T;C/C;C/C;T/T;A/A;C/C;T/T;A/A;T/T;C/C;C/C;T/T;T/T;G/G;G/G;C/C;A/A;A/A;A/A;A/A;G/G;A/T;NA;A/G;C/C;G/G;C/T;T/T;G/G;A/A;G/G;G/G;A/G;C/C;C/C;T/T;G/G;A/A;G/G;NA;T/T;G/G;C/C;A/A;NA;T/T;G/G;A/G;C/T;T/T;A/A;G/G;T/T;C/C;T/T;C/T;C/C;G/T;A/A;T/T;NA;T/T;G/G;A/A;C/C;C/T;A/A;C/T;C/C;G/G;T/T;C/C;C/C;G/G;T/T;T/T;C/C;C/T;G/G;NA;NA;A/A…
FP560;T/T;NA;T/T;C/C;NA;NA;C/C;NA;C/C;T/T;NA;NA;NA;C/C;T/T;T/T;NA;NA;T/T;NA;NA;NA;NA;NA;NA;A/A;T/T;NA;NA;T/T;NA;NA;G/G;NA;A/A;NA;A/A;NA;G/G;NA;NA;NA;C/C;G/G;NA;NA;G/G;NA;NA;G/G;NA;C/C;C/C;T/T;G/G;NA;G/G;NA;NA;NA;C/C;NA;NA;NA;NA;NA;NA;T/T;NA;NA;T/T;C/C;NA;NA;NA;NA;A/A;NA;NA;T/T;NA;NA;C/C;NA;NA;NA;NA;G/G;T/T;NA;C/C;G/G;NA;NA;NA;NA;G/G;NA;NA;NA;A/A;NA;NA;NA;NA;NA;C/C;NA;NA;NA;A/A;NA;T/T;NA;NA;NA;NA;…
FP561;T/T;G/G;T/T;C/C;A/A;A/A;C/C;T/T;C/C;T/T;T/T;A/A;C/T;C/C;T/T;T/T;G/G;C/C;T/T;A/A;C/T;T/T;A/G;T/T;T/T;A/A;T/T;T/T;C/T;T/T;T/T;A/G;G/G;C/T;A/A;A/A;A/A;A/A;G/G;T/T;NA;G/G;C/C;G/G;T/T;G/G;G/G;G/G;G/G;G/G;G/G;C/C;C/C;T/T;G/G;A/A;G/G;NA;C/C;G/G;C/C;A/A;NA;T/T;G/G;A/A;C/C;T/T;A/A;G/G;T/T;C/C;C/C;C/C;T/T;G/G;A/A;T/T;NA;T/T;A/A;G/G;C/C;T/T;A/A;C/C;C/C;G/G;T/T;T/T;C/C;G/G;C/C;C/C;G/G;C/C;G/G;NA;NA;A/C…
FP562;T/T;G/G;T/T;C/C;G/G;T/T;C/C;T/T;C/C;T/T;T/T;A/C;C/T;C/C;T/T;T/T;NA;T/T;T/T;C/C;C/C;T/T;A/G;C/C;T/T;A/A;T/T;T/T;T/T;T/T;C/C;A/G;G/G;C/T;A/A;G/G;A/A;A/A;G/G;T/T;NA;G/G;C/C;G/G;T/T;G/G;G/G;A/G;A/A;G/G;A/A;C/C;C/C;T/T;G/G;A/G;G/G;NA;C/C;G/G;C/C;A/A;NA;T/T;G/G;A/A;C/T;T/T;A/G;A/G;T/T;C/C;NA;C/C;NA;G/G;A/A;T/T;NA;T/T;A/A;A/A;C/C;T/T;G/G;C/C;C/C;G/G;T/T;C/C;C/C;G/G;T/T;C/C;C/C;T/T;G/G;NA;NA;A/A;A/…
FP563;T/T;A/G;T/T;C/C;A/A;T/T;C/C;T/T;C/C;T/T;T/T;A/C;C/C;C/C;T/T;T/T;A/G;T/T;T/T;C/C;C/C;T/T;A/A;C/T;T/T;A/A;T/T;T/T;C/T;T/T;T/T;A/G;G/G;T/T;A/A;G/G;A/A;A/A;G/G;T/T;NA;G/G;C/C;G/G;C/C;G/G;G/G;A/A;A/A;G/G;A/A;C/C;C/C;T/T;G/G;G/G;G/G;NA;NA;A/A;C/C;G/G;NA;C/C;T/T;G/G;T/T;T/T;A/G;A/G;T/T;C/C;T/T;T/T;C/C;T/T;A/A;C/T;NA;T/T;G/G;A/A;C/C;C/C;G/G;C/C;T/T;G/G;T/T;C/C;C/C;G/G;T/T;T/T;C/C;T/T;G/G;NA;NA;A/C;…
FP564;T/T;A/A;T/T;C/C;G/G;A/T;C/C;C/C;C/C;T/T;G/G;A/A;C/T;C/C;T/T;T/T;G/G;C/T;T/T;A/C;C/T;T/T;G/G;C/C;T/T;A/A;T/T;C/C;C/C;T/T;T/T;G/G;G/G;C/T;A/A;G/G;A/A;A/A;G/G;T/T;NA;G/G;C/C;G/G;T/T;T/T;G/G;G/G;A/G;G/G;A/G;C/C;C/C;T/T;G/G;A/G;G/G;NA;T/T;G/G;C/C;A/A;NA;T/T;G/G;A/A;C/C;T/T;G/G;A/G;T/T;C/C;T/T;T/T;C/C;T/T;A/A;C/T;NA;T/T;A/A;A/A;C/C;C/T;A/A;C/T;C/C;G/G;T/T;C/T;C/C;G/G;C/T;C/T;G/G;C/T;G/G;NA;NA;A/C…
FP565;T/T;A/A;T/T;C/C;A/A;T/T;C/C;T/T;C/C;T/T;T/T;A/A;C/C;C/C;T/T;T/T;G/G;C/C;T/T;A/A;T/T;T/T;A/A;C/C;T/T;A/A;T/T;T/T;C/T;T/T;C/C;A/A;G/G;C/C;A/A;A/A;A/A;A/A;G/G;T/T;NA;G/G;C/C;G/G;T/T;G/G;G/G;A/A;G/G;G/G;A/A;C/C;C/C;T/T;G/G;A/A;G/G;NA;T/T;G/G;C/C;A/G;NA;C/T;G/G;A/G;C/T;T/T;G/G;A/A;T/T;C/C;T/T;T/T;C/C;G/T;A/A;C/T;NA;T/T;G/G;A/A;C/C;C/C;G/G;C/C;C/C;G/G;T/T;T/T;C/C;G/G;C/T;C/T;C/C;C/T;G/G;NA;NA;A/A…
FP566;T/T;G/G;T/T;C/C;A/A;A/T;C/C;C/T;C/C;T/T;T/T;A/A;C/T;C/C;T/T;T/T;A/G;C/T;T/T;A/C;C/T;T/T;G/G;C/C;C/C;A/A;T/T;C/C;C/C;T/T;T/T;G/G;G/G;C/C;A/A;A/G;A/A;G/G;G/G;A/A;NA;A/A;C/C;G/G;C/C;T/T;G/G;A/A;A/A;G/G;A/G;C/C;C/C;T/T;G/G;G/G;G/G;NA;C/T;A/A;C/C;G/G;NA;C/C;T/T;A/A;C/C;T/T;A/A;G/G;T/T;C/C;T/T;T/T;C/C;T/T;A/A;T/T;NA;T/T;A/G;A/A;C/C;C/T;G/G;C/C;C/T;G/G;T/T;T/T;C/C;G/G;T/T;T/T;C/C;T/T;G/G;NA;NA;A/C…
FP567;T/T;A/G;T/T;C/C;A/G;A/T;C/C;C/T;C/C;T/T;G/G;A/C;C/T;C/C;T/T;T/T;G/G;C/T;T/T;A/A;C/T;T/T;A/G;C/C;C/C;A/A;T/T;C/C;C/C;T/T;T/T;G/G;G/G;T/T;A/A;G/G;A/A;G/G;G/G;A/A;NA;A/A;C/C;G/G;C/T;G/T;G/G;A/G;A/A;G/G;A/G;C/C;C/C;T/T;G/G;G/G;G/G;NA;T/T;A/G;C/C;A/G;NA;C/T;G/G;G/G;C/C;T/T;A/G;A/G;T/T;C/C;C/C;C/C;T/T;G/T;A/A;T/T;NA;T/T;A/G;A/A;C/C;C/T;A/A;C/T;T/T;G/G;T/T;C/T;C/C;G/G;C/C;C/C;C/C;C/T;G/G;NA;NA;A/C…
FP568;T/T;G/G;T/T;C/C;G/G;A/A;C/C;C/C;C/C;T/T;T/T;A/C;C/T;C/C;T/T;T/T;G/G;C/T;T/T;A/C;NA;T/T;A/A;C/C;T/T;A/A;T/T;C/C;C/T;T/T;C/C;A/G;G/G;T/T;A/A;A/G;A/A;G/G;G/G;A/A;NA;A/A;C/C;G/G;C/T;G/G;G/G;G/G;A/A;G/G;G/G;C/C;C/C;T/T;G/G;A/A;G/G;NA;T/T;G/G;C/C;A/G;NA;C/T;G/G;A/G;C/C;T/T;A/G;G/G;T/T;C/C;C/C;NA;T/T;G/T;A/A;C/T;NA;T/T;A/A;G/G;C/C;C/T;A/A;T/T;C/T;G/G;T/T;C/T;C/C;G/G;C/C;C/C;C/C;T/T;G/G;NA;NA;A/C;A…
FP569;T/T;A/A;T/T;C/C;A/G;T/T;C/C;T/T;C/C;T/T;G/G;A/C;C/C;C/C;T/T;T/T;A/A;C/C;T/T;A/C;C/T;T/T;A/A;T/T;C/T;A/A;T/T;C/C;C/C;T/T;T/T;G/G;G/G;T/T;A/A;G/G;A/A;A/A;G/G;A/T;NA;A/G;C/C;G/G;C/C;T/T;G/G;A/A;G/G;G/G;A/A;C/C;C/C;T/T;G/G;A/A;G/G;NA;T/T;A/A;C/C;G/G;NA;C/C;T/T;G/G;T/T;T/T;G/G;A/A;T/T;C/C;C/C;C/C;T/T;G/G;A/A;T/T;NA;T/T;A/G;A/A;C/C;C/C;G/G;T/T;T/T;G/G;T/T;C/C;C/C;G/G;C/C;C/C;G/G;C/C;G/G;NA;NA;A/A…
FP570;T/T;G/G;T/T;C/C;A/A;T/T;C/C;C/C;C/C;T/T;G/G;A/A;C/C;C/C;T/T;T/T;A/G;T/T;T/T;C/C;C/C;T/T;G/G;T/T;C/T;A/A;T/T;T/T;C/T;T/T;T/T;A/G;G/G;C/C;A/A;A/G;A/A;A/A;G/G;A/T;NA;A/G;C/C;G/G;C/T;G/G;G/G;A/G;A/A;G/G;A/A;C/C;C/C;T/T;G/G;G/G;G/G;NA;T/T;A/A;C/C;G/G;NA;C/C;T/T;G/G;T/T;T/T;A/A;G/G;T/T;C/C;C/C;C/C;T/T;G/G;A/A;C/T;NA;T/T;G/G;A/A;C/C;C/C;G/G;T/T;C/C;G/G;T/T;C/C;C/C;G/G;C/C;C/C;C/C;T/T;G/G;NA;NA;A/A…
FP571;T/T;G/G;T/T;C/C;A/A;T/T;C/C;T/T;C/C;T/T;T/T;A/C;C/C;C/C;T/T;T/T;A/A;T/T;T/T;C/C;C/C;T/T;G/G;C/T;C/C;A/A;T/T;T/T;T/T;T/T;C/C;A/A;G/G;C/C;A/A;A/A;A/A;A/A;G/G;T/T;NA;G/G;C/C;G/G;T/T;G/G;G/G;G/G;G/G;G/G;A/A;C/C;C/C;T/T;G/G;A/A;G/G;NA;C/T;A/G;C/C;A/A;NA;C/T;G/G;G/G;T/T;T/T;A/G;A/G;T/T;C/C;T/T;C/T;T/T;G/G;A/A;C/C;NA;T/T;A/G;A/A;C/C;C/C;G/G;C/C;C/C;G/G;T/T;T/T;C/C;G/G;C/C;C/C;G/G;C/C;G/G;NA;NA;A/A…
FP572;T/T;A/G;T/T;C/C;A/G;T/T;C/C;T/T;C/C;T/T;G/G;A/C;C/C;C/C;T/T;T/T;A/A;C/T;T/T;A/C;C/T;T/T;A/A;C/T;C/T;A/A;T/T;T/T;C/T;T/T;T/T;A/G;G/G;C/C;A/A;G/G;A/A;A/A;G/G;A/T;NA;A/G;C/C;G/G;C/C;G/G;G/G;A/A;A/G;G/G;A/A;C/C;C/C;T/T;G/G;G/G;G/G;NA;T/T;A/A;C/C;G/G;NA;T/T;G/G;A/A;C/C;T/T;A/G;A/G;T/T;C/C;T/T;T/T;C/C;T/T;A/A;T/T;NA;T/T;A/G;A/A;C/C;C/C;G/G;C/C;T/T;G/G;T/T;T/T;C/C;G/G;C/C;C/C;C/C;C/T;G/G;NA;NA;A/A…
FP573;T/T;A/G;T/T;C/C;G/G;A/A;C/C;C/C;C/C;T/T;T/T;A/C;C/T;C/C;T/T;T/T;A/A;T/T;T/T;C/C;C/C;T/T;A/G;C/T;T/T;A/A;T/T;C/C;C/C;T/T;T/T;G/G;G/G;C/C;A/A;A/A;A/A;A/A;G/G;A/A;NA;A/A;C/C;G/G;C/C;T/T;G/G;A/G;A/G;G/G;G/G;C/C;C/C;T/T;G/G;G/G;G/G;NA;C/T;A/G;C/C;A/G;NA;C/C;T/T;G/G;T/T;T/T;A/G;A/G;T/T;C/C;NA;T/T;C/C;T/T;A/A;C/T;NA;T/T;A/A;G/G;C/C;T/T;A/A;T/T;C/C;G/G;T/T;C/T;C/C;G/G;C/T;T/T;C/C;T/T;G/G;NA;NA;C/C;…
FP574;T/T;G/G;T/T;C/C;A/A;A/T;C/C;C/T;C/C;T/T;T/T;A/C;C/T;C/C;T/T;T/T;A/G;C/T;T/T;A/C;C/T;T/T;G/G;C/C;C/C;A/A;T/T;C/C;C/C;T/T;T/T;G/G;G/G;C/C;A/A;A/G;A/A;G/G;G/G;A/A;NA;A/A;C/C;G/G;C/C;T/T;G/G;A/A;A/A;G/G;A/G;C/C;C/C;T/T;G/G;G/G;G/G;NA;C/T;A/A;C/C;G/G;NA;C/C;T/T;A/A;C/C;T/T;A/A;G/G;T/T;C/C;T/T;T/T;C/C;T/T;A/A;T/T;NA;T/T;A/G;A/A;C/C;C/T;G/G;C/C;T/T;G/G;T/T;T/T;C/C;G/G;T/T;T/T;C/C;T/T;G/G;NA;NA;A/C…
FP575;T/T;A/G;T/T;C/C;A/G;A/T;C/C;C/T;C/C;T/T;G/G;A/C;C/T;C/C;T/T;T/T;G/G;C/T;T/T;A/A;C/T;T/T;A/G;C/C;C/C;A/A;T/T;C/C;C/C;T/T;T/T;G/G;G/G;T/T;A/A;G/G;A/A;G/G;G/G;A/A;NA;A/A;C/C;G/G;C/T;G/T;G/G;A/G;A/A;G/G;A/G;C/C;C/C;T/T;G/G;G/G;G/G;NA;T/T;A/G;C/C;A/G;NA;C/T;G/G;G/G;C/C;T/T;A/G;A/G;T/T;C/C;C/C;C/C;T/T;G/T;A/A;T/T;NA;T/T;A/G;A/A;C/C;C/T;A/A;C/T;T/T;G/G;T/T;C/T;C/C;G/G;C/C;C/C;C/C;C/T;G/G;NA;NA;A/C…
FP576;T/T;A/A;T/T;C/C;A/A;T/T;C/C;C/C;C/C;T/T;G/G;A/A;C/C;C/C;T/T;T/T;A/A;T/T;T/T;C/C;C/C;T/T;A/G;T/T;T/T;A/A;T/T;T/T;C/T;T/T;T/T;A/G;G/G;C/C;A/A;A/A;A/A;A/A;G/G;A/T;NA;A/G;C/C;G/G;C/T;G/G;G/G;A/A;G/G;G/G;A/A;C/C;C/C;T/T;G/G;A/A;G/G;NA;C/C;A/A;C/C;A/G;NA;C/T;G/G;A/G;C/T;T/T;G/G;A/A;T/T;C/C;T/T;C/T;C/C;G/T;A/A;C/T;NA;T/T;G/G;A/A;C/C;C/C;G/G;C/T;C/C;G/G;T/T;T/T;C/C;G/G;C/C;C/C;G/G;C/C;G/G;NA;NA;C/C…
FP577;T/T;A/G;T/T;C/C;A/G;A/T;C/C;C/T;C/C;T/T;G/G;C/C;C/T;C/C;T/T;T/T;A/G;C/C;T/T;A/A;T/T;T/T;A/G;T/T;C/C;A/A;T/T;C/C;C/C;T/T;T/T;G/G;G/G;C/C;A/A;G/G;A/A;G/G;G/G;A/A;NA;A/A;C/C;G/G;C/C;T/T;G/G;A/A;A/A;G/G;A/G;C/C;C/C;T/T;G/G;G/G;G/G;NA;C/C;A/A;C/C;G/G;NA;C/C;T/T;G/G;T/T;T/T;G/G;A/A;T/T;C/C;C/C;C/C;T/T;G/G;A/A;C/T;NA;T/T;G/G;A/A;C/C;C/T;A/A;C/T;T/T;G/G;T/T;C/C;C/C;G/G;C/T;C/T;C/C;T/T;G/G;NA;NA;A/A…
FP578;T/T;G/G;T/T;C/C;G/G;A/T;C/C;C/C;C/C;T/T;G/T;A/C;C/T;C/C;T/T;T/T;G/G;T/T;T/T;C/C;C/C;T/T;A/A;C/T;NA;A/A;T/T;NA;C/C;T/T;T/T;G/G;G/G;C/T;A/A;A/G;A/A;A/A;G/G;T/T;NA;NA;C/C;G/G;T/T;G/T;G/G;A/G;G/G;G/G;A/G;C/C;C/C;T/T;G/G;A/A;G/G;NA;C/C;A/A;C/C;G/G;NA;NA;NA;G/G;C/T;T/T;A/G;A/G;T/T;C/C;T/T;T/T;C/C;T/T;A/A;C/T;NA;T/T;A/A;A/A;C/C;C/T;A/A;C/C;T/T;G/G;T/T;T/T;C/C;G/G;C/C;C/C;G/G;C/C;G/G;NA;NA;A/C;A/A;…
FP579;T/T;G/G;T/T;C/C;A/G;T/T;C/C;C/T;C/C;T/T;T/T;A/C;C/C;C/C;T/T;T/T;A/G;C/T;T/T;C/C;C/C;T/T;A/A;C/T;T/T;A/A;T/T;C/C;C/C;T/T;T/T;G/G;G/G;C/T;A/A;G/G;A/A;A/A;G/G;T/T;NA;A/G;C/C;G/G;C/T;NA;G/G;G/G;G/G;G/G;A/G;C/C;C/C;T/T;G/G;A/A;G/G;NA;T/T;A/G;C/C;A/G;NA;C/T;G/G;A/G;C/T;T/T;A/G;G/G;T/T;C/C;T/T;C/C;T/T;G/G;A/A;C/T;NA;T/T;G/G;A/A;C/C;C/C;A/A;C/T;C/C;G/G;T/T;C/T;C/C;G/G;C/T;T/T;C/C;T/T;G/G;NA;NA;A/C;…
FP580;T/T;A/A;T/T;C/C;A/G;A/A;C/C;C/T;C/C;T/T;T/T;A/A;C/T;C/C;T/T;T/T;G/G;C/T;T/T;A/C;C/T;T/T;A/A;C/C;T/T;A/A;T/T;T/T;C/T;T/T;T/T;A/G;G/G;C/C;A/A;A/A;A/A;A/A;G/G;A/T;NA;A/G;C/C;G/G;C/T;G/G;G/G;A/A;G/G;G/G;G/G;C/C;C/C;T/T;G/G;A/G;G/G;NA;C/T;A/G;C/C;A/G;NA;T/T;G/G;A/A;C/C;T/T;G/G;A/A;T/T;C/C;C/C;C/C;T/T;G/T;A/A;C/T;NA;T/T;A/A;G/G;C/C;T/T;A/A;C/T;C/C;G/G;T/T;C/T;C/C;G/G;T/T;T/T;C/C;C/T;G/G;NA;NA;A/A…
FP581;T/T;A/A;T/T;C/C;A/A;A/A;C/C;C/T;C/C;T/T;T/T;C/C;C/T;C/C;T/T;T/T;A/G;C/T;T/T;A/C;C/T;T/T;A/A;C/C;C/C;A/A;T/T;T/T;T/T;T/T;T/T;A/G;G/G;C/C;A/A;A/A;A/A;G/G;G/G;A/A;NA;A/A;C/C;G/G;C/C;G/G;G/G;G/G;G/G;G/G;G/G;C/C;C/C;T/T;G/G;A/G;G/G;NA;T/T;G/G;C/C;A/A;NA;T/T;G/G;A/A;C/C;T/T;G/G;A/A;T/T;C/C;C/C;C/C;T/T;G/G;A/A;T/T;NA;T/T;A/A;G/G;C/C;T/T;A/A;T/T;T/T;G/G;T/T;T/T;C/C;G/G;C/C;C/C;C/C;NA;G/G;NA;NA;A/A;…
FP582;T/T;A/A;T/T;C/C;A/G;T/T;C/C;C/T;C/C;T/T;G/G;A/C;C/C;C/C;T/T;T/T;A/A;C/T;T/T;A/C;C/T;T/T;A/A;C/T;T/T;A/A;T/T;T/T;T/T;T/T;C/C;A/A;G/G;C/C;A/A;A/G;A/A;A/A;G/G;A/T;NA;A/G;C/C;G/G;C/T;G/G;G/G;A/A;A/G;G/G;A/A;C/C;C/C;T/T;G/G;A/G;G/G;NA;T/T;G/G;C/C;A/A;NA;T/T;G/G;A/A;C/C;T/T;A/G;A/G;T/T;C/C;T/T;NA;C/C;G/G;A/A;T/T;NA;T/T;A/G;A/A;C/C;C/C;A/A;C/T;C/C;G/G;T/T;C/C;C/C;G/G;C/C;C/C;C/C;NA;G/G;NA;NA;A/C;A…
FP583;T/T;A/A;T/T;C/C;G/G;A/A;C/C;T/T;C/C;T/T;T/T;C/C;C/T;C/C;T/T;T/T;A/A;C/C;T/T;A/A;T/T;T/T;A/G;C/T;T/T;A/A;T/T;T/T;C/T;T/T;T/T;A/G;G/G;C/T;A/A;A/A;A/A;G/G;G/G;A/A;NA;A/A;C/C;G/G;C/C;G/G;G/G;A/A;G/G;G/G;G/G;C/C;C/C;T/T;G/G;A/A;G/G;NA;C/C;A/G;C/C;A/G;NA;T/T;G/G;A/A;C/C;T/T;G/G;A/A;T/T;C/C;T/T;T/T;C/C;T/T;A/A;T/T;NA;T/T;A/A;G/G;C/C;T/T;A/A;C/C;C/C;G/G;T/T;C/C;C/C;G/G;C/T;C/T;G/G;C/C;G/G;NA;NA;C/C…
FP584;T/T;A/G;T/T;C/C;A/G;T/T;C/C;C/C;C/C;T/T;T/T;A/A;C/C;C/C;T/T;T/T;A/A;C/C;T/T;A/A;C/C;T/T;A/G;C/T;T/T;A/A;T/T;C/C;C/C;T/T;T/T;G/G;G/G;C/T;A/A;G/G;A/A;G/G;G/G;A/A;NA;A/A;C/C;G/G;C/C;T/T;G/G;A/A;A/G;G/G;A/A;C/C;C/C;T/T;G/G;A/A;G/G;NA;C/C;G/G;C/C;A/A;NA;T/T;G/G;A/A;C/C;T/T;A/G;G/G;T/T;C/C;T/T;C/T;C/C;G/T;A/A;C/T;NA;T/T;G/G;A/A;C/C;C/C;G/G;C/C;C/T;G/G;T/T;C/T;C/C;G/G;C/T;C/T;C/C;C/C;G/G;NA;NA;A/C…
FP585;T/T;G/G;T/T;C/C;G/G;A/A;C/C;C/C;C/C;T/T;G/G;A/A;C/T;C/C;T/T;T/T;A/G;T/T;T/T;C/C;C/C;T/T;A/G;C/C;T/T;A/A;T/T;T/T;C/T;T/T;T/T;A/G;G/G;C/T;A/A;G/G;A/A;A/A;G/G;A/T;NA;A/G;C/C;G/G;C/T;G/G;G/G;A/G;A/G;G/G;G/G;C/C;C/C;T/T;G/G;A/G;G/G;NA;T/T;G/G;C/C;A/A;NA;C/T;G/G;A/G;C/T;T/T;A/A;A/G;T/T;C/C;NA;C/C;T/T;G/G;A/A;C/T;NA;T/T;A/A;A/A;C/C;T/T;A/A;T/T;C/T;G/G;T/T;C/T;C/C;G/G;T/T;T/T;C/C;C/T;G/G;NA;NA;A/A;…
FP586;T/T;G/G;T/T;C/C;G/G;T/T;C/C;T/T;C/C;T/T;T/T;C/C;C/C;C/C;T/T;T/T;G/G;C/T;T/T;A/C;C/T;T/T;A/A;C/T;T/T;A/A;T/T;C/C;C/C;T/T;T/T;G/G;G/G;T/T;A/A;G/G;A/A;G/G;G/G;A/A;NA;A/A;C/C;G/G;C/C;T/T;G/G;A/A;A/G;G/G;A/A;C/C;C/C;T/T;G/G;G/G;G/G;NA;T/T;G/G;C/C;A/G;NA;C/T;G/G;G/G;T/T;T/T;A/A;A/G;T/T;C/C;T/T;NA;C/C;G/T;A/A;C/T;NA;T/T;G/G;A/A;C/C;C/C;G/G;C/C;C/C;G/G;T/T;T/T;C/C;G/G;C/C;C/C;G/G;C/C;G/G;NA;NA;A/A;…
FP587;T/T;A/A;T/T;C/C;A/G;A/A;C/C;C/C;C/C;T/T;G/G;A/A;C/T;C/C;T/T;T/T;A/A;T/T;T/T;C/C;C/C;T/T;A/G;C/C;C/C;A/A;T/T;T/T;C/T;T/T;T/T;A/G;G/G;T/T;A/A;A/A;A/A;A/A;G/G;T/T;NA;G/G;C/C;G/G;T/T;G/G;G/G;A/G;G/G;G/G;G/G;C/C;C/C;T/T;G/G;A/A;G/G;NA;T/T;A/G;C/C;A/G;NA;C/T;G/G;A/A;C/C;T/T;G/G;A/A;T/T;C/C;T/T;C/T;C/C;G/T;A/A;C/T;NA;T/T;A/A;G/G;C/C;T/T;A/A;T/T;T/T;G/G;T/T;C/T;C/C;G/G;T/T;C/T;C/C;T/T;G/G;NA;NA;A/A…
FP588;T/T;A/G;T/T;C/C;A/G;T/T;C/C;C/C;C/C;T/T;T/T;A/A;C/C;C/C;T/T;T/T;A/G;T/T;T/T;C/C;C/C;T/T;A/A;C/C;C/C;A/A;T/T;T/T;T/T;T/T;C/C;A/A;G/G;T/T;A/A;A/A;A/A;A/A;G/G;T/T;NA;G/G;C/C;G/G;T/T;G/G;G/G;A/G;A/A;G/G;A/A;C/C;C/C;T/T;G/G;G/G;G/G;NA;C/C;A/G;C/C;A/G;NA;C/T;G/G;A/G;C/T;T/T;A/G;A/G;T/T;C/C;T/T;T/T;C/C;T/T;A/A;C/T;NA;T/T;G/G;A/A;C/C;C/C;G/G;C/C;C/T;G/G;T/T;T/T;C/C;G/G;C/T;C/C;C/C;C/T;G/G;NA;NA;A/C…
FP589;T/T;G/G;T/T;C/C;A/A;T/T;C/C;T/T;C/C;T/T;G/G;C/C;C/C;C/C;T/T;T/T;A/G;T/T;T/T;C/C;C/C;T/T;A/A;T/T;C/C;A/A;T/T;T/T;T/T;T/T;C/C;A/A;G/G;C/C;A/A;A/A;A/A;G/G;G/G;A/A;NA;A/A;C/C;G/G;C/C;G/G;G/G;G/G;A/G;G/G;A/A;C/C;C/C;T/T;G/G;G/G;G/G;NA;T/T;G/G;C/C;A/A;NA;T/T;G/G;A/A;C/C;T/T;A/A;G/G;T/T;C/C;T/T;T/T;C/C;T/T;A/A;C/T;NA;T/T;G/G;A/A;C/C;C/C;A/A;C/T;T/T;G/G;T/T;C/C;C/C;G/G;T/T;T/T;C/C;T/T;G/G;NA;NA;C/C…
FP590;T/T;A/A;T/T;C/C;A/G;A/A;C/C;C/T;C/C;T/T;G/G;C/C;C/T;C/C;T/T;T/T;A/A;C/T;T/T;A/A;T/T;T/T;G/G;T/T;T/T;A/A;T/T;C/C;C/C;T/T;T/T;A/G;G/G;C/T;A/A;G/G;A/A;A/A;G/G;A/T;NA;A/G;C/C;G/G;T/T;T/T;G/G;A/G;A/A;G/G;G/G;C/C;C/C;T/T;G/G;G/G;G/G;NA;NA;G/G;C/C;A/A;NA;T/T;G/G;A/A;C/C;T/T;G/G;A/A;T/T;C/C;T/T;T/T;C/C;T/T;A/A;C/T;NA;T/T;A/A;G/G;C/C;T/T;A/A;C/T;C/T;G/G;T/T;C/T;C/C;G/G;C/C;C/C;G/G;C/C;G/G;NA;NA;C/C;…
FP591;T/T;G/G;T/T;C/C;A/A;T/T;C/C;C/T;C/C;T/T;T/T;A/A;C/C;C/C;T/T;T/T;A/A;T/T;T/T;C/C;C/C;T/T;G/G;T/T;C/T;A/A;T/T;T/T;T/T;T/T;C/C;A/A;G/G;C/C;A/A;A/A;A/A;G/G;G/G;A/A;NA;A/A;C/C;G/G;C/C;G/G;G/G;A/A;G/G;G/G;A/A;C/C;C/C;T/T;G/G;A/A;G/G;NA;NA;A/A;C/C;G/G;NA;C/T;G/G;A/G;C/T;T/T;A/G;A/A;T/T;C/C;T/T;T/T;C/C;T/T;A/A;C/T;NA;T/T;G/G;A/A;C/C;C/C;G/G;C/C;C/C;G/G;T/T;C/C;C/C;G/G;T/T;T/T;C/C;C/T;G/G;NA;NA;A/C;…
FP592;T/T;A/A;T/T;C/C;A/A;A/A;C/C;C/T;C/C;T/T;G/G;C/C;C/T;C/C;T/T;T/T;G/G;T/T;T/T;C/C;C/C;T/T;A/A;C/C;T/T;A/A;T/T;T/T;T/T;T/T;C/C;A/A;G/G;T/T;A/A;A/A;A/A;A/A;G/G;T/T;NA;G/G;C/C;G/G;T/T;G/G;G/G;G/G;A/A;G/G;G/G;C/C;C/C;T/T;G/G;G/G;G/G;NA;C/C;G/G;C/C;A/A;NA;T/T;G/G;A/A;C/C;T/T;G/G;A/A;T/T;C/C;T/T;NA;C/C;T/T;A/A;C/T;NA;T/T;A/G;G/G;C/C;T/T;A/A;T/T;C/T;G/G;T/T;T/T;C/C;G/G;C/C;C/C;G/G;C/C;G/G;NA;NA;A/A;…
FP593;T/T;G/G;T/T;C/C;A/A;A/A;C/C;T/T;C/C;T/T;G/G;C/C;C/T;C/C;T/T;T/T;G/G;C/T;T/T;A/C;C/T;T/T;A/G;C/C;C/C;A/A;T/T;C/C;C/C;T/T;T/T;G/G;G/G;C/T;A/A;G/G;A/A;G/G;G/G;A/A;NA;A/A;C/C;G/G;C/C;T/T;G/G;A/A;G/G;G/G;G/G;C/C;C/C;T/T;G/G;A/A;G/G;NA;C/C;A/A;C/C;G/G;NA;C/T;G/G;A/G;C/T;T/T;A/A;G/G;T/T;C/C;T/T;T/T;C/C;T/T;A/A;C/T;NA;T/T;A/A;G/G;C/C;T/T;A/A;T/T;T/T;G/G;T/T;T/T;C/C;G/G;C/C;C/C;C/C;T/T;G/G;NA;NA;C/C…
FP594;T/T;A/G;T/T;C/C;A/A;T/T;C/C;C/T;C/C;T/T;G/G;A/C;C/C;C/C;T/T;T/T;A/G;T/T;T/T;C/C;C/C;T/T;A/A;C/T;T/T;A/A;T/T;T/T;T/T;T/T;C/C;A/A;G/G;C/C;A/A;A/G;A/A;G/G;G/G;A/A;NA;A/A;C/C;G/G;C/T;G/G;G/G;A/A;A/A;G/G;A/A;C/C;C/C;T/T;G/G;G/G;G/G;NA;C/C;A/G;C/C;A/G;NA;T/T;G/G;A/A;C/C;T/T;A/G;A/A;T/T;C/C;T/T;T/T;C/C;T/T;A/A;C/T;NA;T/T;G/G;A/A;C/C;C/C;G/G;C/T;T/T;G/G;T/T;T/T;C/C;G/G;C/C;C/C;C/C;T/T;G/G;NA;NA;A/A…
FP595;T/T;G/G;T/T;C/C;G/G;T/T;C/C;C/C;C/C;T/T;T/T;A/A;C/C;C/C;T/T;T/T;G/G;T/T;T/T;C/C;C/C;T/T;A/G;C/T;C/C;A/A;T/T;T/T;T/T;T/T;C/C;A/A;G/G;T/T;A/A;A/G;A/A;A/A;G/G;A/T;NA;A/A;C/C;G/G;C/C;G/G;G/G;G/G;G/G;G/G;A/A;C/C;C/C;T/T;G/G;A/A;G/G;NA;C/C;A/A;C/C;G/G;NA;C/T;G/G;G/G;T/T;T/T;A/A;G/G;T/T;C/C;C/C;C/C;T/T;G/G;A/A;T/T;NA;T/T;G/G;A/A;C/C;C/C;G/G;C/C;C/T;G/G;T/T;T/T;C/C;G/G;C/C;C/T;C/C;T/T;G/G;NA;NA;C/C…
FP596;T/T;G/G;T/T;C/C;A/A;T/T;C/C;C/T;C/C;T/T;T/T;C/C;C/C;C/C;T/T;T/T;NA;T/T;T/T;C/C;C/C;T/T;A/A;C/C;C/T;A/A;T/T;T/T;C/T;T/T;T/T;A/G;G/G;C/C;A/A;A/G;A/A;A/A;G/G;T/T;NA;G/G;C/C;G/G;T/T;G/G;G/G;A/G;A/G;G/G;A/A;C/C;C/C;T/T;G/G;A/G;G/G;NA;C/C;A/A;C/C;A/G;NA;T/T;G/G;A/A;C/C;T/T;A/A;G/G;T/T;C/C;T/T;T/T;C/C;T/T;A/A;T/T;NA;T/T;G/G;A/A;C/C;C/C;G/G;C/C;T/T;G/G;T/T;C/C;C/C;G/G;T/T;T/T;C/C;T/T;G/G;NA;NA;A/C;…
FP597;T/T;G/G;T/T;C/C;A/G;T/T;C/C;C/C;C/C;T/T;T/T;A/A;C/C;C/C;T/T;T/T;G/G;C/T;T/T;A/C;C/T;T/T;G/G;T/T;C/T;A/A;T/T;T/T;T/T;T/T;C/C;A/A;G/G;C/C;A/A;G/G;A/A;A/A;G/G;A/T;NA;A/G;C/C;G/G;C/C;G/G;G/G;A/A;A/G;G/G;A/A;C/C;C/C;T/T;G/G;G/G;G/G;NA;T/T;G/G;C/C;A/A;NA;T/T;G/G;A/A;C/C;T/T;A/A;G/G;T/T;C/C;C/C;C/C;T/T;G/G;A/A;C/T;NA;T/T;G/G;A/A;C/C;C/C;G/G;C/T;C/C;G/G;T/T;C/C;C/C;G/G;T/T;T/T;G/G;C/C;G/G;NA;NA;A/A…
FP598;T/T;G/G;T/T;C/C;A/A;A/A;C/C;T/T;C/C;T/T;G/G;A/A;C/T;C/C;T/T;T/T;A/A;C/C;T/T;A/A;T/T;T/T;A/G;T/T;T/T;A/A;T/T;C/C;C/C;T/T;T/T;G/G;G/G;T/T;A/A;A/A;A/A;G/G;G/G;A/A;NA;A/A;C/C;G/G;C/C;T/T;G/G;A/A;A/A;G/G;G/G;C/C;C/C;T/T;G/G;G/G;G/G;NA;C/C;A/G;C/C;G/G;NA;C/T;NA;G/G;T/T;T/T;A/G;A/A;T/T;C/C;T/T;T/T;C/C;T/T;A/A;C/T;NA;T/T;A/G;G/G;C/C;T/T;A/A;T/T;C/T;G/G;T/T;C/C;C/C;G/G;C/C;C/C;G/G;C/C;G/G;NA;NA;C/C;…
FP599;T/T;G/G;T/T;C/C;G/G;T/T;C/C;T/T;C/C;T/T;G/G;A/A;C/C;C/C;T/T;T/T;A/A;C/C;T/T;A/A;T/T;T/T;A/A;T/T;C/T;A/A;T/T;T/T;C/T;T/T;T/T;A/G;G/G;T/T;A/A;A/G;A/A;G/G;G/G;A/A;NA;A/A;C/C;G/G;C/C;G/G;G/G;A/A;A/A;G/G;A/A;C/C;C/C;T/T;G/G;G/G;G/G;NA;C/C;G/G;C/C;A/A;NA;C/T;G/G;A/G;C/T;T/T;A/G;A/A;T/T;C/C;C/C;C/C;T/T;G/G;A/A;T/T;NA;T/T;A/G;A/A;C/C;C/C;G/G;T/T;C/T;G/G;T/T;C/T;C/C;G/G;C/T;C/T;C/C;C/T;G/G;NA;NA;C/C…
FP600;T/T;A/G;T/T;C/C;G/G;T/T;C/C;T/T;C/C;T/T;T/T;C/C;C/C;C/C;T/T;T/T;A/G;T/T;T/T;C/C;C/C;T/T;G/G;C/C;T/T;A/A;T/T;C/C;C/C;T/T;T/T;G/G;G/G;T/T;A/A;A/A;A/A;A/A;G/G;T/T;NA;G/G;C/C;G/G;C/T;NA;G/G;A/G;G/G;G/G;A/A;C/C;C/C;T/T;G/G;A/A;G/G;NA;NA;G/G;C/C;A/A;NA;C/T;NA;A/G;C/T;T/T;A/G;A/A;T/T;C/C;T/T;T/T;C/C;T/T;A/A;C/T;NA;T/T;G/G;A/A;C/C;C/C;G/G;C/C;C/C;G/G;T/T;C/C;C/C;G/G;T/T;T/T;C/C;T/T;G/G;NA;NA;A/C;A/…
FP601;T/T;A/A;T/T;C/C;A/G;A/A;C/C;C/T;C/C;T/T;G/G;C/C;C/T;C/C;T/T;T/T;A/A;C/T;T/T;A/C;C/T;T/T;A/G;C/T;T/T;A/A;T/T;T/T;T/T;T/T;C/C;A/A;G/G;C/C;A/A;A/A;A/A;A/A;G/G;T/T;NA;G/G;C/C;G/G;T/T;G/G;G/G;A/G;G/G;G/G;G/G;C/C;C/C;T/T;G/G;NA;G/G;NA;C/T;G/G;C/C;A/A;NA;T/T;G/G;A/A;C/C;T/T;G/G;A/A;T/T;C/C;T/T;C/T;C/C;G/T;A/A;C/T;NA;T/T;A/G;G/G;C/C;T/T;A/A;C/C;C/C;G/G;T/T;C/C;C/C;G/G;C/T;C/T;C/C;C/T;G/G;NA;NA;A/C;…
FP602;T/T;G/G;T/T;C/C;G/G;T/T;C/C;C/T;C/C;T/T;T/T;A/A;C/C;C/C;T/T;T/T;G/G;C/C;T/T;A/A;T/T;T/T;A/A;C/C;T/T;A/A;T/T;C/C;C/C;T/T;T/T;G/G;G/G;C/T;A/A;A/A;A/A;NA;G/G;A/A;NA;A/A;C/C;G/G;T/T;T/T;G/G;G/G;A/A;G/G;A/A;C/C;C/C;T/T;G/G;G/G;G/G;NA;C/C;A/A;C/C;G/G;NA;C/C;T/T;A/A;C/C;T/T;A/A;G/G;T/T;C/C;T/T;T/T;C/C;T/T;A/A;C/T;NA;T/T;G/G;A/A;C/C;C/C;G/G;C/C;C/C;G/G;T/T;T/T;C/C;G/G;C/T;C/T;C/C;C/T;G/G;NA;NA;A/A;…
FP603;T/T;A/A;T/T;C/C;A/G;T/T;C/C;C/T;C/C;T/T;G/G;A/A;C/C;C/C;T/T;T/T;G/G;C/T;T/T;A/C;C/C;T/T;A/G;T/T;T/T;A/A;T/T;T/T;C/T;T/T;C/C;A/A;G/G;C/C;A/A;G/G;A/A;A/A;G/G;A/T;NA;A/G;C/C;G/G;C/T;G/G;G/G;A/G;G/G;G/G;A/A;C/C;C/C;T/T;G/G;A/A;G/G;NA;C/T;G/G;C/C;A/G;NA;C/T;G/G;A/A;C/C;T/T;G/G;A/A;T/T;C/C;T/T;C/T;C/C;G/T;A/A;C/T;NA;T/T;G/G;A/A;C/C;C/C;G/G;T/T;T/T;G/G;T/T;C/T;C/C;G/G;C/T;C/T;C/C;C/T;G/G;NA;NA;A/A…
FP604;T/T;A/G;T/T;C/C;G/G;A/T;C/C;T/T;C/C;T/T;G/G;A/A;C/T;C/C;T/T;T/T;A/G;C/T;T/T;A/A;C/T;T/T;A/A;C/T;C/T;A/A;T/T;C/C;C/C;T/T;T/T;G/G;G/G;C/T;A/A;A/A;A/A;A/A;G/G;A/T;NA;A/G;C/C;G/G;C/T;T/T;G/G;A/G;A/G;G/G;A/G;C/C;C/C;T/T;G/G;G/G;G/G;NA;C/C;A/G;C/C;A/A;NA;C/T;T/T;G/G;C/C;T/T;G/G;A/A;T/T;C/C;C/C;C/C;C/C;G/G;A/A;C/T;NA;T/T;A/G;A/A;C/C;T/T;A/A;C/T;T/T;G/G;T/T;C/C;C/C;G/G;C/T;T/T;C/C;C/T;G/G;NA;NA;A/A…
FP605;T/T;A/G;T/T;C/C;G/G;T/T;C/C;C/C;C/C;T/T;G/G;C/C;C/C;C/C;T/T;T/T;G/G;T/T;T/T;C/C;C/C;T/T;G/G;C/C;C/C;A/A;T/T;T/T;C/T;T/T;T/T;A/G;G/G;T/T;A/A;A/A;A/A;G/G;G/G;A/A;NA;A/A;C/C;G/G;T/T;G/G;G/G;A/A;G/G;G/G;A/A;C/C;C/C;T/T;G/G;A/G;G/G;NA;C/C;G/G;C/C;A/A;NA;T/T;G/G;A/A;C/C;T/T;A/G;G/G;T/T;C/C;T/T;C/T;T/T;G/G;A/A;T/T;NA;T/T;A/A;A/A;C/C;C/C;G/G;C/C;T/T;G/G;T/T;T/T;C/C;G/G;C/C;C/C;G/G;C/C;G/G;NA;NA;A/A…
FP606;T/T;A/G;T/T;C/C;A/G;A/T;C/C;C/T;C/C;T/T;G/G;A/C;C/T;C/C;T/T;T/T;G/G;C/T;T/T;A/C;C/T;T/T;A/G;T/T;C/C;A/A;T/T;C/C;C/C;T/T;T/T;G/G;G/G;T/T;A/A;A/G;A/A;A/A;G/G;A/A;NA;A/A;C/C;G/G;T/T;T/T;G/G;G/G;G/G;G/G;A/G;C/C;C/C;T/T;G/G;A/G;G/G;NA;C/T;A/A;C/C;G/G;NA;C/C;T/T;G/G;T/T;T/T;A/G;A/G;T/T;C/C;T/T;T/T;C/C;T/T;A/A;C/T;NA;T/T;G/G;A/A;C/C;C/T;A/A;C/T;T/T;G/G;T/T;C/C;C/C;G/G;C/T;C/T;C/C;T/T;G/G;NA;NA;A/A…
FP607;T/T;G/G;T/T;C/C;G/G;A/T;C/C;T/T;C/C;T/T;G/G;C/C;C/T;C/C;T/T;T/T;A/A;C/C;T/T;A/A;T/T;T/T;A/A;T/T;C/C;A/A;T/T;T/T;T/T;T/T;C/C;A/A;G/G;T/T;A/A;G/G;A/A;A/A;G/G;A/A;NA;A/A;C/C;G/G;C/C;G/G;G/G;G/G;A/A;G/G;A/G;C/C;C/C;T/T;G/G;G/G;G/G;NA;T/T;A/A;C/C;G/G;NA;C/C;T/T;G/G;T/T;T/T;A/A;A/A;T/T;C/C;T/T;C/T;C/C;G/T;A/A;T/T;NA;T/T;A/G;A/A;C/C;C/T;A/A;C/C;C/C;G/G;T/T;C/T;C/C;G/G;C/C;C/C;G/G;C/C;G/G;NA;NA;A/A…
FP608;T/T;A/G;T/T;C/C;A/G;A/T;C/C;T/T;C/C;T/T;G/G;A/A;C/T;C/C;T/T;T/T;A/A;C/T;T/T;A/A;T/T;C/T;A/A;C/C;T/T;A/A;T/T;T/T;T/T;T/T;C/C;A/A;G/G;T/T;A/A;G/G;A/A;G/G;G/G;A/T;NA;A/G;C/C;G/G;C/C;G/G;G/G;A/G;A/G;G/G;A/G;C/C;C/C;T/T;G/G;A/G;G/G;NA;C/T;A/G;C/C;G/G;NA;C/C;T/T;A/G;C/T;T/T;G/G;A/G;T/T;C/C;T/T;C/C;T/T;G/T;A/A;T/T;NA;T/T;A/G;A/A;C/C;C/T;A/A;C/T;C/T;G/G;T/T;C/C;C/C;G/G;C/C;C/C;C/C;C/T;G/G;NA;NA;A/A…
