# Supplementary material for: QTL mapping and genome-wide prediction of heat tolerance in multiple connected populations of temperate maize
Source: Sci Rep. 2019 Oct 8;9:14418. doi: 10.1038/s41598-019-50853-2 (PMC6783442; doi:10.1038/s41598-019-50853-2)
Supplement: Supplementary file 3 — Dataset 2 (Phenotypic data) [file 41598_2019_50853_MOESM3_ESM.csv]

ENV	REP	TBL	BLK	ID	G	POP	PL1	PL2	PLT	LL	PH	NL	SC	SN	SD	DW	WC	LR
1	1	1	1	2/120	196	2	DD	SS	1	65	15.5	3	1	2	52.4	1.06	0.910169491525424	0.267773109023434
1	1	1	1	2/80	168	2	DD	SS	2	55	14	4	1	4	42.3	1.04	0.918110236220472	0.227507512272482
1	1	1	1	4/56	366	4	FF	LL	3	71	17.5	3	1	1	54.9	0.82	0.919528949950932	0.243609157219794
1	1	1	1	7/93	601	7	DF	SL	4	67	18	4	1	1	45.2	1.05	0.920933734939759	0.302014944397484
1	1	1	2	6/27	445	6	DF	SL	5	70.5	15	4	1	3	44.3	1.12	0.916666666666667	0.316101012630714
1	1	1	2	6/46	455	6	DF	SL	6	69	18	4	1	2	45.2	0.98	0.932367149758454	0.310031313723124
1	1	1	2	6/50	458	6	DF	SL	7	64.9	18	4	1	3	44.4	1.11	0.915460776846916	0.310054282488468
1	1	1	2	2/130	205	2	DD	SS	8	70.5	16	4	1	2	50.5	1.44	0.916327716443928	0.279797663011895
1	1	1	3	7/16	545	7	DF	SL	9	63	17.5	4	1	5	38.2	1.24	0.911301859799714	0.283851785205402
1	1	1	3	3/83	263	3	FF	LL	10	68	18.4	4	1	2	41	1.32	0.905982905982906	0.269765716972172
1	1	1	3	7/62	577	7	DF	SL	11	59.6	16.4	4	1	2	40	0.96	0.927272727272727	0.265780501074695
1	1	1	3	4/88	388	4	FF	LL	12	63.4	18.5	4	1	3	48.2	1.31	0.918430884184309	0.322124774007616
1	1	1	4	2/96	179	2	DD	SS	13	57.7	16.5	4	1	5	42.8	1.05	0.918160561184723	0.283874753970746
1	1	1	4	7/61	597	7	DF	SL	14	68.5	19	4	1	3	54.9	1.17	0.920945945945946	0.338249387720272
1	1	1	4	6/18	438	6	DF	SL	15	74	17	3	1	2	54.3	0.97	0.927012791572611	0.32214774277296
1	1	1	4	7/82	592	7	DF	SL	16	64.5	15	3	1	2	54.2	0.79	0.93136403127715	0.279843600542582
1	1	1	5	3/2	216	3	FF	LL	17	56	16.5	4	1	1	51.9	0.7	0.928057553956835	0.25366407202486
1	1	1	5	3/87	267	3	FF	LL	18	41	13.2	3	1	1	58.7	0.43	0.934351145038168	0.20132798375476
1	1	1	5	4/21	336	4	FF	LL	19	61	14.5	3	1	1	62.5	0.82	0.932565789473684	0.23957800379163
1	1	1	5	3/4	218	3	FF	LL	20	60	18.5	4	1	1	42.6	1	0.92	0.304007552346222
1	1	1	6	7/25	551	7	DF	SL	21	51.2	15.2	3	1	3	42.6	0.8	0.917864476386037	0.2254919355584
1	1	1	6	6/1	427	6	DF	SL	22	57	15.4	4	1	2	45.3	0.88	0.93015873015873	0.257695225453024
1	1	1	6	6/55	463	6	DF	SL	23	57.1	17.5	4	1	1	51.9	0.93	0.922693266832918	0.289898515347648
1	1	1	6	3/132	303	3	FF	LL	24	62.1	15.4	3	1	1	50.9	0.78	0.926415094339623	0.261726378881188
1	1	1	7	3/24	228	3	FF	LL	25	61	15.2	3	1	1	49.3	0.71	0.927477017364658	0.223476358844318
1	1	1	7	6/125	511	6	DF	SL	26	64	16.8	4	1	2	35.1	0.72	0.92	0.275812447114418
1	1	1	7	6/142	522	6	DF	SL	27	66.5	14.2	3	1	1	61.6	0.68	0.926803013993541	0.275812447114418
1	1	1	7	6/4	430	6	DF	SL	28	51	16.5	4	1	1	50.2	0.76	0.925490196078431	0.259687833401762
1	1	1	8	2/22	126	2	DD	SS	29	50.5	14	4	1	2	43.9	0.66	0.93167701863354	0.23957800379163
1	1	1	8	1/125	102	1	DD	PS	30	59.5	14	3	1	2	40.3	0.65	0.93010752688172	0.235546850363466
1	1	1	8	6/136	517	6	DF	SL	31	59	15.5	3	1	1	46.2	0.76	0.922842639593909	0.252808988764045
1	1	1	8	6/5	431	6	DF	SL	32	42	15	4	1	3	49.7	0.35	0.939446366782007	0.17716403195112
1	1	1	8	3/41	226	3	FF	LL	33	55	15	3	1	1	51.6	0.49	0.938826466916355	0.219445205416154
1	1	1	8	866	E866	E	F	L	34	54.5	14.5	3	1	1	58.6	0.47	0.922824302134647	0.213421444039252
1	1	1	8	4/7	326	4	FF	LL	35	62.5	16.2	3	1	1	49.8	0.5	0.937264742785445	0.25973377093245
1	1	1	8	2/70	162	2	DD	SS	36	48.5	11	3	1	1	53.5	0.57	0.933333333333333	0.213421444039252
1	1	1	7	6/149	529	6	DF	SL	37	49	14	3	1	1	46.9	0.35	0.936363636363636	0.208667736757624
1	1	1	7	1/116	96	1	DD	PS	38	70.5	16.5	3	1	1	43	0.96	0.92458758837392	0.28389772273609
1	1	1	7	1/70	62	1	DD	PS	39	69.6	16	3	1	2	41.7	0.79	0.926851851851852	0.265757532309352
1	1	1	7	2/107	186	2	DD	SS	40	42.5	10.5	4	1	1	47.5	0.47	0.934081346423562	0.161062387003808
1	1	1	6	4/17	333	4	FF	LL	41	72.5	18.5	3	1	2	53.6	1.01	0.925735294117647	0.295945245489894
1	1	1	6	6/112	503	6	DF	SL	42	49.5	13	3	1	2	46.7	0.29	0.93569844789357	0.193288645663776
1	1	1	6	2/38	140	2	DD	SS	43	51.5	16.2	4	1	2	45.3	0.93	0.937034529451591	0.275835415879762
1	1	1	6	4/117	410	4	FF	LL	44	71	17.5	3	1	2	55.7	1.01	0.92109375	0.29798379096932
1	1	1	5	2/34	136	2	DD	SS	45	47.4	5.5	4	1	2	49.3	0.78	0.930604982206406	0.245647702699219
1	1	1	5	7/12	542	7	DF	SL	46	63.5	14.5	3	1	1	53.6	0.85	0.930327868852459	0.281859177256664
1	1	1	5	862	E862	E	F	L	47	49.5	14.5	3	1	2	57.8	0.33	0.934	0.197296830326596
1	1	1	5	7/31	556	7	DF	SL	48	64.5	17	3	1	2	49.1	0.78	0.92979297929793	0.263764924360614
1	1	1	4	7/41	562	7	DF	SL	49	35.5	10.5	4	1	2	47.3	0.41	0.929188255613126	0.14899189548466
1	1	1	4	1/57	49	1	DD	PS	50	62	15.5	4	1	2	44.7	0.9	0.930769230769231	0.243632125985138
1	1	1	4	1/106	87	1	DD	PS	51	72.2	17	3	1	2	42.9	1	0.921875	0.289921484112992
1	1	1	4	4/69	377	4	FF	LL	52	62	19	4	1	2	50.3	1.05	0.922850844966936	0.269788685737516
1	1	1	3	1/80	69	1	DD	PS	53	58	17.5	4	1	1	44	0.9	0.926229508196721	0.273796870400336
1	1	1	3	2/67	159	2	DD	SS	54	50	15.5	4	1	2	45.9	0.68	0.933333333333333	0.271804262451598
1	1	1	3	2/131	206	2	DD	SS	55	55	16	4	1	1	47.2	0.83	0.930833333333333	0.24965588736204
1	1	1	3	2/127	202	2	DD	SS	56	51	16.5	4	1	1	49.3	1.01	0.928672316384181	0.279820631777238
1	1	1	2	4/33	348	4	FF	LL	57	76	19	4	1	2	54.4	0.85	0.922727272727273	0.320132166058877
1	1	1	2	863	E863	E	D	S	58	54.5	14	4	1	3	45.6	0.73	0.935226264418811	0.24965588736204
1	1	1	2	7/28	554	7	DF	SL	59	73	18.5	3	1	2	50.3	0.83	0.930833333333333	0.291960029592417
1	1	1	2	3/10	221	3	FF	LL	60	62	16.5	4	1	1	49	0.91	0.922750424448217	0.289921484112992
1	1	1	1	2/113	190	2	DD	SS	61	48	13.5	4	1	2	45.7	0.78	0.932173913043478	0.217429628702072
1	1	1	1	1/68	60	1	DD	PS	62	51	13	3	1	1	44.6	0.58	0.926767676767677	0.213421444039252
1	1	1	1	1/67	59	1	DD	PS	63	63	16	3	1	1	51.9	0.69	0.931	0.255702617504286
1	1	1	1	3/3	217	3	FF	LL	64	60.5	18	3	1	1	53.2	0.63	0.924821002386635	0.251671464076122
1	1	1	1	6/96	491	6	DF	SL	65	55.5	15.5	3	1	1	58.2	0.5	0.922480620155039	0.213408496074089
1	1	1	1	3/127	299	3	FF	LL	66	67	17.6	3	1	3	43.8	0.8	0.912758996728462	0.25973377093245
1	1	1	1	4/55	365	4	FF	LL	67	75	17.8	3	1	3	51.3	0.96	0.925233644859813	0.271850199982285
1	1	1	1	865	E865	E	F	L	68	71	16	3	1	2	50.5	0.9	0.922212618841832	0.283874753970746
1	1	1	2	3/104	283	3	FF	LL	69	74.2	18.3	3	1	1	55.2	0.89	0.922608695652174	0.281859177256664
1	1	1	2	2/134	209	2	DD	SS	70	62	17	4	1	2	49.8	1.02	0.928118393234672	0.27381983916568
1	1	1	2	7/95	603	7	DF	SL	71	NA	18.6	3	1	2	53.4	0.83	0.92936170212766	0.262626262626263
1	1	1	2	4/41	355	4	FF	LL	72	77	18.6	4	1	1	50.7	1.09	0.931446540880503	0.342280541148436
1	1	1	3	3/99	279	3	FF	LL	73	74	17.5	3	1	2	57.1	1.12	0.915151515151515	0.312046890437206
1	1	1	3	3/116	289	3	FF	LL	74	67.1	17.2	3	1	2	50.1	1	0.924812030075188	0.293975606306499
1	1	1	3	6/91	486	6	DF	SL	75	83.6	22	3	1	1	56.8	1.23	0.922102596580114	0.358382186095748
1	1	1	3	867	E867	E	D	S	76	58.5	18.4	4	1	3	39.3	0.81	0.9325	0.289898515347648
1	1	1	4	7/68	581	7	DF	SL	77	79.2	20.5	3	1	1	43.1	1.21	0.927152317880795	0.342257572383092
1	1	1	4	6/28	446	6	DF	SL	78	62.2	14.7	3	1	2	45.1	0.65	0.932291666666667	0.291960029592417
1	1	1	4	6/147	527	6	DF	SL	79	66.1	18.8	4	1	1	47.1	0.85	0.926279271465742	0.318116589344796
1	1	1	4	7/38	561	7	DF	SL	80	53.6	16.3	4	1	2	48.1	0.63	0.935714285714286	0.227530481037825
1	1	1	5	7/72	585	7	DF	SL	81	56.5	14.5	3	1	3	42.8	0.71	0.923243243243243	0.221460782130236
1	1	1	5	2/92	176	2	DD	SS	82	63	16	3	1	2	52.4	0.9	0.931818181818182	0.229523088986564
1	1	1	5	1/65	57	1	DD	PS	83	62.9	16.8	3	1	1	49.7	0.87	0.933638443935927	0.267796077788778
1	1	1	5	6/44	454	6	DF	SL	84	64.1	17.2	3	1	3	52.7	0.48	0.937662337662338	0.26374195559527
1	1	1	6	6/24	442	6	DF	SL	85	59.8	15.6	3	1	2	53.7	0.66	0.933062880324544	0.233554242414728
1	1	1	6	2/35	137	2	DD	SS	86	42.2	10	3	1	1	50.4	0.35	0.931372549019608	0.17716403195112
1	1	1	6	2/55	150	2	DD	SS	87	61.4	16.5	4	1	1	50.9	0.82	0.939661515820456	0.257695225453024
1	1	1	6	3/117	290	3	FF	LL	88	59.5	16.1	3	1	1	59.6	0.76	0.915555555555556	0.22950012022122
1	1	1	7	3/105	284	3	FF	LL	89	59	15	3	1	1	57.9	0.66	0.921052631578947	0.203343560468842
1	1	1	7	4/30	345	4	FF	LL	90	67.5	19	3	1	2	57.9	0.84	0.932258064516129	0.271804262451598
1	1	1	7	4/2	322	4	FF	LL	91	64	15.2	3	1	1	58.2	0.66	0.9379115710254	0.241616549271056
1	1	1	7	4/101	397	4	FF	LL	92	64.9	16.6	3	1	2	58	0.75	0.935344827586207	0.251671464076122
1	1	1	8	4/28	343	4	FF	LL	93	64	17.5	3	1	1	51.5	0.7	0.9317738791423	0.243632125985138
1	1	1	8	6/32	448	6	DF	SL	94	51	14	3	1	1	46.4	0.45	0.936530324400564	0.181218154144628
1	1	1	8	4/46	358	4	FF	LL	95	50.1	15	3	1	1	55.6	0.56	0.933806146572104	0.201350952520104
1	1	1	8	6/124	510	6	DF	SL	96	46.2	14.1	3	1	1	47.4	0.29	0.934389140271493	0.240627904575028
1	1	1	8	4/13	330	4	FF	LL	97	62.6	13	4	1	2	58.8	0.68	0.931313131313131	0.24965588736204
1	1	1	8	2/13	118	2	DD	SS	98	45.3	12.5	3	1	1	55.3	0.47	0.923701298701299	0.18724191552153
1	1	1	8	1/85	73	1	DD	PS	99	66.9	17.8	3	1	2	46.4	0.85	0.929166666666667	0.265757532309352
1	1	1	8	1/92	76	1	DD	PS	100	66	16.6	3	1	1	51.4	0.83	0.926483613817538	0.289944452878335
1	1	1	7	7/66	579	7	DF	SL	101	60.6	15	3	1	2	53.9	0.88	0.926666666666667	0.231538665700646
1	1	1	7	4/22	337	4	FF	LL	102	57.5	16	3	1	2	65.4	0.69	0.928199791883455	0.219468174181498
1	1	1	7	864	E864	E	F	L	103	54.2	16.6	3	1	1	52.7	0.55	0.944444444444444	0.20132798375476
1	1	1	7	4/1	321	4	FF	LL	104	61.2	14.5	3	1	1	56.9	0.66	0.933400605449041	0.243609157219794
1	1	1	6	2/10	116	2	DD	SS	105	59.1	18.5	4	1	2	45.3	0.97	0.932167832167832	0.279866569307926
1	1	1	6	1/37	32	1	DD	PS	106	63.7	22	4	1	2	43.2	0.95	0.933426769446391	0.29798379096932
1	1	1	6	6/138	518	6	DF	SL	107	56.1	14.4	4	1	2	57.4	0.7	0.924731182795699	0.233554242414728
1	1	1	6	4/19	334	4	FF	LL	108	78.5	18.3	3	1	1	55.8	1.35	0.919306634787806	0.31607804386537
1	1	1	5	4/90	390	4	FF	LL	109	69.4	14.5	3	1	2	54	1	0.925373134328358	0.267773109023434
1	1	1	5	2/95	178	2	DD	SS	110	60	16.2	4	1	2	51.4	1.14	0.933527696793003	0.26374195559527
1	1	1	5	1/55	47	1	DD	PS	111	72.5	16.5	3	1	1	51.3	0.75	0.926470588235294	0.277850992593844
1	1	1	5	2/114	191	2	DD	SS	112	54.6	15.2	4	1	1	44.2	0.87	0.926767676767677	0.239600972556974
1	1	1	4	6/81	476	6	DF	SL	113	63.1	13.8	3	1	2	62.9	0.75	0.936440677966102	0.255702617504286
1	1	1	4	6/13	436	6	DF	SL	114	64.3	16.2	3	1	1	63.4	0.9	0.927184466019417	0.255702617504286
1	1	1	4	3/40	236	3	FF	LL	115	56.6	13.8	3	1	1	52	0.66	0.926585094549499	0.23556981912881
1	1	1	4	7/5	536	7	DF	SL	116	58.9	18	4	1	1	50.3	0.97	0.929093567251462	0.253687040790204
1	1	1	3	7/54	570	7	DF	SL	117	NA	NA	3	1	2	53.7	NA	NA	NA
1	1	1	3	7/18	547	7	DF	SL	118	69.3	15.2	3	1	2	44.6	0.69	0.928199791883455	0.241593580505712
1	1	1	3	1/58	50	1	DD	PS	119	68.6	19.6	4	1	2	47.2	1.3	0.922619047619048	0.285913299450171
1	1	1	3	4/62	370	4	FF	LL	120	65	14.1	3	1	1	43.8	0.56	0.934731934731935	0.229523088986564
1	1	1	2	4/26	341	4	FF	LL	121	67.1	15.4	3	1	1	56.4	0.83	0.934126984126984	0.285890330684828
1	1	1	2	1/54	46	1	DD	PS	122	70.8	21	4	1	2	43.8	1.37	0.919364331959976	0.332202657578026
1	1	1	2	1/18	16	1	DD	PS	123	73.7	18.8	4	1	1	44.7	1.18	0.923376623376623	0.32214774277296
1	1	1	2	6/51	459	6	DF	SL	124	74.2	17.2	3	1	2	59.2	0.92	0.915050784856879	0.28389772273609
1	1	1	1	3/97	277	3	FF	LL	125	59.6	18	3	1	1	51.7	0.68	0.923595505617978	0.23957800379163
1	1	1	1	6/25	443	6	DF	SL	126	44.1	10.4	3	1	2	45.4	0.43	0.921675774134791	0.179179608665202
1	1	1	1	3/154	315	3	FF	LL	127	67.6	20.6	3	1	2	58.2	0.78	0.929475587703436	0.25973377093245
1	1	1	1	6/130	513	6	DF	SL	128	64.7	15.3	3	1	2	60.6	0.98	0.920840064620355	0.275835415879762
1	1	1	1	6/120	506	6	DF	SL	129	74	18.7	3	1	1	52	0.9	0.928571428571428	0.306023129060304
1	1	1	1	4/8	327	4	FF	LL	130	79.3	22	4	1	2	56.5	1.19	0.926132836747362	0.340264964434354
1	1	1	1	868	E868	E	D	S	131	NA	NA	NA	NA	NA	NA	NA	NA	NA
1	1	1	1	6/58	464	6	DF	SL	132	62.4	15.3	3	1	3	49.4	0.53	0.937647058823529	0.255702617504286
1	1	1	2	6/26	444	6	DF	SL	133	67.6	19.6	4	1	1	51.8	1.29	0.927036199095023	0.32615592743578
1	1	1	2	7/36	560	7	DF	SL	134	67.6	19.5	4	1	2	50.2	1.09	0.925951086956522	0.322124774007616
1	1	1	2	4/96	393	4	FF	LL	135	64.8	20	4	1	1	55.1	1.17	0.923529411764706	0.291937060827074
1	1	1	2	4/38	352	4	FF	LL	136	70.4	17	4	1	2	54.2	1	0.931740614334471	0.291937060827074
1	1	1	3	1/96	79	1	DD	PS	137	70.1	20.9	4	1	4	51.3	1.12	0.933333333333333	0.348327271290682
1	1	1	3	1/20	18	1	DD	PS	138	64.8	20	4	1	1	43.3	1.17	0.936065573770492	0.320132166058877
1	1	1	3	2/14	119	2	DD	SS	139	62	16.2	4	1	3	51.3	1.03	0.932013201320132	0.281859177256664
1	1	1	3	1/102	85	1	DD	PS	140	72.8	15	3	1	2	41.3	1.18	0.925786163522013	0.291937060827074
1	1	1	4	2/68	160	2	DD	SS	141	55.9	17.8	4	1	1	44.1	1.29	0.9341164453524	0.304007552346222
1	1	1	4	869	E869	E	D	P	142	76.6	18.8	4	1	2	50.3	1.23	0.921855146124523	0.332202657578026
1	1	1	4	2/141	214	2	DD	SS	143	61.1	17.7	4	1	2	42.7	1.03	0.93680981595092	0.261772316411875
1	1	1	4	3/74	272	3	FF	LL	144	63.6	16.6	3	1	1	57.5	0.82	0.928007023705004	0.25973377093245
1	1	1	5	7/46	566	7	DF	SL	145	78	18.8	3	1	1	51.7	1.19	0.88698955365622	0.332202657578026
1	1	1	5	3/137	307	3	FF	LL	146	55.6	17.7	3	1	2	45.5	0.66	0.930526315789474	0.272642775999174
1	1	1	5	3/47	241	3	FF	LL	147	57	16.1	3	1	2	57.8	0.47	0.923076923076923	0.22148375089558
1	1	1	5	1/78	67	1	DD	PS	148	69.2	16.6	3	1	2	51.7	1.02	0.922727272727273	0.28389772273609
1	1	1	6	7/98	605	7	DF	SL	149	49.9	12	3	1	1	42.3	0.38	0.942511346444781	0.187264884286873
1	1	1	6	6/89	484	6	DF	SL	150	72.8	20.4	3	1	1	53.8	0.92	0.927899686520376	0.269788685737516
1	1	1	6	3/38	235	3	FF	LL	151	75.1	20.8	3	1	1	59	0.94	0.924193548387097	0.31206985920255
1	1	1	6	4/10	328	4	FF	LL	152	62.3	18.8	3	1	1	63.3	0.75	0.918743228602384	0.241616549271056
1	1	1	7	4/84	386	4	FF	LL	153	70.9	17.2	4	1	1	50.1	0.68	0.931313131313131	0.28389772273609
1	1	1	7	6/103	568	6	DF	SL	154	59	15.8	3	1	1	52.4	0.59	0.931395348837209	0.243632125985138
1	1	1	7	1/45	40	1	DD	PS	155	65	14.9	3	1	1	52	0.96	0.931866572036906	0.27381983916568
1	1	1	7	1/51	43	1	DD	PS	156	57	11.5	3	1	2	42.4	0.61	0.933695652173913	0.23556981912881
1	1	1	8	6/85	480	6	DF	SL	157	67.1	16.2	3	1	1	56.5	0.57	0.92875	0.267773109023434
1	1	1	8	7/56	572	7	DF	SL	158	NA	NA	NA	NA	NA	NA	NA	NA	NA
1	1	1	8	1/2	1	1	DD	PS	159	57.5	17.3	3	1	1	53.6	0.8	0.931856899488927	0.227507512272482
1	1	1	8	7/57	573	7	DF	SL	160	NA	9.6	3	1	1	43.5	0.11	0.959259259259259	NA
1	1	2	9	1/130	106	1	DD	PS	161	54.6	15	4	1	1	38.6	1.19	0.920134228187919	0.274474628395695
1	1	2	9	6/102	497	6	DF	SL	162	50	16.3	4	1	1	52.5	0.77	0.936781609195402	0.23526396719631
1	1	2	9	7/90	598	7	DF	SL	163	57	13.9	4	1	1	46.1	1.14	0.921107266435986	0.245130702203998
1	1	2	9	3/8	220	3	FF	LL	164	55.5	15	3	1	2	55.9	0.8	0.929824561403509	0.225525371604306
1	1	2	10	4/60	368	4	FF	LL	165	63.3	14.5	4	1	2	48.9	1.18	0.923525599481529	0.247104049205536
1	1	2	10	6/101	496	6	DF	SL	166	67.1	16.6	3	1	3	62.6	1.1	0.931761786600496	0.274474628395695
1	1	2	10	3/124	296	3	FF	LL	167	62.3	15.2	3	1	3	53	0.8	0.91304347826087	0.231445412608919
1	1	2	10	6/64	469	6	DF	SL	168	62.2	16.4	4	1	3	47.4	1.05	0.91497975708502	0.274602767811379
1	1	2	11	1/62	54	1	DD	PS	169	46.7	13.4	5	1	1	42	1.48	0.915909090909091	0.146719630958483
1	1	2	11	7/74	587	7	DF	SL	170	65.6	16.3	4	1	2	46.1	1.12	0.922705314009662	0.274602767811379
1	1	2	11	6/2	428	6	DF	SL	171	61.3	17.2	4	1	2	61.8	1.2	0.927272727272727	0.303946694003076
1	1	2	11	6/94	489	6	DF	SL	172	67.3	15.5	4	1	2	46.8	1.46	0.920695274307442	0.270656073808304
1	1	2	12	3/148	310	3	FF	LL	173	62.9	14.4	3	1	3	53.7	1.04	0.913333333333333	0.229472065607381
1	1	2	12	3/48	242	3	FF	LL	174	65.9	17.4	4	1	2	53.4	1.24	0.918259723137772	0.27842132239877
1	1	2	12	6/79	475	6	DF	SL	175	65.2	14.6	4	1	2	51.2	1.48	0.923711340206186	0.327498718605844
1	1	2	12	1/10	8	1	DD	PS	176	51.1	15	5	1	1	42.5	1.56	0.916577540106952	0.180266529984623
1	1	2	13	3/26	230	3	FF	LL	177	61.4	15.1	4	1	3	51.4	1.21	0.915972222222222	0.264736032803691
1	1	2	13	4/35	350	4	FF	LL	178	63.4	15.3	3	1	1	56.1	1.23	0.929994308480364	0.262634546386469
1	1	2	13	1/21	19	1	DD	PS	179	59	14.7	4	1	2	52.5	1.1	0.923076923076923	0.268554587391082
1	1	2	13	863	E863	E	D	S	180	49.1	12.9	4	1	3	46.1	1.32	0.922031896042528	0.245002562788314
1	1	2	14	3/94	274	3	FF	LL	181	57.6	15.1	4	1	2	48.8	1.39	0.908552631578947	0.25684264479754
1	1	2	14	6/128	512	6	DF	SL	182	51.1	15.5	4	1	1	54.7	0.87	0.93492894540015	0.262634546386469
1	1	2	14	3/53	245	3	FF	LL	183	64	15.7	3	1	3	59.8	1.09	0.92043795620438	0.245002562788314
1	1	2	14	4/66	374	4	FF	LL	184	61.4	12.6	3	1	3	49.9	1.09	0.916153846153846	0.243157355202461
1	1	2	15	3/60	247	3	FF	LL	185	62.5	14	3	1	3	57.6	0.85	0.922018348623853	0.258944131214762
1	1	2	15	7/3	535	7	DF	SL	186	57.9	16	4	1	2	51.5	1.22	0.925382262996942	0.272629420809841
1	1	2	15	6/20	440	6	DF	SL	187	62.1	16.5	3	1	1	54.1	0.88	0.932307692307692	0.22157867760123
1	1	2	15	2/137	211	2	DD	SS	188	49.5	12.9	4	1	2	46.3	0.76	0.920585161964472	0.223552024602768
1	1	2	16	6/52	460	6	DF	SL	189	54.9	12.9	3	1	2	64.3	0.62	0.929142857142857	0.215658636596617
1	1	2	16	3/70	254	3	FF	LL	190	51.9	14.3	3	1	2	62.4	0.56	0.924016282225237	0.23076923076923
1	1	2	16	7/45	565	7	DF	SL	191	61.4	15.8	4	1	1	49.3	1.15	0.920194309507287	0.270656073808304
1	1	2	16	1/60	52	1	DD	PS	192	73.5	18.7	4	1	2	39.4	1.52	0.915131211613624	0.329343926191697
1	1	2	16	1/107	88	1	DD	PS	193	73.2	15.9	3	1	2	44.6	1.24	0.926670609107037	0.270656073808304
1	1	2	16	4/39	353	4	FF	LL	194	66.8	17.4	4	1	1	57.7	1.07	0.926257753273604	0.301973347001538
1	1	2	16	1/72	63	1	DD	PS	195	58.2	16.3	4	1	1	40.4	0.87	0.934040940106141	0.274474628395695
1	1	2	16	4/116	409	4	FF	LL	196	62.6	14.8	3	1	2	63.9	0.93	0.924757281553398	0.246975909789852
1	1	2	15	2/72	164	2	DD	SS	197	55.6	14.4	4	1	2	48.5	1	0.92412746585736	0.243157355202461
1	1	2	15	4/25	340	4	FF	LL	198	52	14.2	3	1	2	57.3	0.42	0.927710843373494	0.2
1	1	2	15	2/129	204	2	DD	SS	199	50.7	12.1	3	1	2	49.5	0.51	0.934023285899094	0.194208098411072
1	1	2	15	4/27	342	4	FF	LL	200	62.6	16.6	3	1	2	55.1	0.83	0.929898648648649	0.251050743208611
1	1	2	14	1/63	55	1	DD	PS	201	61.1	14.4	3	1	1	47.5	0.95	0.923387096774194	0.25684264479754
1	1	2	14	7/34	558	7	DF	SL	202	59.5	13.9	3	1	2	47.8	1.24	0.922933499067744	0.235392106611994
1	1	2	14	868	E868	E	D	S	203	45.6	14.1	4	1	2	46.7	0.8	0.939531368102797	0.227498718605843
1	1	2	14	864	E864	E	F	L	204	54.6	15.8	3	1	1	47.9	0.88	0.929317269076305	0.229343926191697
1	1	2	13	6/87	482	6	DF	SL	205	69	17	3	1	1	61.3	1.19	0.918100481761872	0.274474628395695
1	1	2	13	2/52	148	2	DD	SS	206	57.7	16.3	4	1	1	51.6	1.03	0.928670360110803	0.2609174782163
1	1	2	13	2/116	193	2	DD	SS	207	50.5	13.8	4	1	1	43.6	0.81	0.931760741364785	0.211840082009226
1	1	2	13	867	E867	E	D	S	208	54.1	15.2	4	1	3	43.8	1.26	0.923821039903265	0.245002562788314
1	1	2	12	7/67	580	7	DF	SL	209	48	11.2	4	1	2	47.4	0.59	0.925410872313527	0.182368016401845
1	1	2	12	1/16	14	1	DD	PS	210	55.5	17.2	4	1	4	41.5	1.74	0.921692169216922	0.219999999999999
1	1	2	12	3/100	280	3	FF	LL	211	60	14	3	1	2	55.7	0.8	0.928635147190009	0.245130702203998
1	1	2	12	7/20	548	7	DF	SL	212	57.9	15.8	4	1	3	42.3	0.91	0.926136363636364	0.27842132239877
1	1	2	11	1/9	7	1	DD	PS	213	73.9	18.5	3	1	3	46.2	1.23	0.917890520694259	0.31368528959508
1	1	2	11	1/52	44	1	DD	PS	214	61.5	16.2	4	1	2	46.6	1.55	0.926295767950547	0.274474628395695
1	1	2	11	1/89	74	1	DD	PS	215	66.5	18.1	4	1	2	46	1.32	0.91871921182266	0.305920041004614
1	1	2	11	3/123	295	3	FF	LL	216	72.2	18.9	4	1	3	46.4	1.83	0.901134521880065	0.286186570989237
1	1	2	10	6/108	501	6	DF	SL	217	59.5	15.1	3	1	2	60.4	0.99	0.92378752886836	0.276923076923076
1	1	2	10	6/10	434	6	DF	SL	218	38.9	11.5	3	1	2	49.2	0.8	0.929203539823009	0.229472065607381
1	1	2	10	1/14	12	1	DD	PS	219	65.1	14.8	3	1	2	51.1	0.98	0.928205128205128	0.264607893388006
1	1	2	10	2/46	144	2	DD	SS	220	51.6	11.5	4	1	1	43.6	0.73	0.934646374216652	0.211711942593542
1	1	2	9	1/114	94	1	DD	PS	221	61.5	15.6	4	1	1	37.8	1.08	0.927370544720915	0.254869297796002
1	1	2	9	869	E869	E	D	P	222	65.6	16.1	3	1	2	53.2	0.99	0.924886191198786	0.25684264479754
1	1	2	9	1/23	21	1	DD	PS	223	45	14.5	3	1	1	47.1	0.71	0.933270676691729	0.215786776012302
1	1	2	9	6/97	492	6	DF	SL	224	47.5	15.5	3	1	1	54.9	0.62	0.922596754057428	0.223680164018452
1	1	2	9	3/126	298	3	FF	LL	225	49.8	12.6	3	1	2	52.1	0.44	0.929712460063898	0.186314710404921
1	1	2	9	3/118	291	3	FF	LL	226	32.6	9.5	2	1	2	53.7	0.28	0.939524838012959	0.187368421052632
1	1	2	9	3/93	273	3	FF	LL	227	56	18.1	3	1	1	61	0.92	0.930879038317055	0.239210661199385
1	1	2	9	3/64	250	3	FF	LL	228	51.5	14.5	3	1	1	57	0.59	0.928484848484848	0.2
1	1	2	10	3/78	260	3	FF	LL	229	54	16.5	3	1	1	45.7	0.69	0.921768707482993	0.25
1	1	2	10	4/50	362	4	FF	LL	230	59.5	15.6	3	1	1	62.5	0.9	0.929078014184397	0.233418759610457
1	1	2	10	3/25	229	3	FF	LL	231	47	13	3	1	2	56	0.39	0.932291666666667	0.2
1	1	2	10	3/80	261	3	FF	LL	232	67.5	16.6	3	1	2	56.8	1.23	0.903529411764706	0.26881086622245
1	1	2	11	3/14	222	3	FF	LL	233	45.5	11	3	1	1	55.2	0.6	0.92619926199262	0.170527934392619
1	1	2	11	4/40	354	4	FF	LL	234	61.2	15	4	1	2	56.4	0.83	0.938105891126025	0.237365453613532
1	1	2	11	3/50	243	3	FF	LL	235	48.7	16.8	3	1	1	58.2	0.67	0.93437806072478	0.23933880061507
1	1	2	11	1/5	4	1	DD	PS	236	49.1	16.2	4	1	2	45.3	1.17	0.925477707006369	0.298154792414147
1	1	2	12	1/97	80	1	DD	PS	237	52.2	13.2	4	1	2	49.8	0.68	0.927659574468085	0.235392106611994
1	1	2	12	1/4	3	1	DD	PS	238	32.6	9.1	3	1	2	40.5	0.24	0.938303341902314	0.138461538461538
1	1	2	12	6/47	456	6	DF	SL	239	63	15.6	3	1	1	56.8	0.87	0.936170212765957	0.256970784213224
1	1	2	12	7/96	604	7	DF	SL	240	61.2	16.2	4	1	1	52.7	1.28	0.931293612453033	0.256970784213224
1	1	2	13	3/46	240	3	FF	LL	241	65	16.2	3	1	1	56.3	0.99	0.924196018376723	0.274602767811379
1	1	2	13	1/43	38	1	DD	PS	242	51.5	13	3	1	2	53.6	0.62	0.930101465614431	0.217760123013839
1	1	2	13	2/28	132	2	DD	SS	243	55.9	14.2	4	1	2	48.7	0.95	0.934027777777778	0.243157355202461
1	1	2	13	7/22	549	7	DF	SL	244	50.2	14.1	4	1	2	50.1	0.77	0.934801016088061	0.237365453613532
1	1	2	14	4/83	385	4	FF	LL	245	59.7	15.1	4	1	3	56.5	0.97	0.921900161030596	0.237237314197848
1	1	2	14	6/12	435	6	DF	SL	246	62	13.2	3	1	1	66.2	0.85	0.930612244897959	0.264736032803691
1	1	2	14	2/79	167	2	DD	SS	247	52	12	4	1	1	45.6	0.76	0.938906752411576	0.219605330599693
1	1	2	14	3/81	262	3	FF	LL	248	58	15.4	3	1	1	52.5	0.77	0.924435721295388	0.269230769230769
1	1	2	15	6/73	472	6	DF	SL	249	48	14.5	3	1	2	57.2	0.49	0.937098844672657	0.226923076923077
1	1	2	15	4/67	375	4	FF	LL	250	51.4	16	3	1	1	51.9	0.56	0.936363636363636	0.23076923076923
1	1	2	15	4/65	373	4	FF	LL	251	45	13.1	3	1	1	53.2	0.47	0.938239159001314	0.250526315789474
1	1	2	15	7/92	600	7	DF	SL	252	23.6	7.4	2	1	2	47.5	0.18	0.937282229965157	0.166666666666667
1	1	2	16	865	E865	E	F	L	253	58.6	14.2	3	1	1	49.7	0.71	0.9258872651357	0.247104049205536
1	1	2	16	2/101	182	2	DD	SS	254	38	11.2	3	1	1	45.4	0.23	0.944976076555024	0.201052631578947
1	1	2	16	6/40	451	6	DF	SL	255	41.6	10.7	3	1	1	35.6	0.36	0.937391304347826	0.168682726806766
1	1	2	16	1/129	105	1	DD	PS	256	61	18	4	1	2	40.5	1.05	0.93350221659278	0.268554587391082
1	1	2	16	6/106	499	6	DF	SL	257	72	16.7	3	1	3	54.2	1.13	0.921363952679193	0.278549461814455
1	1	2	16	2/91	175	2	DD	SS	258	NA	NA	NA	NA	NA	NA	NA	NA	NA
1	1	2	16	1/12	10	1	DD	PS	259	61.5	14.7	3	1	2	50.8	0.78	0.927777777777778	0.23526396719631
1	1	2	16	6/145	525	6	DF	SL	260	61.6	14.5	3	1	1	58.4	0.91	0.923849372384937	0.272501281394157
1	1	2	15	3/155	316	3	FF	LL	261	45.9	11.8	3	1	1	48.7	0.41	0.935433070866142	0.180394669400308
1	1	2	15	1/79	68	1	DD	PS	262	41.7	14.3	4	1	2	45.3	0.55	0.936342592592593	0.147104049205536
1	1	2	15	6/86	481	6	DF	SL	263	49.7	11.2	3	1	1	48.5	0.72	0.923485653560042	0.202101486417222
1	1	2	15	4/78	383	4	FF	LL	264	45.7	14	3	1	2	63.6	0.45	0.94	0.207692307692307
1	1	2	14	6/100	495	6	DF	SL	265	62	17	3	1	2	52.1	1.01	0.927805575411008	0.246975909789852
1	1	2	14	866	E866	E	F	L	266	25	8	3	1	2	47.2	0.11	0.935294117647059	NA
1	1	2	14	2/133	208	2	DD	SS	267	51.2	14.8	4	1	1	48.8	1.36	0.927077747989276	0.22157867760123
1	1	2	14	1/94	77	1	DD	PS	268	57.9	11.8	4	1	2	44.3	0.93	0.927626459143969	0.23933880061507
1	1	2	13	3/131	302	3	FF	LL	269	64.2	16.8	3	1	1	50.2	1.02	0.915070774354704	0.266709379805228
1	1	2	13	6/139	519	6	DF	SL	270	64.7	15.2	3	1	2	51.7	0.9	0.916123019571295	0.239210661199385
1	1	2	13	862	E862	E	F	L	271	68.1	15.5	4	1	1	50.8	1.53	0.916256157635468	0.258944131214762
1	1	2	13	7/73	586	7	DF	SL	272	48.4	15	4	1	2	48.5	0.76	0.934256055363322	0.205920041004613
1	1	2	12	3/57	246	3	FF	LL	273	46.4	12	4	1	1	47.6	0.51	0.931543624161074	0.184341363403383
1	1	2	12	1/120	99	1	DD	PS	274	72	14.1	3	1	2	43.4	1.38	0.925445705024311	0.245130702203998
1	1	2	12	2/15	120	2	DD	SS	275	NA	12	3	6	3	58.1	0.44	0.930489731437599	NA
1	1	2	12	3/67	253	3	FF	LL	276	66.4	14.3	3	1	1	63.7	0.91	0.926434923201293	0.256970784213224
1	1	2	11	7/99	606	7	DF	SL	277	55.6	19	4	1	2	58	1.15	0.934991520633126	0.27842132239877
1	1	2	11	3/121	293	3	FF	LL	278	89.5	17	3	1	1	59.7	1.05	0.925053533190578	0.264736032803691
1	1	2	11	1/19	17	1	DD	PS	279	55.1	19.2	3	1	2	44.4	1.44	0.924170616113744	0.302101486417222
1	1	2	11	3/36	234	3	FF	LL	280	61	14	3	1	2	55.1	0.86	0.92687074829932	0.215658636596617
1	1	2	10	4/119	411	4	FF	LL	281	63.6	14.3	4	1	2	56.2	1.02	0.923192771084337	0.251178882624296
1	1	2	10	2/33	135	2	DD	SS	282	53.4	15.1	4	1	1	45.9	1.03	0.93241469816273	0.245130702203998
1	1	2	10	4/121	412	4	FF	LL	283	51.4	13.3	3	1	2	56.7	0.53	0.941565600882029	0.201973347001538
1	1	2	10	6/122	508	6	DF	SL	284	54.4	16	3	1	1	54.1	0.51	0.938331318016929	0.203946694003076
1	1	2	9	2/64	156	2	DD	SS	285	60.5	17	4	1	2	51	1.21	0.936416184971098	0.272629420809841
1	1	2	9	4/29	344	4	FF	LL	286	63.5	15	3	1	2	61.6	1.14	0.929455445544554	0.253024090210149
1	1	2	9	4/109	402	4	FF	LL	287	67	18.3	4	1	2	56.8	1.24	0.925970149253731	0.254997437211687
1	1	2	9	2/47	145	2	DD	SS	288	NA	11.5	3	6	2	63.1	0.49	0.931754874651811	NA
1	1	2	9	7/55	571	7	DF	SL	289	56	16.4	4	1	2	48	0.98	0.935947712418301	0.243285494618145
1	1	2	9	4/139	420	4	FF	LL	290	57.6	15.2	3	1	1	55.2	0.59	0.933257918552036	0.25
1	1	2	9	4/54	364	4	FF	LL	291	80.6	18.2	3	1	1	62.5	1.43	0.913699456849728	0.300128139415684
1	1	2	9	1/25	23	1	DD	PS	292	64.5	17.2	4	1	1	46.9	1.12	0.923964697895451	0.264992311635059
1	1	2	10	4/74	380	4	FF	LL	293	72.1	20.4	3	1	1	52	1.14	0.913897280966767	0.272629420809841
1	1	2	10	2/123	199	2	DD	SS	294	52.2	14	4	1	2	46.1	1.28	0.912448700410397	0.264736032803691
1	1	2	10	6/133	515	6	DF	SL	295	62.4	15.4	3	1	2	50.7	0.93	0.924267100977199	0.24723218862122
1	1	2	10	7/44	564	7	DF	SL	296	60.5	15.4	4	1	1	51.3	1.01	0.926169590643275	0.241440287032291
1	1	2	11	1/121	100	1	DD	PS	297	66.1	18.5	4	1	2	51.9	1.59	0.921052631578947	0.266709379805228
1	1	2	11	2/9	115	2	DD	SS	298	57.6	17.5	4	1	2	47.1	1.16	0.934203062960862	0.256970784213224
1	1	2	11	6/17	437	6	DF	SL	299	78.5	20	3	1	1	57.1	1.13	0.92233676975945	0.309994874423373
1	1	2	11	6/92	487	6	DF	SL	300	88.5	20.2	4	1	2	56.3	1.51	0.913118527042578	0.366965658636597
1	1	2	12	7/6	537	7	DF	SL	301	64	17	4	1	2	50.4	1.26	0.926914153132251	0.268682726806766
1	1	2	12	1/30	27	1	DD	PS	302	72	18.5	4	1	3	48.6	1.49	0.919284940411701	0.323680164018452
1	1	2	12	7/85	595	7	DF	SL	303	53.1	11.5	3	1	3	51.5	0.7	0.933712121212121	0.188288057406458
1	1	2	12	4/37	351	4	FF	LL	304	61.2	18.3	3	1	2	54.5	1.61	0.921501706484642	0.276447975397233
1	1	2	13	6/116	504	6	DF	SL	305	55.5	14	3	1	2	55.6	0.5	0.92	0.22565351101999
1	1	2	13	2/19	124	2	DD	SS	306	49.4	14	4	1	2	51.2	1.08	0.93173198482933	0.258944131214762
1	1	2	13	3/136	306	3	FF	LL	307	50.5	13	3	1	2	56.1	0.46	0.932846715328467	0.213813429010764
1	1	2	13	4/53	363	4	FF	LL	308	61.5	16	3	1	2	57.4	0.69	0.927597061909759	0.245130702203998
1	1	2	14	3/43	238	3	FF	LL	309	57.6	16.1	3	1	2	57.2	0.89	0.92620232172471	0.245130702203998
1	1	2	14	1/59	51	1	DD	PS	310	62.4	15.3	3	1	1	43	0.91	0.928571428571429	0.272629420809841
1	1	2	14	2/110	188	2	DD	SS	311	49.4	11.5	3	1	1	52.5	0.6	0.933554817275748	0.186442849820605
1	1	2	14	1/99	82	1	DD	PS	312	50.2	13.8	4	1	2	48.5	0.72	0.925542916235781	0.235392106611994
1	1	2	15	4/31	346	4	FF	LL	313	62.5	18	4	1	2	51.7	0.85	0.929460580912863	0.25684264479754
1	1	2	15	3/151	313	3	FF	LL	314	54.5	15.5	3	1	2	53.2	0.57	0.924302788844621	0.219733470015377
1	1	2	15	2/71	163	2	DD	SS	315	51.1	14	4	1	2	46.2	0.99	0.925842696629213	0.225525371604306
1	1	2	15	6/143	523	6	DF	SL	316	48	15	3	1	2	55.9	0.4	0.93730407523511	0.2
1	1	2	16	3/158	319	3	FF	LL	317	53.5	14.3	3	1	2	43.2	0.43	0.93591654247392	0.196053305996925
1	1	2	16	1/39	34	1	DD	PS	318	69.1	15.2	3	1	1	50.9	0.77	0.932337434094903	0.264864172219375
1	1	2	16	4/114	407	4	FF	LL	319	59.3	14.5	3	1	1	58.8	0.66	0.93516699410609	0.237365453613532
1	1	2	16	4/113	406	4	FF	LL	320	55.6	14.9	3	1	2	59.6	0.56	0.939914163090129	0.239210661199385
1	1	3	17	4/111	404	4	FF	LL	321	52.1	14.8	4	1	2	53.4	0.74	0.927450980392157	0.253982509061648
1	1	3	17	863	E863	E	D	S	322	54	13.9	4	1	2	49	0.98	0.928985507246377	0.223218786473121
1	1	3	17	3/29	232	3	FF	LL	323	60.4	14	3	1	1	51.3	0.97	0.932638888888889	0.245828801554293
1	1	3	17	3/95	275	3	FF	LL	324	57.6	15.3	4	1	1	52	0.75	0.929906542056075	0.219141932719444
1	1	3	18	869	E869	E	D	P	325	73.1	20	4	1	2	43.7	1.32	0.923255813953488	0.305130500418561
1	1	3	18	4/14	331	4	FF	LL	326	66.5	18.9	4	1	1	52.2	1.26	0.931521739130435	0.256020935938486
1	1	3	18	6/99	494	6	DF	SL	327	56.7	18	4	1	2	42.5	0.84	0.92695652173913	0.239619861205804
1	1	3	18	2/66	158	2	DD	SS	328	49.1	16.7	5	1	3	46.7	1.31	0.925142857142857	0.262626262626261
1	1	3	19	3/33	233	3	FF	LL	329	59.5	19.5	4	1	2	55.8	1.15	0.929878048780488	0.299015219788045
1	1	3	19	6/152	531	6	DF	SL	330	67.9	16.6	3	1	2	53.2	0.86	0.932283464566929	0.262136216569003
1	1	3	19	7/59	575	7	DF	SL	331	70.1	17	3	1	2	50.2	0.88	0.937142857142857	0.26621307032268
1	1	3	19	7/86	596	7	DF	SL	332	54.6	15.7	4	1	2	52	1.06	0.928859060402685	0.239619861205804
1	1	3	20	6/148	528	6	DF	SL	333	46.6	16	4	1	2	61.1	0.94	0.92824427480916	0.272328350953196
1	1	3	20	6/140	520	6	DF	SL	334	55.7	14.5	4	1	3	55.8	0.75	0.925742574257426	0.251944082184809
1	1	3	20	6/54	462	6	DF	SL	335	73.4	20.6	4	1	1	48.9	1.41	0.920786516853933	0.32764685578176
1	1	3	20	3/89	269	3	FF	LL	336	62.5	14.1	3	1	2	52.8	0.81	0.931932773109244	0.235449347734154
1	1	3	21	3/143	308	3	FF	LL	337	60.4	16.1	4	1	1	54.3	0.85	0.935606060606061	0.26621307032268
1	1	3	21	7/77	590	7	DF	SL	338	52.2	15.3	4	1	3	53.8	1.08	0.929411764705882	0.256114595656459
1	1	3	21	3/102	281	3	FF	LL	339	74	19.8	4	1	2	50.8	1.09	0.921014492753623	0.305224160136534
1	1	3	21	1/22	20	1	DD	PS	340	56.4	17.7	4	1	2	47.5	1.35	0.921965317919075	0.245828801554293
1	1	3	22	2/27	131	2	DD	SS	341	56	16.5	4	1	3	44.2	0.92	0.92520325203252	0.264268303163814
1	1	3	22	864	E864	E	F	L	342	70.3	18.2	4	1	2	47.8	1.57	0.92488038277512	0.288729425685879
1	1	3	22	4/99	396	4	FF	LL	343	70.6	22.4	4	1	2	52.9	1.17	0.928220858895705	0.301053646664884
1	1	3	22	4/143	424	4	FF	LL	344	54.5	16.4	4	1	2	53.7	0.75	0.933628318584071	0.24573514183632
1	1	3	23	4/123	414	4	FF	LL	345	70	18.9	4	1	2	64	1.02	0.931543624161074	0.272328350953196
1	1	3	23	6/141	521	6	DF	SL	346	47.5	15.2	4	1	2	44.2	0.46	0.939473684210526	0.227295640226799
1	1	3	23	4/72	379	4	FF	LL	347	69.4	15.3	3	1	2	57.4	0.8	0.933333333333333	0.251944082184809
1	1	3	23	6/93	488	6	DF	SL	348	53.5	16.5	4	1	2	61.4	0.7	0.935185185185185	0.245828801554293
1	1	3	24	4/135	419	4	FF	LL	349	64.5	13.6	3	1	3	52.7	0.7	0.9375	0.235449347734154
1	1	3	24	4/91	391	4	FF	LL	350	66.6	15.5	3	1	2	48.2	0.74	0.932110091743119	0.245828801554293
1	1	3	24	4/105	400	4	FF	LL	351	73.1	16.7	4	1	1	57.8	1.02	0.932894736842105	0.274460437548008
1	1	3	24	1/64	56	1	DD	PS	352	71	16.8	4	1	2	37.8	1.23	0.928901734104046	0.309207354172239
1	1	3	24	4/6	325	4	FF	LL	353	65	17	3	1	1	58.6	0.73	0.933636363636364	0.219141932719444
1	1	3	24	4/20	335	4	FF	LL	354	74.4	15.4	3	1	3	52.8	0.87	0.936029411764706	0.272422010671169
1	1	3	24	6/104	498	6	DF	SL	355	57.9	14.4	3	1	2	45.6	0.55	0.936046511627907	0.206911371458412
1	1	3	24	3/115	288	3	FF	LL	356	68.6	18.2	3	1	1	49.2	0.8	0.933884297520661	0.262136216569003
1	1	3	23	7/69	582	7	DF	SL	357	69.4	17.3	4	1	2	48.9	0.89	0.926446280991736	0.255927276220514
1	1	3	23	7/43	563	7	DF	SL	358	69.7	18.3	4	1	2	50.1	1.11	0.925503355704698	0.256020935938486
1	1	3	23	1/69	61	1	DD	PS	359	71.4	17	4	1	2	51.2	1.02	0.933766233766234	0.270289924076358
1	1	3	23	3/119	292	3	FF	LL	360	54.4	13.7	3	1	1	54.5	0.57	0.936666666666667	0.186339783254079
1	1	3	22	3/144	309	3	FF	LL	361	55.4	13.3	4	1	2	58.7	0.7	0.931372549019608	0.2047792848636
1	1	3	22	865	E865	E	F	L	362	73.4	17.3	4	1	2	53.4	1.13	0.928025477707006	0.280575718178524
1	1	3	22	7/10	540	7	DF	SL	363	NA	NA	NA	NA	NA	NA	NA	NA	NA
1	1	3	22	2/76	166	2	DD	SS	364	58.1	16	4	1	3	43.4	1.43	0.92741116751269	0.286878318244986
1	1	3	21	2/136	210	2	DD	SS	365	53.1	14.8	4	1	2	45.9	1.14	0.930909090909091	0.241658288082642
1	1	3	21	1/40	35	1	DD	PS	366	57	13	4	1	1	45.2	0.57	0.933720930232558	0.210894565494116
1	1	3	21	1/41	36	1	DD	PS	367	58.9	14.5	4	1	2	46	0.82	0.928695652173913	0.22942772682161
1	1	3	21	6/144	524	6	DF	SL	368	59.4	13.7	3	1	2	57.2	0.47	0.932857142857143	0.214971419247794
1	1	3	20	1/26	24	1	DD	PS	369	65.1	19.6	4	1	2	39.2	1.23	0.927218934911243	0.296976792911207
1	1	3	20	867	E867	E	D	S	370	62.6	16.9	4	1	3	44.6	1.13	0.93109756097561	0.225350873067933
1	1	3	20	2/117	194	2	DD	SS	371	44.6	14.4	4	1	2	45.7	0.76	0.932743362831858	0.229334067103637
1	1	3	20	3/134	304	3	FF	LL	372	69.6	19.1	3	1	1	54.7	1.04	0.933333333333333	0.27659252414282
1	1	3	19	868	E868	E	D	S	373	51.2	16.3	4	1	1	47.8	0.85	0.930894308943089	0.235449347734154
1	1	3	19	3/73	256	3	FF	LL	374	55.2	14.4	3	1	2	53.3	0.61	0.928235294117647	0.210988225212089
1	1	3	19	1/73	64	1	DD	PS	375	69.4	18.1	4	1	1	55.8	1.04	0.926760563380282	0.278443631583712
1	1	3	19	1/101	84	1	DD	PS	376	71.5	19.1	4	1	2	48.2	1.35	0.924581005586592	0.305130500418561
1	1	3	18	7/1	533	7	DF	SL	377	74.7	21.1	4	1	3	48.3	1.51	0.918378378378378	0.32764685578176
1	1	3	18	2/122	198	2	DD	SS	378	63.6	16	4	1	3	37.8	1.4	0.928205128205128	0.262136216569003
1	1	3	18	7/11	541	7	DF	SL	379	58.9	18.5	4	1	3	55	1.04	0.935403726708075	0.251944082184809
1	1	3	18	7/2	534	7	DF	SL	380	48.9	11.1	3	1	2	46.9	0.35	0.939655172413793	0.170032368239369
1	1	3	17	2/17	122	2	DD	SS	381	54.3	15.5	4	1	2	50.2	0.93	0.932608695652174	0.24573514183632
1	1	3	17	1/35	30	1	DD	PS	382	62.9	16.6	3	1	3	45.9	0.78	0.936065573770492	0.235449347734154
1	1	3	17	4/68	376	4	FF	LL	383	66.1	16.1	3	1	3	53.7	0.8	0.934426229508197	0.229334067103637
1	1	3	17	7/51	569	7	DF	SL	384	43.6	12.1	4	1	2	47.9	0.51	0.94	0.18430135637724
1	1	3	17	862	E862	E	F	L	385	56.3	14.1	3	1	1	57.8	0.5	0.935064935064935	0.204685625145627
1	1	3	17	3/66	252	3	FF	LL	386	57.3	16	3	1	1	57.9	0.6	0.934782608695652	0.211794019933554
1	1	3	17	6/76	473	6	DF	SL	387	41.7	9.8	3	1	1	51.7	0.39	0.922	0.16382342789088
1	1	3	17	4/97	394	4	FF	LL	388	60.3	16.1	3	1	1	56.5	0.76	0.928301886792453	0.208856138617277
1	1	3	18	4/49	361	4	FF	LL	389	74.6	19.6	3	1	2	51.2	1.15	0.926282051282051	0.303092073541723
1	1	3	18	4/61	369	4	FF	LL	390	63.4	16.7	3	1	3	64.3	0.91	0.922222222222222	0.24501661129568
1	1	3	18	2/58	151	2	DD	SS	391	53.4	17.1	4	1	2	49.3	1.06	0.932911392405063	0.237487774610992
1	1	3	18	7/7	538	7	DF	SL	392	65.9	18.1	4	1	1	48.7	1.2	0.930232558139535	0.26621307032268
1	1	3	19	2/128	203	2	DD	SS	393	46.3	13.6	4	6	3	42.5	0.23	0.94390243902439	0.202740857986761
1	1	3	19	1/48	41	1	DD	PS	394	79.1	19.5	3	1	1	47.4	1.33	0.924	0.288729425685879
1	1	3	19	4/89	389	4	FF	LL	395	67.1	15.4	3	1	1	60.7	0.68	0.928421052631579	0.270289924076357
1	1	3	19	6/19	439	6	DF	SL	396	47	13.6	3	1	1	57.5	0.47	0.936486486486486	0.23708017053135
1	1	3	20	1/84	72	1	DD	PS	397	62.9	15	3	1	2	54.2	0.82	0.932786885245902	0.235449347734154
1	1	3	20	2/50	146	2	DD	SS	398	48	15	4	1	3	51.2	0.71	0.938260869565217	0.227295640226799
1	1	3	20	3/84	264	3	FF	LL	399	61.4	15.5	3	1	1	52.2	0.48	0.944186046511628	0.214877759529821
1	1	3	20	2/23	127	2	DD	SS	400	49.6	15	4	1	2	48.6	0.79	0.939230769230769	0.235449347734154
1	1	3	21	1/13	11	1	DD	PS	401	67.7	16.8	3	1	1	52.2	1.17	0.914598540145985	0.270289924076358
1	1	3	21	6/59	465	6	DF	SL	402	63.6	18.4	4	1	2	51.1	1.05	0.931372549019608	0.280575718178524
1	1	3	21	6/83	478	6	DF	SL	403	60	17.3	4	1	1	59.6	0.95	0.933566433566434	0.262042556851029
1	1	3	21	3/96	276	3	FF	LL	404	47.1	13	3	1	1	52.3	0.38	0.936666666666667	0.169845048803423
1	1	3	22	6/117	505	6	DF	SL	405	72.4	19.6	3	1	3	49.5	0.76	0.932142857142857	0.258059362815325
1	1	3	22	3/23	227	3	FF	LL	406	59.5	16	3	1	1	60.3	0.66	0.935922330097087	0.195182724252491
1	1	3	22	1/123	101	1	DD	PS	407	69.6	14.3	3	1	3	51.4	0.86	0.936296296296296	0.256020935938487
1	1	3	22	2/69	161	2	DD	SS	408	44.4	13.5	4	1	2	46.9	0.7	0.935185185185185	0.208856138617277
1	1	3	23	6/9	433	6	DF	SL	409	64.4	20.9	4	1	2	56.1	0.84	0.928205128205128	0.284652571932201
1	1	3	23	1/77	66	1	DD	PS	410	61.3	19.5	4	1	1	47.5	1.02	0.934193548387097	0.280388398742578
1	1	3	23	3/88	268	3	FF	LL	411	61.2	15.7	3	1	1	50.3	0.64	0.936633663366337	0.22108669987831
1	1	3	23	1/6	5	1	DD	PS	412	69.6	17.3	3	1	1	43.5	0.77	0.935833333333333	0.243696714959481
1	1	3	24	2/31	133	2	DD	SS	413	52.9	15	4	1	2	49.2	0.81	0.934677419354839	0.231372493980476
1	1	3	24	1/90	75	1	DD	PS	414	54	14.4	3	1	1	45.2	0.49	0.940243902439024	0.194493490761434
1	1	3	24	3/103	282	3	FF	LL	415	71.6	18	3	1	1	57.7	0.78	0.934453781512605	0.268345156917492
1	1	3	24	2/24	128	2	DD	SS	416	57	16.3	4	1	1	51.7	1.14	0.932142857142857	0.28669099880904
1	1	3	24	2/85	170	2	DD	SS	417	50.6	15	4	1	2	45.5	0.63	0.935051546391752	0.235449347734154
1	1	3	24	2/61	153	2	DD	SS	418	58.4	14.5	4	1	2	49.8	0.73	0.9416	0.22525721334996
1	1	3	24	4/70	378	4	FF	LL	419	70.6	17.4	3	1	1	53.6	0.86	0.940277777777778	0.251850422466836
1	1	3	24	1/56	48	1	DD	PS	420	69.7	17.5	3	1	1	47.4	0.9	0.930232558139535	0.253888849343675
1	1	3	23	1/61	53	1	DD	PS	421	NA	NA	NA	NA	NA	NA	NA	NA	NA
1	1	3	23	1/3	2	1	DD	PS	422	79.2	19.5	3	1	1	51.5	1.06	0.936144578313253	0.305036840700589
1	1	3	23	1/27	25	1	DD	PS	423	64.3	15.2	3	1	3	49.3	0.73	0.935398230088496	0.22108669987831
1	1	3	23	1/82	70	1	DD	PS	424	75.3	19.2	4	1	1	48.9	1.12	0.925827814569536	0.296883133193233
1	1	3	22	4/57	367	4	FF	LL	425	85.1	19	3	1	1	56.9	1.12	0.927272727272727	0.309207354172239
1	1	3	22	2/51	147	2	DD	SS	426	63.3	17.5	4	1	2	45.7	1.18	0.938860103626943	0.268251497199519
1	1	3	22	3/90	270	3	FF	LL	427	67	16	3	1	1	54.6	0.9	0.923076923076923	0.255927276220514
1	1	3	22	2/100	181	2	DD	SS	428	57	17	4	1	2	48.4	0.92	0.93134328358209	0.22108669987831
1	1	3	21	1/36	31	1	DD	PS	429	69.1	18.2	4	1	1	49.1	1.25	0.922360248447205	0.299015219788045
1	1	3	21	3/76	258	3	FF	LL	430	51.3	12.3	3	1	3	49.6	0.45	0.922413793103448	0.186339783254079
1	1	3	21	3/114	287	3	FF	LL	431	59	13.5	3	1	1	55.7	0.6	0.927710843373494	0.206817711740439
1	1	3	21	6/38	450	6	DF	SL	432	49.8	13	3	1	2	45.1	0.37	0.926	0.174015562275074
1	1	3	20	7/15	544	7	DF	SL	433	67.6	18.2	4	1	2	49.2	0.97	0.928148148148148	0.276498864424847
1	1	3	20	6/68	470	6	DF	SL	434	71.4	17.1	4	1	1	59.8	0.82	0.931666666666667	0.268251497199519
1	1	3	20	7/30	555	7	DF	SL	435	58.2	13.6	3	1	2	43	0.67	0.933	0.206817711740439
1	1	3	20	2/36	138	2	DD	SS	436	53.3	16.1	4	1	2	49.5	0.72	0.936842105263158	0.221180359596283
1	1	3	19	3/129	300	3	FF	LL	437	64.1	18.1	3	1	1	50.1	0.64	0.935353535353535	0.231372493980476
1	1	3	19	6/90	485	6	DF	SL	438	65.7	17	3	1	1	62.9	0.67	0.933	0.251850422466836
1	1	3	19	866	E866	E	F	L	439	65.5	17	3	1	1	60.9	0.57	0.937362637362637	0.233504580575288
1	1	3	19	6/34	449	6	DF	SL	440	55.5	13.5	3	1	1	58	0.41	0.936923076923077	0.214971419247794
1	1	3	18	3/150	312	3	FF	LL	441	65.3	17.5	3	1	1	53.6	0.86	0.93768115942029	0.251850422466836
1	1	3	18	6/107	500	6	DF	SL	442	80.4	19.6	3	1	1	52.6	1.09	0.927333333333333	0.3071689272954
1	1	3	18	4/24	339	4	FF	LL	443	69.6	15.6	3	1	3	65.8	0.87	0.938297872340426	0.24573514183632
1	1	3	18	4/141	422	4	FF	LL	444	71.5	20.5	4	1	1	49.6	0.77	0.937903225806452	0.3071689272954
1	1	3	17	4/34	349	4	FF	LL	445	67.5	16.1	3	1	3	52.4	0.89	0.939864864864865	0.249811995589997
1	1	3	17	2/39	141	2	DD	SS	446	60.5	18	4	1	2	51.9	0.99	0.936129032258065	0.264174643445841
1	1	3	17	4/145	426	4	FF	LL	447	60.6	15.5	4	1	2	64.3	0.72	0.932710280373832	0.214971419247794
1	1	3	17	6/6	432	6	DF	SL	448	62.3	19.1	4	1	2	54	1.02	0.931081081081081	0.3071689272954
1	1	3	17	2/18	123	2	DD	SS	449	65.1	16.5	4	1	2	52	0.9	0.934782608695652	0.253888849343675
1	1	3	17	2/59	152	2	DD	SS	450	NA	NA	3	6	1	61.6	NA	NA	0.130952380952381
1	1	3	17	7/17	546	7	DF	SL	451	63.4	17.5	3	1	1	48	0.65	0.939252336448598	0.214877759529821
1	1	3	17	7/76	589	7	DF	SL	452	76.1	17.7	4	1	1	50.5	1.33	0.922674418604651	0.301053646664884
1	1	3	18	3/135	305	3	FF	LL	453	63.2	15.7	4	1	2	61.3	0.72	0.930769230769231	0.247773568713159
1	1	3	18	4/115	408	4	FF	LL	454	80.9	19	3	1	2	60.6	1.04	0.932467532467532	0.300959986946911
1	1	3	18	6/95	490	6	DF	SL	455	66.8	16.2	4	1	2	44.5	1.16	0.927950310559006	0.270289924076357
1	1	3	18	2/81	169	2	DD	SS	456	65.7	17.9	4	1	2	54.4	1.32	0.932994923857868	0.290767852562717
1	1	3	19	3/77	259	3	FF	LL	457	69	17	3	1	1	45.1	0.74	0.935087719298246	0.251850422466836
1	1	3	19	1/76	65	1	DD	PS	458	62.8	16.3	4	1	2	45.2	1.37	0.932178217821782	0.256020935938487
1	1	3	19	7/100	607	7	DF	SL	459	45.4	14.2	4	1	2	48.9	0.44	0.942105263157895	0.188378210130917
1	1	3	19	3/16	223	3	FF	LL	460	61.4	18.5	4	1	1	53.3	1.2	0.930635838150289	0.282614145055363
1	1	3	20	7/32	557	7	DF	SL	461	65	15	3	1	2	53.1	0.82	0.933870967741935	0.243696714959481
1	1	3	20	7/103	608	7	DF	SL	462	66.3	20	4	1	3	56.7	1.2	0.933333333333333	0.28669099880904
1	1	3	20	6/53	461	6	DF	SL	463	56	15.8	4	1	2	52	0.56	0.937078651685393	0.245641482118347
1	1	3	20	3/20	225	3	FF	LL	464	65.6	16.5	3	1	2	57.2	0.8	0.9375	0.231372493980476
1	1	3	21	2/89	173	2	DD	SS	465	50.5	14.7	4	1	1	48.9	1	0.935064935064935	0.258059362815325
1	1	3	21	7/71	584	7	DF	SL	466	68.6	20	4	1	1	56.4	1.31	0.932474226804124	0.299015219788045
1	1	3	21	2/4	111	2	DD	SS	467	NA	NA	NA	1	1	50.8	0.56	0.935632183908046	0.212932992370955
1	1	3	21	4/12	329	4	FF	LL	468	61.9	17	4	1	2	49.4	0.98	0.928467153284671	0.239526201487831
1	1	3	22	4/110	403	4	FF	LL	469	78	17.7	3	1	1	59.6	1.16	0.930538922155689	0.305130500418561
1	1	3	22	7/75	588	7	DF	SL	470	73.1	19.8	4	1	2	49.1	1.11	0.928846153846154	0.296883133193234
1	1	3	22	1/126	103	1	DD	PS	471	53	15.1	4	1	2	45.7	0.46	0.928125	0.233317261139342
1	1	3	22	1/31	28	1	DD	PS	472	69.4	19	4	1	2	51.1	1.12	0.933727810650888	0.284652571932201
1	1	3	23	3/45	239	3	FF	LL	473	60.8	15.7	3	1	1	57.3	0.66	0.927472527472528	0.22525721334996
1	1	3	23	6/82	477	6	DF	SL	474	69.3	17.5	4	1	2	61.1	1	0.935064935064935	0.301053646664884
1	1	3	23	1/113	93	1	DD	PS	475	73.6	19.4	4	1	1	45.4	1.52	0.914606741573034	0.309301013890212
1	1	3	23	4/44	357	4	FF	LL	476	73	17	4	1	1	56.9	1	0.929577464788732	0.288729425685879
1	1	3	24	3/7	219	3	FF	LL	477	58.4	17	3	1	1	55.9	0.74	0.927450980392157	0.270354580430487
1	1	3	24	3/86	266	3	FF	LL	478	73.9	19.9	3	1	1	60.2	0.83	0.929059829059829	0.258059362815325
1	1	3	24	2/8	114	2	DD	SS	479	45.2	13.5	4	6	1	53.5	0.5	0.923076923076923	0.165861854767719
1	1	3	24	4/140	421	4	FF	LL	480	60.7	16.2	3	1	2	58.6	0.78	0.929090909090909	0.235449347734154
1	1	4	25	1/34	29	1	DD	PS	481	60.6	16	4	1	1	42.5	1.27	0.929444444444445	0.265310758911668
1	1	4	25	4/122	413	4	FF	LL	482	33.1	14.2	3	1	2	61.6	0.91	0.937671232876712	0.229555904148862
1	1	4	25	4/133	417	4	FF	LL	483	50.5	10.3	3	1	2	59.2	0.47	0.928787878787879	0.194136420187159
1	1	4	25	2/37	139	2	DD	SS	484	56.2	15.2	4	1	2	44.7	1.26	0.925	0.242527181262509
1	1	4	26	2/88	172	2	DD	SS	485	48.1	12.7	4	1	2	45.9	1.21	0.929239766081871	0.218164115324282
1	1	4	26	3/18	224	3	FF	LL	486	62	17	4	1	2	48.4	1.2	0.92638036809816	0.2681343646887
1	1	4	26	1/42	37	1	DD	PS	487	60	13.7	4	1	3	49.1	1.18	0.931395348837209	0.245686157840645
1	1	4	26	3/159	320	3	FF	LL	488	57.5	14.5	4	1	2	45	1.11	0.923448275862069	0.228311786660897
1	1	4	27	869	E869	E	D	P	489	69.6	19.8	4	1	2	37.8	NA	NA	0.198301509168605
1	1	4	27	1/95	78	1	DD	PS	490	47.6	16	5	1	2	45.4	1.84	0.928682170542636	NA
1	1	4	27	2/16	121	2	DD	SS	491	55.4	16	4	1	2	47.1	1.77	0.927755102040816	0.256169199978363
1	1	4	27	3/156	317	3	FF	LL	492	63	20.2	4	1	2	54.3	1.63	0.92787610619469	0.244777411153784
1	1	4	28	6/41	452	6	DF	SL	493	57.3	17.6	4	1	1	52.5	1.37	0.9282722513089	0.243533293665819
1	1	4	28	6/61	467	6	DF	SL	494	57.4	16.4	4	1	2	52.4	1.35	0.925824175824176	0.214431762860388
1	1	4	28	4/134	418	4	FF	LL	495	57.4	13.8	4	1	1	53	1.1	0.925170068027211	0.218499486125386
1	1	4	28	3/65	251	3	FF	LL	496	60.6	14.3	4	1	2	51.5	0.94	0.929850746268657	0.27162871206794
1	1	4	29	867	E867	E	D	S	497	61.1	14.2	3	1	3	46.6	1.45	0.925641025641026	0.26
1	1	4	29	6/135	516	6	DF	SL	498	51.1	15.2	4	1	2	54.3	1.13	0.934302325581395	0.237788716395305
1	1	4	29	4/73	360	4	FF	LL	499	64.8	19.8	4	1	3	45.9	1.87	0.926953125	0.279861524314383
1	1	4	29	4/64	372	4	FF	LL	500	63.2	17.1	4	1	2	51.5	1.39	0.928717948717949	0.263395899821497
1	1	4	30	4/104	399	4	FF	LL	501	62.1	15.2	4	1	3	48.9	1.86	0.922175732217573	0.294076918915995
1	1	4	30	1/15	13	1	DD	PS	502	57.1	16.4	4	1	2	45.2	1.44	0.916763005780347	0.2198409693298
1	1	4	30	6/30	447	6	DF	SL	503	70.7	15.5	3	1	3	60.2	1.4	0.925531914893617	0.298815383783199
1	1	4	30	3/52	244	3	FF	LL	504	62.4	15	3	1	2	53.6	1	0.921259842519685	0.250759993508952
1	1	4	31	1/24	22	1	DD	PS	505	52.6	14.6	4	1	2	52.9	1.6	0.924882629107981	0.200216368258776
1	1	4	31	3/85	265	3	FF	LL	506	61.6	16.4	3	1	2	49.5	0.67	0.936792452830189	0.237788716395305
1	1	4	31	3/75	257	3	FF	LL	507	39.6	11	3	1	2	56.5	0.32	0.931914893617021	0.179881656804734
1	1	4	31	7/24	550	7	DF	SL	508	49	14.4	4	1	1	44.8	0.92	0.928682170542636	0.205863579812841
1	1	4	32	1/49	42	1	DD	PS	509	66	15	3	1	1	49.4	1.05	0.927083333333333	0.261816411532428
1	1	4	32	2/20	125	2	DD	SS	510	56.1	13	3	1	2	46.8	0.87	0.935555555555556	0.227976415859794
1	1	4	32	3/125	297	3	FF	LL	511	47.3	14.6	3	1	2	53	0.6	0.930232558139535	0.201183431952663
1	1	4	32	2/140	213	2	DD	SS	512	40.4	13.8	5	1	2	45.5	1.04	0.93375796178344	0.24
1	1	4	32	3/61	248	3	FF	LL	513	50	16.1	3	1	1	50.3	0.58	0.934831460674157	0.284789644012945
1	1	4	32	4/15	332	4	FF	LL	514	58.5	14.8	3	1	1	59.5	0.84	0.933333333333333	0.240947692973441
1	1	4	32	2/86	171	2	DD	SS	515	53.8	15.4	4	1	1	48.3	0.99	0.939263803680982	0.231470763239033
1	1	4	32	1/110	90	1	DD	PS	516	66.8	15.5	3	1	1	56.4	1.13	0.927096774193548	0.269713852977768
1	1	4	31	2/43	142	2	DD	SS	517	47.6	12.1	3	1	1	58	0.54	0.9325	0.189062584518851
1	1	4	31	1/44	39	1	DD	PS	518	59.1	14.2	3	1	1	54	1.13	0.930674846625767	0.23903283388327
1	1	4	31	1/29	26	1	DD	PS	519	61.1	15.6	3	1	2	44.8	0.89	0.934558823529412	0.261816411532428
1	1	4	31	4/106	401	4	FF	LL	520	55.6	15.7	4	1	2	49.7	0.84	0.937313432835821	0.22323795099259
1	1	4	30	4/144	425	4	FF	LL	521	61.1	16.2	4	1	1	51.7	0.99	0.925	0.248509763617678
1	1	4	30	4/103	398	4	FF	LL	522	61	12	3	1	2	56.2	0.75	0.936974789915966	0.250424622707849
1	1	4	30	7/91	599	7	DF	SL	523	59	17.6	4	1	2	45.2	1.21	0.926219512195122	0.265310758911668
1	1	4	30	1/127	104	1	DD	PS	524	66.2	14.6	3	1	2	40.6	1.02	0.928671328671329	0.261481040731325
1	1	4	29	4/112	405	4	FF	LL	525	NA	NA	NA	NA	NA	NA	NA	NA	NA
1	1	4	29	7/47	567	7	DF	SL	526	67.5	20.5	4	1	3	45.5	1.93	0.923107569721116	0.296900524693028
1	1	4	29	2/99	180	2	DD	SS	527	52.1	14	4	1	1	44.6	1.28	0.935678391959799	0.257748688267431
1	1	4	29	4/47	359	4	FF	LL	528	61.4	17.9	4	1	2	51.9	1.32	0.929032258064516	0.272872829555904
1	1	4	28	6/109	502	6	DF	SL	529	74.9	19.4	3	1	2	51	1.04	0.93202614379085	0.308292313517607
1	1	4	28	2/108	187	2	DD	SS	530	57.1	14.6	4	1	2	46.7	1.23	0.936923076923077	0.250759993508952
1	1	4	28	6/42	453	6	DF	SL	531	68.6	15.5	3	1	1	60.5	1.03	0.924264705882353	0.2681343646887
1	1	4	28	868	E868	E	D	S	532	53.4	15.5	4	1	2	45.4	1.08	0.940331491712707	0.248509763617678
1	1	4	27	2/111	189	2	DD	SS	533	51.9	16	4	1	2	45.9	1.34	0.932323232323232	0.198636879969708
1	1	4	27	6/23	441	6	DF	SL	534	64	18	4	1	2	51.7	1.17	0.923529411764706	0.253918970087088
1	1	4	27	3/27	231	3	FF	LL	535	65	15	3	1	2	48.9	0.81	0.9325	0.232714880726998
1	1	4	27	862	E862	E	F	L	536	67.5	18	4	1	3	48.3	NA	NA	0.269140477092011
1	1	4	26	3/122	294	3	FF	LL	537	65.6	16.8	3	1	2	54.2	0.91	0.931060606060606	0.262151782333532
1	1	4	26	4/127	416	4	FF	LL	538	51	13	3	1	2	53.4	0.65	0.935643564356436	0.194136420187159
1	1	4	26	1/7	6	1	DD	PS	539	61.1	18.8	4	1	1	48.3	1.3	0.923529411764706	0.271964082869043
1	1	4	26	1/111	91	1	DD	PS	540	54.9	15	4	1	2	44.4	1.45	0.931924882629108	0.228647157462
1	1	4	25	2/121	197	2	DD	SS	541	61.6	18.4	4	1	3	45.8	1.6	0.924528301886792	0.278282036025315
1	1	4	25	2/115	192	2	DD	SS	542	56.5	14.4	4	1	1	47.4	1.14	0.931325301204819	0.227976415859793
1	1	4	25	3/62	249	3	FF	LL	543	65.6	17.2	3	1	2	59.4	0.91	0.933576642335766	0.258657434954292
1	1	4	25	7/70	583	7	DF	SL	544	57.5	16.3	4	1	2	43.2	1.08	0.929411764705882	0.229555904148862
1	1	4	25	6/62	468	6	DF	SL	545	74.3	18.4	4	1	2	57	1.25	0.924698795180723	0.297235895494131
1	1	4	25	4/43	356	4	FF	LL	546	65.3	17.1	4	1	2	48.8	1.08	0.937931034482759	0.279190782712176
1	1	4	25	6/121	507	6	DF	SL	547	54	14	4	1	1	54.6	0.53	0.936144578313253	0.226396927570726
1	1	4	25	6/98	493	6	DF	SL	548	75	17.8	3	1	1	56.2	0.98	0.927941176470588	0.298480012982096
1	1	4	26	2/7	113	2	DD	SS	549	57.3	16.7	4	1	1	46.1	1.17	0.936065573770492	0.240612322172338
1	1	4	26	1/98	81	1	DD	PS	550	53	15.3	4	1	1	49.3	1	0.931506849315068	0.226732298371829
1	1	4	26	1/131	107	1	DD	PS	551	58.5	16.5	4	1	2	46.2	1.35	0.927027027027027	0.255498458376156
1	1	4	26	7/58	574	7	DF	SL	552	44	11	3	1	1	44.1	0.6	0.934065934065934	0.179921025585547
1	1	4	27	4/93	392	4	FF	LL	553	80.1	17.3	3	1	2	56.4	1.63	0.929741379310345	0.306377454427436
1	1	4	27	2/11	117	2	DD	SS	554	52.1	14.5	4	1	2	51.1	1.22	0.932222222222222	0.228647157462
1	1	4	27	4/4	324	4	FF	LL	555	72.1	18	3	1	1	64.5	1.41	0.924598930481283	0.2681343646887
1	1	4	27	2/25	129	2	DD	SS	556	53	16	4	1	1	47.6	1.01	0.932666666666667	0.246021528641749
1	1	4	28	1/83	71	1	DD	PS	557	65.1	18	4	1	2	39.8	1.34	0.924293785310734	0.297235895494131
1	1	4	28	1/115	95	1	DD	PS	558	59.2	17.5	4	1	2	46.2	1.32	0.923699421965318	0.251095364310056
1	1	4	28	2/2	109	2	DD	SS	559	58.3	14.5	4	1	2	48.4	1.21	0.93494623655914	0.266554876399632
1	1	4	28	4/75	381	4	FF	LL	560	65	13.3	3	1	2	54.3	0.89	0.934558823529412	0.248845134418781
1	1	4	29	7/94	602	7	DF	SL	561	65	18.3	4	1	2	45.6	1.25	0.929775280898876	0.274452317844973
1	1	4	29	7/78	591	7	DF	SL	562	50	14.1	4	1	2	50.5	0.86	0.927118644067797	0.210266673878942
1	1	4	29	6/78	474	6	DF	SL	563	56.2	12.3	3	1	2	56.3	0.5	0.929577464788732	0.221658462703521
1	1	4	29	1/17	15	1	DD	PS	564	56.6	12.4	3	1	2	47.8	1.06	0.924285714285714	0.224817439281658
1	1	4	30	7/13	543	7	DF	SL	565	65	15.7	3	1	2	46.9	1.34	0.923428571428571	0.261816411532428
1	1	4	30	4/3	323	4	FF	LL	566	69.7	13.2	3	1	2	56.4	1.34	0.932323232323232	0.2681343646887
1	1	4	30	4/142	423	4	FF	LL	567	60.2	17.4	4	1	1	54.1	0.9	0.934306569343066	0.256742575864121
1	1	4	30	2/94	177	2	DD	SS	568	53	15.4	4	1	2	50.1	1.09	0.925850340136054	0.239368204684373
1	1	4	31	4/87	387	4	FF	LL	569	63	14.4	4	1	1	50.6	0.83	0.931967213114754	0.258657434954292
1	1	4	31	6/84	479	6	DF	SL	570	58	15.6	3	1	2	54.9	0.69	0.928125	0.239368204684373
1	1	4	31	4/23	338	4	FF	LL	571	55.2	13	3	1	2	63.9	0.67	0.928723404255319	0.224817439281658
1	1	4	31	3/109	286	3	FF	LL	572	64.5	15.4	3	1	1	52.8	0.95	0.928030303030303	0.244106669551577
1	1	4	32	6/49	457	6	DF	SL	573	64	18	3	1	1	49.6	1.19	0.92874251497006	0.272189349112426
1	1	4	32	2/1	108	2	DD	SS	574	45.9	12.7	4	1	3	48.1	0.53	0.932911392405063	0.184994861253854
1	1	4	32	2/45	143	2	DD	SS	575	58	13	3	1	1	50.5	0.87	0.938732394366197	0.23903283388327
1	1	4	32	864	E864	E	F	L	576	66.6	17.8	3	1	1	54.2	1.22	0.930285714285714	0.253583599285985
1	1	4	32	2/65	157	2	DD	SS	577	54	17.1	4	1	1	46.5	0.88	0.934814814814815	0.231135392437929
1	1	4	32	2/90	174	2	DD	SS	578	62	15.8	3	1	2	55.9	0.82	0.932231404958678	0.250424622707849
1	1	4	32	6/146	526	6	DF	SL	579	62.7	14.8	3	1	2	57.7	0.7	0.933333333333333	0.259901552442257
1	1	4	32	1/117	97	1	DD	PS	580	57.4	16.6	4	1	3	47.7	1.01	0.933986928104575	0.236209228106237
1	1	4	31	2/63	155	2	DD	SS	581	55.6	14	4	1	1	49.4	0.97	0.935333333333333	0.224817439281658
1	1	4	31	2/74	165	2	DD	SS	582	55.7	14.5	4	1	1	49.2	0.9	0.945454545454545	0.22764104505869
1	1	4	31	6/150	530	6	DF	SL	583	43.4	13.5	3	1	2	51.6	0.38	0.941538461538462	0.23042071197411
1	1	4	31	7/63	578	7	DF	SL	584	65.3	16.2	4	1	1	47.2	1	0.933333333333333	0.282349759290312
1	1	4	30	3/98	278	3	FF	LL	585	67.2	17.6	3	1	1	55.2	0.96	0.933333333333333	0.245686157840645
1	1	4	30	1/100	83	1	DD	PS	586	67.4	16.9	3	1	1	48.5	1.16	0.931764705882353	0.264304646508357
1	1	4	30	7/9	539	7	DF	SL	587	58	13.8	4	1	2	52.9	0.95	0.933098591549296	0.220078974414454
1	1	4	30	7/84	594	7	DF	SL	588	62.8	16.4	4	1	2	50.7	1.13	0.934302325581395	0.245350787039541
1	1	4	29	3/149	311	3	FF	LL	589	69.6	16.5	3	1	2	53.4	1.39	0.924864864864865	0.28392924757938
1	1	4	29	3/107	285	3	FF	LL	590	62.2	15.2	3	1	2	64.8	0.96	0.928888888888889	0.229555904148862
1	1	4	29	2/119	195	2	DD	SS	591	46.3	12.8	4	1	3	46	0.94	0.925984251968504	0.216584627035214
1	1	4	29	1/38	33	1	DD	PS	592	62.9	15.3	3	1	2	45.6	1.38	0.928125	0.259901552442257
1	1	4	28	1/104	86	1	DD	PS	593	56.7	16.1	4	1	2	53	1.2	0.917808219178082	0.257077946665224
1	1	4	28	6/154	532	6	DF	SL	594	53.5	13.6	3	1	2	55.9	0.6	0.91304347826087	0.21534050954725
1	1	4	28	4/32	347	4	FF	LL	595	76.8	18.7	3	1	2	59.2	1.4	0.92090395480226	0.289003083247688
1	1	4	28	2/62	154	2	DD	SS	596	48.1	13.4	4	1	1	46.2	0.97	0.925384615384615	0.229555904148862
1	1	4	27	866	E866	E	F	L	597	63.6	14.6	3	1	3	64.9	0.87	0.925641025641026	0.253248228484881
1	1	4	27	2/132	207	2	DD	SS	598	52.6	15.9	4	1	1	53.3	1.41	0.924598930481283	0.23214150484124
1	1	4	27	1/109	89	1	DD	PS	599	NA	NA	NA	NA	NA	NA	NA	NA	NA
1	1	4	27	2/106	185	2	DD	SS	600	46.5	14	4	1	2	49.7	1.63	0.927232142857143	0.219999999999999
1	1	4	26	7/35	559	7	DF	SL	601	65	15.4	3	1	1	49.1	1.15	0.925324675324675	0.271293341266836
1	1	4	26	6/69	471	6	DF	SL	602	59.1	15.6	3	1	1	54.4	0.81	0.927027027027027	0.245350787039542
1	1	4	26	4/125	415	4	FF	LL	603	57.4	15.5	4	1	1	45.4	0.99	0.929285714285714	0.256742575864121
1	1	4	26	1/53	45	1	DD	PS	604	55.9	12.9	3	1	3	52.2	0.87	0.919444444444445	0.229555904148862
1	1	4	25	1/119	98	1	DD	PS	605	56.5	14	4	1	3	47.7	1.11	0.917777777777778	0.216584627035214
1	1	4	25	4/63	371	4	FF	LL	606	59	17.5	3	1	1	56.8	1.02	0.928169014084507	0.22764104505869
1	1	4	25	2/139	212	2	DD	SS	607	50.2	10.6	4	1	1	51.6	0.86	0.9328125	0.199210255855466
1	1	4	25	1/112	92	1	DD	PS	608	60.5	16.5	4	1	2	46.4	1.23	0.918543046357616	0.261816411532428
1	1	4	25	7/83	593	7	DF	SL	609	58.8	13.6	4	1	2	47.9	1.21	0.930057803468208	0.22323795099259
1	1	4	25	3/130	301	3	FF	LL	610	52	14.5	3	1	1	56	0.6	0.936842105263158	0.208687185589874
1	1	4	25	4/79	384	4	FF	LL	611	55.5	14	3	1	2	58.8	0.77	0.937903225806452	0.21974360361335
1	1	4	25	2/102	183	2	DD	SS	612	60.2	12.6	3	1	1	51.2	1.04	0.93202614379085	0.239368204684373
1	1	4	26	3/91	271	3	FF	LL	613	60.5	15	3	1	2	52.9	0.91	0.935	0.248520710059172
1	1	4	26	2/26	130	2	DD	SS	614	55	15	4	1	1	48.1	1.36	0.928795811518325	0.2681343646887
1	1	4	26	3/42	237	3	FF	LL	615	68.8	17.5	3	1	2	49.2	1.27	0.926589595375723	0.247265646129713
1	1	4	26	2/126	201	2	DD	SS	616	58.3	17.5	4	1	1	41.7	1.37	0.924309392265193	0.268469735489804
1	1	4	27	2/5	112	2	DD	SS	617	56.2	16	4	1	2	53.5	1.75	0.930830039525692	0.26023692324336
1	1	4	27	2/32	134	2	DD	SS	618	49.4	16.5	4	1	2	49	1.65	0.930084745762712	0.228982528263104
1	1	4	27	865	E865	E	F	L	619	71.5	15.2	4	1	2	52	NA	NA	0.27603180613404
1	1	4	27	6/3	429	6	DF	SL	620	52.1	16.7	4	1	2	57.8	1.12	0.925827814569536	0.246021528641749
1	1	4	28	7/26	552	7	DF	SL	621	76.2	17.5	3	1	1	48.2	1.76	0.917370892018779	0.304797966138368
1	1	4	28	2/104	184	2	DD	SS	622	52.7	14.6	4	1	2	48.3	0.89	0.933582089552239	0.238697463082166
1	1	4	28	3/152	314	3	FF	LL	623	67.2	16.4	3	1	1	60	0.89	0.931538461538462	0.248509763617678
1	1	4	28	6/88	483	6	DF	SL	624	59.6	15	3	1	2	61.1	0.96	0.9232	0.240612322172338
1	1	4	29	7/60	576	7	DF	SL	625	60.6	13.8	4	1	2	51.8	1.23	0.92360248447205	0.239032833883269
1	1	4	29	6/132	514	6	DF	SL	626	NA	NA	3	1	3	50.2	NA	NA	0.089940828402367
1	1	4	29	863	E863	E	D	S	627	53.1	13.2	4	1	3	49.5	1.1	0.928571428571429	0.226061556769622
1	1	4	29	4/77	382	4	FF	LL	628	57.1	16.5	4	1	2	46	1.4	0.930693069306931	0.263395899821497
1	1	4	30	1/66	58	1	DD	PS	629	64.1	15.5	4	1	1	42.6	1.02	0.922137404580153	0.269378482176665
1	1	4	30	3/1	215	3	FF	LL	630	51.5	15.5	3	1	1	55.9	0.68	0.935849056603774	0.231952662721894
1	1	4	30	1/11	9	1	DD	PS	631	70.5	16.8	4	1	3	46.8	1.4	0.922222222222222	0.277611294423108
1	1	4	30	2/54	149	2	DD	SS	632	52	16	4	1	3	49.6	0.98	0.935947712418301	0.23113539243793
1	1	4	31	6/57	466	6	DF	SL	633	55.6	13	3	1	1	56.5	0.69	0.928125	0.224482068480554
1	1	4	31	3/72	255	3	FF	LL	634	58.1	14.3	3	1	1	50.1	0.73	0.925510204081633	0.233050251528101
1	1	4	31	2/3	110	2	DD	SS	635	50.1	13	4	1	1	46.1	0.92	0.932352941176471	0.224482068480554
1	1	4	31	7/27	553	7	DF	SL	636	56.6	17	4	1	2	48.8	1.23	0.933152173913044	0.263395899821497
1	1	4	32	3/157	318	3	FF	LL	637	69	17.3	3	1	1	61.4	0.99	0.934	0.252004110996917
1	1	4	32	4/98	395	4	FF	LL	638	72.2	18.4	3	1	2	60.5	1.07	0.925174825174825	0.263060529020393
1	1	4	32	6/123	509	6	DF	SL	639	60.8	14	3	1	3	58.2	0.9	0.916666666666667	0.245686157840645
1	1	4	32	2/125	200	2	DD	SS	640	60.2	13.9	4	1	2	49	1.04	0.926241134751773	0.232714880726998
1	2	1	1	7/75	588	7	DF	SL	1	61.3	20	3	1	2	41.3	0.76	0.920502092050209	0.226416865991844
1	2	1	1	4/133	417	4	FF	LL	2	59.2	21	3	1	1	57.5	0.48	0.932011331444759	0.212020086395932
1	2	1	1	2/74	165	2	DD	SS	3	52.6	19.5	4	1	2	44.8	1.15	0.925178919973975	0.220244880562803
1	2	1	1	4/61	369	4	FF	LL	4	56.6	19.3	3	1	3	49.7	1	0.912434325744308	0.232600150767178
1	2	1	2	3/116	289	3	FF	LL	5	57	24.5	3	1	2	45.5	0.95	0.904809619238477	0.240838504149601
1	2	1	2	4/56	366	4	FF	LL	6	72.8	26.4	4	1	2	55.7	1.03	0.911815068493151	0.269654662034011
1	2	1	2	3/144	309	3	FF	LL	7	53.5	21	3	1	4	46.9	0.61	0.923270440251572	0.197616527192245
1	2	1	2	3/23	227	3	FF	LL	8	68.4	24.2	3	1	1	53.3	1.04	0.915447154471545	0.269654662034011
1	2	1	3	1/29	26	1	DD	PS	9	59	25	4	1	2	42.8	1.58	0.920523138832998	0.312892458076178
1	2	1	3	3/70	254	3	FF	LL	10	65.5	24.8	4	1	2	54.6	0.8	0.927667269439421	0.244957680840812
1	2	1	3	6/41	452	6	DF	SL	11	68.5	27.5	4	1	2	46.4	1.54	0.91118800461361	0.337591699138635
1	2	1	3	6/50	458	6	DF	SL	12	66.8	24.4	3	1	1	49.3	0.91	0.916666666666667	0.286126849060339
1	2	1	4	4/88	388	4	FF	LL	13	49.6	25	5	1	4	35.4	0.93	0.935684647302905	0.277890755547175
1	2	1	4	863	E863	E	D	S	14	52	19.7	4	3	3	44.4	0.91	0.933038999264165	0.226430425207396
1	2	1	4	3/99	279	3	FF	LL	15	70.1	26.4	3	1	2	51.9	1.14	0.911076443057722	0.290236986274515
1	2	1	4	6/47	456	6	DF	SL	16	60	24.2	4	1	1	51.8	0.7	0.952316076294278	0.290236986274515
1	2	1	5	1/125	102	1	DD	PS	17	61	21.9	4	1	3	42	0.84	0.938864628820961	0.281998632892093
1	2	1	5	3/14	222	3	FF	LL	18	59.2	21.6	3	1	2	52.7	0.84	0.920754716981132	0.238783435542512
1	2	1	5	3/95	275	3	FF	LL	19	NA	20	3	1	3	46.6	0.52	0.937424789410349	0.250719276613235
1	2	1	5	3/18	224	3	FF	LL	20	64.3	22.7	3	1	2	45.4	0.76	0.921971252566735	0.247005969840125
1	2	1	6	6/139	519	6	DF	SL	21	73.2	21.9	3	1	3	55.2	1.22	0.905791505791506	0.298466300179904
1	2	1	6	4/8	327	4	FF	LL	22	66.2	20	4	1	2	49.1	1.31	0.911784511784512	0.308752942561638
1	2	1	6	6/103	568	6	DF	SL	23	60	19.6	4	1	2	44.9	0.64	0.93020719738277	0.236708028112096
1	2	1	6	4/17	333	4	FF	LL	24	66.8	29	4	1	2	46.5	1.35	0.922279792746114	0.308755202430897
1	2	1	7	4/47	359	4	FF	LL	25	60	21.8	4	1	3	47.6	1.21	0.916494133885438	0.247003709970866
1	2	1	7	7/43	563	7	DF	SL	26	68.6	22.6	4	1	2	41.9	1.78	0.903208265361609	0.298464040310645
1	2	1	7	3/7	219	3	FF	LL	27	56.9	17.3	3	1	1	44.3	0.65	0.921686746987952	0.205825502274305
1	2	1	7	7/34	558	7	DF	SL	28	64	20	4	1	3	45.7	0.98	0.91907514450867	0.244948641363778
1	2	1	8	4/40	354	4	FF	LL	29	58	23.4	4	1	1	52.6	0.66	0.93491124260355	0.228478714206708
1	2	1	8	1/15	13	1	DD	PS	30	59.6	23.8	4	1	2	39.6	0.88	0.923544743701129	0.273764799248188
1	2	1	8	2/115	192	2	DD	SS	31	59.5	23	4	1	1	40.9	1	0.926308032424466	0.244946381494519
1	2	1	8	3/136	306	3	FF	LL	32	57	16.2	3	1	2	54.1	0.66	0.925759280089989	0.205841321359115
1	2	1	8	2/51	147	2	DD	SS	33	62	23.1	4	1	2	42.2	0.82	0.936483346243222	0.247010489578642
1	2	1	8	6/18	438	6	DF	SL	34	69.5	21.8	3	1	1	54.2	0.81	0.930472103004292	0.246994670493831
1	2	1	8	1/76	65	1	DD	PS	35	59	17.5	3	1	1	44.3	0.76	0.929236499068901	0.205945275345013
1	2	1	8	6/55	463	6	DF	SL	36	53.9	20.4	4	1	1	44.9	0.63	0.928409090909091	0.131786535687658
1	2	1	7	7/5	536	7	DF	SL	37	56.3	23.3	4	1	1	49	0.78	0.933617021276596	0.230549601898607
1	2	1	7	6/89	484	6	DF	SL	38	76.3	24.5	3	1	1	52.1	1.02	0.926512968299712	0.253173435530648
1	2	1	7	4/109	402	4	FF	LL	39	68.4	23.6	3	1	1	54.8	0.85	0.927597955706985	0.249067818054989
1	2	1	7	6/61	467	6	DF	SL	40	62.6	23.1	4	1	2	52	1.09	0.927381745502998	0.290241506013033
1	2	1	6	3/156	317	3	FF	LL	41	64.8	23.2	4	1	3	43.9	1.02	0.927142857142857	0.281996373022834
1	2	1	6	2/102	183	2	DD	SS	42	63.4	21.8	4	1	1	47.3	0.7	0.941275167785235	0.249067818054989
1	2	1	6	2/119	195	2	DD	SS	43	58.7	21.9	4	1	2	51	0.88	0.933784800601956	0.267597333557664
1	2	1	6	2/66	158	2	DD	SS	44	54.1	21.5	4	1	2	45.7	0.81	0.947127937336815	0.269643362687718
1	2	1	5	2/110	188	2	DD	SS	45	53.4	25.4	4	1	1	49.3	0.74	0.94683908045977	0.242886793148913
1	2	1	5	3/126	298	3	FF	LL	46	52.9	18.4	3	1	2	43.2	0.31	0.955266955266955	0.214432989690721
1	2	1	5	1/84	72	1	DD	PS	47	67.2	24.2	3	1	2	48.3	0.71	0.941467436108821	0.251122886662077
1	2	1	5	6/147	527	6	DF	SL	48	59.4	21	4	1	2	48.6	0.78	0.93169877408056	0.267590553949888
1	2	1	4	7/86	596	7	DF	SL	49	59.3	24.3	4	1	3	50.9	0.76	0.941085271317829	0.253184734876941
1	2	1	4	2/108	187	2	DD	SS	50	58.2	19.6	4	1	2	47.4	0.76	0.951898734177215	0.261416308651588
1	2	1	4	2/39	141	2	DD	SS	51	NA	NA	NA	NA	NA	NA	NA	NA	NA
1	2	1	4	1/6	5	1	DD	PS	52	74.8	26.7	4	1	2	41.3	0.85	0.938405797101449	0.298464040310645
1	2	1	3	865	E865	E	F	L	53	68.7	23.1	3	1	4	47.4	0.92	0.910852713178295	0.282005412499869
1	2	1	3	6/34	449	6	DF	SL	54	46.2	15.3	3	1	1	51.7	0.17	0.947368421052632	0.185567010309279
1	2	1	3	2/15	120	2	DD	SS	55	60.6	21.7	4	1	2	48.2	0.74	0.940370668815471	0.249070077924247
1	2	1	3	4/68	376	4	FF	LL	56	72	26.8	4	1	3	52.6	1.27	0.922276621787026	0.271709730641099
1	2	1	2	4/73	360	4	FF	LL	57	71.3	23.2	4	1	3	50.6	0.85	0.923215898825655	0.273771578855963
1	2	1	2	3/83	263	3	FF	LL	58	66.2	26	3	1	2	45.9	0.91	0.911907066795741	0.269665961380304
1	2	1	2	7/11	541	7	DF	SL	59	63.2	26.3	3	1	3	48.4	1.2	0.911242603550296	0.2531869947462
1	2	1	2	2/107	186	2	DD	SS	60	46.7	19.9	4	1	1	44.2	1.02	0.915492957746479	0.230540562421573
1	2	1	1	6/26	444	6	DF	SL	61	61.1	19.8	4	1	1	51.7	1.03	0.922961854899028	0.263475896997194
1	2	1	1	3/84	264	3	FF	LL	62	50.2	14	3	1	1	52.9	0.44	0.936507936507936	0.158522766403134
1	2	1	1	1/101	84	1	DD	PS	63	70.4	22.4	3	1	1	47.5	1	0.92553983618764	0.277886235808658
1	2	1	1	1/109	89	1	DD	PS	64	65.3	23.4	3	1	2	44.5	1.07	0.916471506635441	0.249063298316472
1	2	1	1	1/53	45	1	DD	PS	65	60.2	20.2	3	1	2	45.5	0.78	0.916219119226638	0.220242620693544
1	2	1	1	6/32	448	6	DF	SL	66	60	17.6	3	1	1	47.5	0.59	0.933257918552036	0.201710845321611
1	2	1	1	1/30	27	1	DD	PS	67	61.5	23.2	4	1	2	43.1	0.7	0.927760577915377	0.218189811955715
1	2	1	1	862	E862	E	F	L	68	43.5	18.7	3	1	2	53.2	0.4	0.927797833935018	0.202061855670103
1	2	1	2	1/89	74	1	DD	PS	69	67.7	19.8	3	1	2	43.2	0.95	0.911131898971001	0.242898092495207
1	2	1	2	6/5	431	6	DF	SL	70	66	23.5	4	1	2	43.7	0.68	0.931104356636272	0.246999190232349
1	2	1	2	7/2	534	7	DF	SL	71	43.5	23	3	1	3	53	0.33	0.93125	0.19381443298969
1	2	1	2	3/102	281	3	FF	LL	72	68.6	23.9	3	1	2	48.9	0.71	0.92518440463646	0.292783505154638
1	2	1	3	3/158	319	3	FF	LL	73	68.3	24.2	3	1	2	51.1	0.9	0.925986842105263	0.263917525773197
1	2	1	3	2/129	204	2	DD	SS	74	56.5	20	4	1	2	45	0.71	0.933333333333333	0.247005969840125
1	2	1	3	6/25	443	6	DF	SL	75	71.9	24	3	1	2	47.9	0.89	0.926141078838174	0.261425348128623
1	2	1	3	6/141	521	6	DF	SL	76	56.8	20.2	4	1	2	41.6	0.46	0.93800539083558	0.234659739112784
1	2	1	4	1/13	11	1	DD	PS	77	64.2	24	3	1	2	46.3	0.75	0.939710610932476	0.232602410636437
1	2	1	4	4/98	395	4	FF	LL	78	81	24.2	3	1	1	62.8	0.86	0.926369863013699	0.282000892761352
1	2	1	4	7/58	574	7	DF	SL	79	NA	NA	NA	NA	NA	NA	NA	NA	NA
1	2	1	4	1/12	10	1	DD	PS	80	69.9	23.8	4	1	3	43.5	0.79	0.933669185558354	0.263475896997194
1	2	1	5	6/76	473	6	DF	SL	81	35.1	15.2	4	1	2	42.1	0.19	0.954106280193237	0.150264074197384
1	2	1	5	7/55	571	7	DF	SL	82	45.2	14.3	3	1	2	47	0.3	0.949409780775717	NA
1	2	1	5	1/4	3	1	DD	PS	83	59.2	18.9	4	1	1	41.7	0.7	0.933837429111531	0.220251660170579
1	2	1	5	2/46	144	2	DD	SS	84	60	21.1	4	1	1	45.8	0.86	0.935724962630792	0.261409529043812
1	2	1	6	7/99	606	7	DF	SL	85	56	17.5	3	1	2	45	0.44	0.943225806451613	0.230927835051547
1	2	1	6	6/109	502	6	DF	SL	86	NA	NA	NA	NA	NA	NA	NA	NA	NA
1	2	1	6	6/85	480	6	DF	SL	87	62.5	17.3	3	1	2	56.5	0.38	0.955967555040556	0.22437083686179
1	2	1	6	6/152	531	6	DF	SL	88	53	20.1	3	1	1	43.5	0.3	0.955882352941177	0.20618556701031
1	2	1	7	2/37	139	2	DD	SS	89	49.3	20.8	4	1	2	44.6	0.75	0.932126696832579	0.199662556322298
1	2	1	7	4/2	322	4	FF	LL	90	63.1	23.8	3	1	2	56.9	0.72	0.93542600896861	0.226419125861103
1	2	1	7	3/46	240	3	FF	LL	91	70	22	3	1	1	53.1	0.8	0.926873857404022	0.265526445865765
1	2	1	7	2/50	146	2	DD	SS	92	52.9	21.4	4	1	3	43.6	0.7	0.935720844811754	0.222306728777667
1	2	1	8	7/84	594	7	DF	SL	93	58.6	17.6	3	1	1	48.9	0.56	0.937219730941704	0.203777213274992
1	2	1	8	6/135	516	6	DF	SL	94	33	12.5	3	1	1	43.9	0.19	0.936454849498328	NA
1	2	1	8	3/47	241	3	FF	LL	95	60.5	23.5	3	1	2	56	0.55	0.927152317880795	0.23917525773196
1	2	1	8	7/85	595	7	DF	SL	96	46.3	14.2	3	1	2	43.9	0.34	0.934740882917466	0.167010309278351
1	2	1	8	867	E867	E	D	S	97	56.7	16	3	1	2	42.9	0.55	0.937142857142857	0.214068375395245
1	2	1	8	1/2	1	1	DD	PS	98	50.8	19.8	3	1	1	46.9	0.5	0.9375	0.202061855670104
1	2	1	8	4/117	410	4	FF	LL	99	67.5	24.8	3	1	3	46.2	NA	NA	0.242886793148913
1	2	1	8	1/10	8	1	DD	PS	100	65.6	24.6	4	1	2	45.3	0.75	0.930939226519337	0.257290352352601
1	2	1	7	2/67	159	2	DD	SS	101	54.2	22.5	4	1	2	48.8	0.78	0.932642487046632	0.236714807719872
1	2	1	7	7/70	583	7	DF	SL	102	NA	NA	NA	9	9	NA	NA	NA	NA
1	2	1	7	2/125	200	2	DD	SS	103	62.7	20.2	3	1	2	43.8	0.79	0.930150309460654	0.218183032347939
1	2	1	7	2/92	176	2	DD	SS	104	56.7	19.8	3	1	2	50	0.64	0.933263816475495	0.181130780950365
1	2	1	6	3/16	223	3	FF	LL	105	62.4	21.2	4	1	2	59.8	0.79	0.932765957446809	0.255242063353289
1	2	1	6	6/124	510	6	DF	SL	106	56.7	19.5	3	1	1	48.3	0.41	0.935023771790808	0.230927835051546
1	2	1	6	6/3	429	6	DF	SL	107	60	22	4	1	1	50.5	0.53	0.940315315315315	0.236712547850614
1	2	1	6	3/64	250	3	FF	LL	108	53.4	21.3	3	1	2	57.8	0.5	0.929178470254957	0.230927835051546
1	2	1	5	6/150	530	6	DF	SL	109	69.3	21.8	3	1	1	55.1	0.73	0.935512367491166	0.26141404878233
1	2	1	5	7/16	545	7	DF	SL	110	64	17.1	3	1	2	46.5	0.74	0.934916446789798	0.205830022012822
1	2	1	5	4/44	357	4	FF	LL	111	62.2	19.2	3	1	1	53.6	0.61	0.92588092345079	0.216130223610109
1	2	1	5	4/3	323	4	FF	LL	112	74	22.8	3	1	2	46.8	1.08	0.92908732764281	0.292292054881604
1	2	1	4	7/61	597	7	DF	SL	113	63.9	24.6	3	1	2	53.2	0.86	0.922939068100359	0.259358980175241
1	2	1	4	2/81	169	2	DD	SS	114	59.8	23.7	4	1	2	50.1	0.78	0.941747572815534	0.249070077924248
1	2	1	4	864	E864	E	F	L	115	60	23.8	3	1	1	47.4	0.66	0.941592920353982	0.247422680412371
1	2	1	4	3/1	215	3	FF	LL	116	63.5	19.2	3	1	1	45.3	0.59	0.930260047281324	0.22437083686179
1	2	1	3	2/28	132	2	DD	SS	117	57.5	19.8	4	1	2	47.4	0.55	0.953350296861747	0.25730843130667
1	2	1	3	4/35	350	4	FF	LL	118	69.9	23.8	4	1	2	51	0.6	0.947735191637631	0.255242063353288
1	2	1	3	7/6	537	7	DF	SL	119	69.8	25.4	4	1	2	50.6	0.87	0.946395563770795	0.29229883448938
1	2	1	3	4/37	351	4	FF	LL	120	62.5	22.3	4	1	1	49.7	1	0.930118798043326	0.249067818054989
1	2	1	2	2/18	123	2	DD	SS	121	66.1	21	4	1	3	43.5	0.88	0.925106382978723	0.269654662034011
1	2	1	2	3/109	286	3	FF	LL	122	62.8	18.2	3	1	1	43.7	0.75	0.914869466515324	0.247008229709383
1	2	1	2	1/112	92	1	DD	PS	123	58.1	20.8	4	1	2	41.8	0.93	0.917186108637578	0.271705210902582
1	2	1	2	3/100	280	3	FF	LL	124	60.7	19.6	3	1	2	51.9	0.57	0.925	0.222680412371135
1	2	1	1	1/130	106	1	DD	PS	125	NA	NA	NA	NA	NA	NA	NA	NA	NA
1	2	1	1	6/12	435	6	DF	SL	126	62.5	20.4	3	1	2	59.7	0.74	0.922836287799791	0.261409529043812
1	2	1	1	1/95	78	1	DD	PS	127	56.2	21.7	4	1	1	46.3	0.82	0.928819444444444	0.244932822278967
1	2	1	1	1/59	51	1	DD	PS	128	65.7	21.6	4	1	2	47.1	0.9	0.925124792013311	0.257297131960377
1	2	1	1	7/10	540	7	DF	SL	129	69.3	22.8	3	1	1	47.6	0.84	0.930750206100577	0.253177955269166
1	2	1	1	1/48	41	1	DD	PS	130	66.7	22.4	3	1	2	44.1	0.76	0.926427879961278	0.222299949169891
1	2	1	1	2/76	166	2	DD	SS	131	60.3	24	4	1	1	43.3	1.31	0.923257176332748	0.2655354853428
1	2	1	1	3/90	270	3	FF	LL	132	64.4	24.5	3	1	2	50.3	0.88	0.912524850894632	0.261855670103094
1	2	1	2	2/5	112	2	DD	SS	133	56	20	4	1	3	44.4	0.93	0.928240740740741	0.234657479243525
1	2	1	2	2/88	172	2	DD	SS	134	52.3	18.4	4	1	1	47.2	0.74	0.928982725527831	0.189373654071305
1	2	1	2	1/68	60	1	DD	PS	135	NA	NA	NA	NA	NA	NA	NA	NA	NA
1	2	1	2	1/121	100	1	DD	PS	136	49	27.6	4	1	2	47.9	1.11	0.921885995777621	0.294353903096468
1	2	1	3	4/62	370	4	FF	LL	137	70	22.6	3	1	1	52.5	0.63	0.939423076923077	0.244955420971554
1	2	1	3	1/104	86	1	DD	PS	138	66.2	23.4	4	1	2	50.2	0.88	0.927152317880795	0.265530965604282
1	2	1	3	7/26	552	7	DF	SL	139	68.5	24.8	3	1	2	51.4	0.77	0.935726210350584	0.286597938144331
1	2	1	3	868	E868	E	D	S	140	NA	20.9	4	3	2	38.5	0.5	0.954792043399638	0.195552419108122
1	2	1	4	1/131	107	1	DD	PS	141	63	22.2	4	1	2	42.1	1.14	0.929932390903503	0.275831167201569
1	2	1	4	869	E869	E	D	P	142	66.5	19.2	3	1	2	42.1	0.91	0.918967052537845	0.238790215150288
1	2	1	4	4/99	396	4	FF	LL	143	37	13	3	1	2	48.4	0.16	0.913978494623656	NA
1	2	1	4	2/133	208	2	DD	SS	144	51.4	18.8	4	1	2	45.5	0.93	0.919896640826873	0.230542822290831
1	2	1	5	3/150	312	3	FF	LL	145	60.5	23.8	3	1	2	51.9	0.76	0.920335429769392	0.240827204803308
1	2	1	5	6/138	518	6	DF	SL	146	50.1	18.9	4	1	2	49	0.35	0.946319018404908	0.197605227845951
1	2	1	5	2/106	185	2	DD	SS	147	52	22.6	4	1	4	41.1	0.67	0.944719471947195	0.23259789089792
1	2	1	5	3/40	236	3	FF	LL	148	54	21.7	3	1	1	56.8	0.69	0.918632075471698	0.214070635264503
1	2	1	6	1/106	87	1	DD	PS	149	57.1	21.5	3	2	2	41.2	0.6	0.925925925925926	0.239175257731959
1	2	1	6	1/97	80	1	DD	PS	150	55.2	20.5	4	1	2	46.2	0.58	0.921621621621622	0.234652959505008
1	2	1	6	866	E866	E	F	L	151	54.3	19.4	3	1	1	54.4	0.44	0.93125	0.255670103092783
1	2	1	6	7/7	538	7	DF	SL	152	59.8	18.5	4	1	1	55.2	0.86	0.915933528836755	0.234652959505008
1	2	1	7	2/140	213	2	DD	SS	153	40.2	18.6	4	1	2	43.8	0.59	0.932027649769585	0.207898649835462
1	2	1	7	2/43	142	2	DD	SS	154	58.6	22.7	4	1	2	48.9	0.82	0.930508474576271	0.236717067589131
1	2	1	7	1/43	38	1	DD	PS	155	71.1	24.4	3	1	2	53.8	0.98	0.919869174161897	0.279941304415746
1	2	1	7	2/14	119	2	DD	SS	156	60.2	20.8	3	1	3	45.7	0.75	0.9269717624148	0.220242620693544
1	2	1	8	6/142	522	6	DF	SL	157	54.2	19.1	3	1	2	51.7	0.46	0.926163723916533	0.197938144329898
1	2	1	8	3/77	259	3	FF	LL	158	60.8	22.1	3	1	1	42	0.5	0.929478138222849	0.247422680412371
1	2	1	8	6/143	523	6	DF	SL	159	48.3	18.8	3	1	1	49.5	0.41	0.931208053691275	0.214432989690721
1	2	1	8	6/145	525	6	DF	SL	160	66.1	21.7	3	1	1	51.4	0.72	0.930635838150289	0.22847645433745
1	2	2	9	2/36	138	2	DD	SS	161	47.4	19.5	4	2	1	52	1.24	0.91932335718933	0.267337223037549
1	2	2	9	3/115	288	3	FF	LL	162	47.8	23.4	3	1	2	56.8	1.29	0.918250950570342	0.290174320793213
1	2	2	9	7/90	598	7	DF	SL	163	54.5	22	4	1	2	53.7	1.25	0.916331994645248	0.221756094068798
1	2	2	9	1/20	18	1	DD	PS	164	52.8	21.8	4	1	1	45.1	1.11	0.926973684210526	0.263199341375237
1	2	2	10	4/143	424	4	FF	LL	165	57.6	18.5	4	1	2	60.3	0.84	0.919075144508671	0.238336256577299
1	2	2	10	6/88	483	6	DF	SL	166	54.4	18	4	1	1	50.2	0.86	0.924825174825175	0.242474138239611
1	2	2	10	7/22	549	7	DF	SL	167	57.9	20	4	1	1	47.8	0.8	0.929203539823009	0.246604860937108
1	2	2	10	4/46	358	4	FF	LL	168	62.4	21.8	3	1	2	49.7	1.25	0.918140144073346	0.259075777642553
1	2	2	11	1/41	36	1	DD	PS	169	54	20.5	4	1	3	45.9	1.88	0.881163084702908	0.485478039875434
1	2	2	11	6/59	465	6	DF	SL	170	51	19.5	4	1	3	46.1	1.42	0.912237330037083	0.508307978666285
1	2	2	11	4/144	425	4	FF	LL	171	61.7	20.7	4	1	1	61.8	1.43	0.899930020993702	0.288040949278734
1	2	2	11	3/129	300	3	FF	LL	172	68.2	22	3	1	3	48.4	1.33	0.90169992609017	0.281884239538963
1	2	2	12	1/80	69	1	DD	PS	173	49.7	22.5	4	1	3	49.5	1.82	0.905748316934231	0.435694598561048
1	2	2	12	1/56	48	1	DD	PS	174	65.5	22	4	1	2	49.8	1.84	0.894374282433984	0.265268282206393
1	2	2	12	3/122	294	3	FF	LL	175	73	23.4	3	1	2	56.5	1.23	0.914583333333333	0.285986326377206
1	2	2	12	6/86	481	6	DF	SL	176	55.7	20.5	3	1	1	49.3	1.26	0.910384068278805	0.3671546694348
1	2	2	13	865	E865	E	F	L	177	47	14	4	1	2	36.2	0.56	0.918367346938776	NA
1	2	2	13	6/117	505	6	DF	SL	178	70	25.5	4	1	2	46	1.77	0.901993355481728	0.319146651394208
1	2	2	13	6/112	503	6	DF	SL	179	64.4	20	3	1	2	46.7	0.91	0.905306971904266	0.267344382002363
1	2	2	13	2/62	154	2	DD	SS	180	48.5	18.6	4	1	2	44.8	1.34	0.914431673052363	0.456305258259656
1	2	2	14	4/69	377	4	FF	LL	181	64	22.7	4	1	2	52.1	1.81	0.896156052782559	0.267351540967176
1	2	2	14	2/24	128	2	DD	SS	182	52.5	21.8	4	1	2	47.2	1.59	0.913067249863313	0.28391738554605
1	2	2	14	1/57	49	1	DD	PS	183	62	22.6	3	1	4	43.8	1.13	0.925608953258723	0.259039982818484
1	2	2	14	3/143	308	3	FF	LL	184	58.2	20.7	4	1	2	54.8	0.95	0.921487603305785	0.236245838851702
1	2	2	15	2/22	126	2	DD	SS	185	NA	NA	NA	NA	NA	NA	NA	NA	NA
1	2	2	15	2/64	156	2	DD	SS	186	63	22.5	4	2	3	43.7	1.38	0.916817359855335	0.285986326377206
1	2	2	15	3/86	266	3	FF	LL	187	71	26.7	3	1	1	60.7	1.21	0.914908579465542	0.286014962236461
1	2	2	15	6/1	427	6	DF	SL	188	57	21.2	4	1	3	53.1	0.86	0.923555555555556	0.25074274259942
1	2	2	16	3/41	226	3	FF	LL	189	57.4	21.2	3	1	2	49.3	0.96	0.916811091854419	0.259025664888857
1	2	2	16	867	E867	E	D	S	190	56.3	22.7	4	1	2	43.9	0.95	0.919966301600674	0.277703404087769
1	2	2	16	2/131	206	2	DD	SS	191	53	21.3	4	1	1	46.3	1.2	0.917920656634747	0.259047141783298
1	2	2	16	4/30	345	4	FF	LL	192	72.6	24.3	3	1	2	56.1	1.09	0.907312925170068	0.271503740559115
1	2	2	16	3/73	256	3	FF	LL	193	64.4	19.7	3	1	2	62.7	0.94	0.91768826619965	0.273572681390271
1	2	2	16	2/59	152	2	DD	SS	194	60.8	21.7	4	1	2	57	1.3	0.925028835063437	0.277703404087769
1	2	2	16	7/67	580	7	DF	SL	195	32	10.6	3	1	2	45.2	0.22	0.927392739273927	0.145833333333333
1	2	2	16	4/4	324	4	FF	LL	196	56.5	19.5	3	1	1	50.7	0.79	0.918556701030928	0.209299495292981
1	2	2	15	4/116	409	4	FF	LL	197	73.5	23	4	1	2	64.4	1.32	0.913725490196078	0.310878047034399
1	2	2	15	3/36	234	3	FF	LL	198	80.5	17.2	3	1	2	53.1	0.83	0.919806763285024	0.242481297204424
1	2	2	15	4/111	404	4	FF	LL	199	44.5	13.5	4	1	2	59.5	0.41	0.922787193973635	0.186512510291012
1	2	2	15	6/49	457	6	DF	SL	200	54.6	18	3	1	1	53.4	0.7	0.918224299065421	0.224999999999999
1	2	2	14	2/116	193	2	DD	SS	201	54.8	18.4	4	2	2	44.2	0.7	0.927007299270073	0.221734617174357
1	2	2	14	864	E864	E	F	L	202	66	23.8	3	1	2	53.2	1.26	0.914576271186441	0.26318502344561
1	2	2	14	4/125	415	4	FF	LL	203	64.3	22.2	4	1	1	52.9	1.15	0.919804741980474	0.283924544510864
1	2	2	14	866	E866	E	F	L	204	63.2	20.5	3	1	2	57.3	0.8	0.911504424778761	0.242466979274797
1	2	2	13	6/125	511	6	DF	SL	205	62	22.8	4	1	3	45.6	0.87	0.920183486238532	0.292200307835487
1	2	2	13	7/27	553	7	DF	SL	206	53.6	22.6	4	1	3	45.4	1.18	0.915290739411342	0.518552457314672
1	2	2	13	2/123	199	2	DD	SS	207	60	23	4	1	3	38.1	1.25	0.912526242127362	0.290138525969145
1	2	2	13	7/66	579	7	DF	SL	208	51.6	16.4	3	1	2	47	0.75	0.918831168831169	0.223803558005513
1	2	2	12	7/103	608	7	DF	SL	209	70.9	23.4	4	1	3	43.3	1.58	0.899427116486314	0.319168128288649
1	2	2	12	1/111	91	1	DD	PS	210	55.8	24	4	1	1	45.2	1.3	0.913735899137359	0.275648781186241
1	2	2	12	3/130	301	3	FF	LL	211	64.9	21.8	3	1	2	52.2	1.03	0.911283376399656	0.254923578050614
1	2	2	12	4/114	407	4	FF	LL	212	63.9	22	3	1	1	47	1.1	0.913725490196078	0.242495615134052
1	2	2	11	3/96	276	3	FF	LL	213	61.8	22	4	1	1	51.6	1	0.917423616845582	0.285979167412392
1	2	2	11	6/68	470	6	DF	SL	214	69.5	23	4	1	1	52.4	1.18	0.909439754412893	0.335712495973083
1	2	2	11	1/83	71	1	DD	PS	215	73.8	24	4	1	2	43	1.63	0.902686567164179	0.368894297884526
1	2	2	11	868	E868	E	D	S	216	47.6	22.8	4	1	2	46.7	1.41	0.908322496749025	0.273565522425457
1	2	2	10	3/81	262	3	FF	LL	217	56.8	21.8	3	1	2	44.1	0.84	0.919770773638969	0.205132977771414
1	2	2	10	4/54	364	4	FF	LL	218	73.5	26	3	1	1	57.7	1.3	0.913907284768212	0.294290725561084
1	2	2	10	4/27	342	4	FF	LL	219	71.2	23.6	3	1	2	45.7	1.11	0.92668428005284	0.290145684933959
1	2	2	10	2/58	151	2	DD	SS	220	53.1	19	4	1	1	45.1	1.1	0.923822714681441	0.232122275119018
1	2	2	9	4/65	373	4	FF	LL	221	67.1	18.8	3	1	1	53.7	0.85	0.927101200686106	0.254930737015428
1	2	2	9	1/119	98	1	DD	PS	222	59.8	17.9	3	4	2	45.3	0.79	0.918388429752066	0.238343415542113
1	2	2	9	6/13	436	6	DF	SL	223	61.5	23	4	1	1	70	1	0.908675799086758	0.300504707019365
1	2	2	9	2/19	124	2	DD	SS	224	52.7	22	4	1	2	51.8	1.16	0.925497752087347	0.256949565092888
1	2	2	9	4/64	372	4	FF	LL	225	68.4	17	3	1	1	57.4	1	0.91941982272361	0.271482263664674
1	2	2	9	4/21	336	4	FF	LL	226	61.6	15.5	3	1	1	58.8	0.72	0.924210526315789	0.238307620718044
1	2	2	9	4/115	408	4	FF	LL	227	62	21.7	3	1	2	62.7	0.77	0.92495126705653	0.283333333333332
1	2	2	9	1/51	43	1	DD	PS	228	57.8	17	3	1	2	43.4	0.65	0.930703624733475	0.242459820309983
1	2	2	10	3/134	304	3	FF	LL	229	68	21.8	3	1	1	53.4	0.97	0.923622047244094	0.271496581594301
1	2	2	10	4/84	386	4	FF	LL	230	63.5	22.5	3	1	2	56.1	0.65	0.932642487046632	0.259018505924044
1	2	2	10	4/1	321	4	FF	LL	231	58.8	15.5	3	1	2	48.1	0.62	0.927485380116959	0.249999999999999
1	2	2	10	1/113	93	1	DD	PS	232	60.3	21.4	4	1	2	34.6	1.5	0.904822335025381	0.265253964276766
1	2	2	11	4/106	401	4	FF	LL	233	65.5	23.8	4	1	2	52.9	1.11	0.924076607387141	0.232072162365322
1	2	2	11	6/136	517	6	DF	SL	234	69.7	21.5	3	1	1	52.9	1.2	0.918809201623816	0.290124208039518
1	2	2	11	1/55	47	1	DD	PS	235	65.8	20.6	4	1	1	44.6	1.05	0.922164566345441	0.310863729104772
1	2	2	11	6/69	471	6	DF	SL	236	75	24.4	3	1	2	52.9	1.07	0.913709677419355	0.312925510971114
1	2	2	12	4/78	383	4	FF	LL	237	52.2	19	3	1	2	53.7	0.68	0.919905771495877	0.213444535920106
1	2	2	12	3/74	272	3	FF	LL	238	60.5	19.5	3	1	1	53.2	0.85	0.917874396135266	0.252826001360203
1	2	2	12	4/79	384	4	FF	LL	239	55	19	3	1	2	49.8	0.65	0.934541792547835	0.200995096109103
1	2	2	12	6/98	493	6	DF	SL	240	70.5	21.5	3	1	1	56.5	1.1	0.911717495987159	0.286014962236461
1	2	2	13	1/98	81	1	DD	PS	241	53.7	23	4	1	2	43	1.28	0.916883116883117	0.269463435587214
1	2	2	13	863	E863	E	D	S	242	50.4	19.3	4	2	2	46.4	0.59	0.942270058708415	0.225843862977413
1	2	2	13	1/22	20	1	DD	PS	243	53.3	21.8	4	1	1	52.4	1	0.919678714859438	0.250771378458675
1	2	2	13	3/45	239	3	FF	LL	244	52	17.6	3	1	2	53.7	0.52	0.928571428571428	0.223832193864767
1	2	2	14	1/5	4	1	DD	PS	245	67	24.2	4	1	3	40.1	1.19	0.915841584158416	0.300511865984179
1	2	2	14	1/44	39	1	DD	PS	246	63.3	22	4	1	2	53.3	1.09	0.921071687183201	0.250749901564234
1	2	2	14	3/57	246	3	FF	LL	247	54	18.8	3	1	1	57	0.66	0.920289855072464	0.219658517378387
1	2	2	14	6/140	520	6	DF	SL	248	56.4	19.7	3	1	2	50.1	0.56	0.91907514450867	0.227955757597451
1	2	2	15	4/75	381	4	FF	LL	249	65.3	25.4	4	1	1	53.9	0.94	0.929003021148036	0.268041237113402
1	2	2	15	2/117	194	2	DD	SS	250	48.1	21.2	4	1	2	47.7	0.73	0.929942418426104	0.242445502380356
1	2	2	15	2/38	140	2	DD	SS	251	53.6	23.2	4	1	1	45.8	0.72	0.945660377358491	0.265253964276766
1	2	2	15	3/123	295	3	FF	LL	252	45	23.9	4	1	1	57.1	0.89	0.927524429967427	0.300497548054551
1	2	2	16	2/7	113	2	DD	SS	253	53.2	20	4	1	1	49	0.92	0.927501970055162	0.240390879478827
1	2	2	16	6/27	445	6	DF	SL	254	65.5	23.4	3	1	2	51.2	0.89	0.907962771458118	0.271482263664674
1	2	2	16	2/79	167	2	DD	SS	255	55.5	22.6	4	1	2	46.6	1.06	0.926183844011142	0.240390879478827
1	2	2	16	3/75	257	3	FF	LL	256	55.7	16.9	3	1	2	56.4	0.69	0.921768707482993	0.23418405698536
1	2	2	16	3/2	216	3	FF	LL	257	51.4	16	3	1	2	49.6	0.53	0.920180722891566	0.178179475247879
1	2	2	16	7/62	577	7	DF	SL	258	61.8	20.9	3	1	1	50.9	0.9	0.93140243902439	0.242495615134052
1	2	2	16	7/13	543	7	DF	SL	259	53	19.4	3	1	1	44.8	0.68	0.916049382716049	0.26075085324232
1	2	2	16	4/57	367	4	FF	LL	260	71.5	25.4	3	1	2	49	1.12	0.903780068728522	0.257013995776211
1	2	2	15	2/35	137	2	DD	SS	261	50	18.8	4	1	2	53.3	0.69	0.927899686520376	0.234191215950174
1	2	2	15	2/101	182	2	DD	SS	262	49	13.9	3	1	1	45.9	0.45	0.929356357927786	0.216666666666666
1	2	2	15	3/148	310	3	FF	LL	263	61.2	20.8	3	1	1	51.3	0.72	0.921225382932166	0.246597701972295
1	2	2	15	4/93	392	4	FF	LL	264	72.2	25	3	1	1	55.3	0.92	0.92520325203252	0.254880624261732
1	2	2	14	4/10	328	4	FF	LL	265	71	25.9	3	1	2	59.3	1	0.914675767918089	0.248695278662705
1	2	2	14	1/70	62	1	DD	PS	266	46	17.2	4	1	2	40.7	0.92	0.910068426197458	0.244535920105953
1	2	2	14	6/130	513	6	DF	SL	267	58	17.6	3	1	2	52.6	0.85	0.913793103448276	0.236260156781329
1	2	2	14	869	E869	E	D	P	268	66	19	4	1	2	43.4	1.08	0.911692559280458	0.261123241579268
1	2	2	13	6/102	497	6	DF	SL	269	52	25.1	4	1	2	55.1	0.97	0.92690278824416	0.269406163868705
1	2	2	13	1/7	6	1	DD	PS	270	56	23.2	4	1	2	41.2	1.11	0.91985559566787	0.2901671618284
1	2	2	13	2/100	181	2	DD	SS	271	57.2	21.8	4	1	1	48.3	0.88	0.919854280510018	0.223810716970326
1	2	2	13	7/38	561	7	DF	SL	272	49.6	21.3	4	1	2	51.4	1.03	0.915780866721178	0.49985324122132
1	2	2	12	3/53	245	3	FF	LL	273	60.8	17	3	1	3	49	0.85	0.909188034188034	0.246633496796363
1	2	2	12	6/78	474	6	DF	SL	274	61.5	16.5	3	1	2	49.9	0.7	0.894259818731118	0.238329097612485
1	2	2	12	2/1	108	2	DD	SS	275	49	16.5	4	1	1	46.4	0.82	0.918081918081918	0.23001038049898
1	2	2	12	7/9	539	7	DF	SL	276	52	18.4	4	1	2	46.7	0.99	0.908163265306122	0.2176253713713
1	2	2	11	1/3	2	1	DD	PS	277	74.5	22	3	2	2	44.1	1.4	0.907161803713528	0.296359666392239
1	2	2	11	6/28	446	6	DF	SL	278	66	23.4	3	1	2	49.6	0.9	0.922212618841832	0.29428356659627
1	2	2	11	7/77	590	7	DF	SL	279	59.7	20.9	4	1	2	49.2	1.49	0.91754288876591	0.32328453305652
1	2	2	11	1/79	68	1	DD	PS	280	63.2	25	4	1	2	40.6	1.54	0.91648590021692	0.298450084117836
1	2	2	10	3/52	244	3	FF	LL	281	59.9	17.8	3	1	1	51.4	0.84	0.905405405405405	0.238336256577299
1	2	2	10	6/58	464	6	DF	SL	282	49.2	13	3	1	2	44.2	0.32	0.926436781609195	0.184472205319111
1	2	2	10	4/15	332	4	FF	LL	283	60.3	22	3	1	2	52.3	1.06	0.904590459045905	0.252840319289831
1	2	2	10	7/31	556	7	DF	SL	284	67.6	21.5	3	1	2	44.8	1.23	0.908071748878924	0.263227977234492
1	2	2	9	1/63	55	1	DD	PS	285	60.7	16.8	3	1	2	50.1	0.83	0.916414904330312	0.265275441171207
1	2	2	9	7/92	600	7	DF	SL	286	46	14.5	3	1	2	49.3	0.43	0.922382671480144	0.179166666666666
1	2	2	9	1/127	104	1	DD	PS	287	65.3	18	3	1	1	41.7	0.82	0.918	0.257006836811397
1	2	2	9	7/78	591	7	DF	SL	288	41.2	9	3	1	3	55.5	0.48	0.911926605504587	0.167856247986541
1	2	2	9	6/2	428	6	DF	SL	289	69.5	22	3	1	1	64.9	1.01	0.920659858601728	0.28391738554605
1	2	2	9	3/118	291	3	FF	LL	290	63.5	25	3	1	1	59.3	1.03	0.916260162601626	0.256971041987329
1	2	2	9	2/61	153	2	DD	SS	291	54.2	19.8	4	1	2	48	0.81	0.928571428571428	0.227948598632638
1	2	2	9	4/49	361	4	FF	LL	292	65.5	31	3	1	2	52	1.06	0.923631123919308	0.304166666666665
1	2	2	10	3/103	282	3	FF	LL	293	45.7	22	3	1	1	48	0.59	0.921333333333333	0.229351535836177
1	2	2	10	2/137	211	2	DD	SS	294	46.8	16.5	4	1	2	45.2	0.59	0.915229885057471	0.198940473207574
1	2	2	10	1/73	64	1	DD	PS	295	67.8	26	3	1	1	44.3	1.17	0.909722222222222	0.261130400544081
1	2	2	10	1/120	99	1	DD	PS	296	66.2	21	3	1	2	43.6	1.32	0.905714285714286	0.242495615134052
1	2	2	11	2/55	150	2	DD	SS	297	61.2	24.8	3	1	2	48	1.11	0.932522796352584	0.265812363532233
1	2	2	11	4/23	338	4	FF	LL	298	56.3	17.4	4	1	2	56.6	0.68	0.928721174004193	0.236252997816516
1	2	2	11	2/120	196	2	DD	SS	299	43.5	20.5	3	4	3	45.6	0.7	0.927234927234927	0.194795432580449
1	2	2	11	2/104	184	2	DD	SS	300	50.5	23.3	4	3	3	49.8	0.91	0.930534351145038	0.242474138239611
1	2	2	12	6/95	490	6	DF	SL	301	62	19.8	3	1	2	43.6	1.05	0.908933217692975	0.242495615134052
1	2	2	12	1/11	9	1	DD	PS	302	66	19.7	3	1	4	34.8	1	0.902152641878669	0.246633496796363
1	2	2	12	6/87	482	6	DF	SL	303	64.5	18	3	1	3	54.5	0.88	0.910478128179044	0.242495615134052
1	2	2	12	7/60	576	7	DF	SL	304	53.5	17.6	3	2	2	55	0.77	0.91118800461361	0.205175931560296
1	2	2	13	4/96	393	4	FF	LL	305	46.3	23.7	4	1	1	61	1.24	0.913286713286713	0.288062426173175
1	2	2	13	7/63	578	7	DF	SL	306	71.5	23.5	4	1	2	49.3	1.01	0.92109375	0.308801947238429
1	2	2	13	3/104	283	3	FF	LL	307	68.8	23.6	3	1	2	53.8	0.94	0.908382066276803	0.252847478254644
1	2	2	13	7/28	554	7	DF	SL	308	63.4	23.7	3	1	2	45.2	1.02	0.911993097497843	0.259054300748112
1	2	2	14	4/90	390	4	FF	LL	309	58.9	20.3	4	1	3	52.2	1.16	0.917555081734186	0.232100798224577
1	2	2	14	4/66	374	4	FF	LL	310	67.2	24.4	4	1	3	49.2	1.34	0.911375661375661	0.292228943694742
1	2	2	14	6/101	496	6	DF	SL	311	63	19.4	3	1	2	56.3	0.87	0.9150390625	0.26318502344561
1	2	2	14	6/52	460	6	DF	SL	312	47.9	14.8	3	1	1	53.3	0.31	0.928406466512702	0.186483874431757
1	2	2	15	7/47	567	7	DF	SL	313	62.5	27	4	1	2	52	1.5	0.895543175487465	0.296366825357053
1	2	2	15	2/31	133	2	DD	SS	314	59.8	18.2	3	1	1	49.7	1.13	0.916972814107274	0.248695278662705
1	2	2	15	6/9	433	6	DF	SL	315	62.2	24.9	4	1	1	50.2	0.96	0.909262759924386	0.296345348462612
1	2	2	15	6/73	472	6	DF	SL	316	66	19.4	3	1	2	54.9	0.88	0.93026941362916	0.288083903067617
1	2	2	16	7/17	546	7	DF	SL	317	45.2	17.4	3	1	1	41.7	0.5	0.92412746585736	0.174120342198518
1	2	2	16	4/119	411	4	FF	LL	318	58.3	21.2	3	1	1	50.8	0.73	0.915116279069767	0.240398038443641
1	2	2	16	862	E862	E	F	L	319	49	17.5	3	1	1	53.8	0.49	0.922834645669291	0.171986970684039
1	2	2	16	4/72	379	4	FF	LL	320	62.8	19.9	3	1	2	59.4	0.8	0.919191919191919	0.242488456169238
1	2	3	17	2/95	178	2	DD	SS	321	54.5	22.3	4	1	3	41.4	1.15	0.92030492030492	0.237981618269431
1	2	3	17	2/4	111	2	DD	SS	322	56.8	24.9	4	1	3	52.2	0.99	0.929787234042553	0.235816787384
1	2	3	17	866	E866	E	F	L	323	36.6	20.5	3	1	2	54.9	0.64	0.926352128883774	0.251509139861131
1	2	3	17	6/17	437	6	DF	SL	324	23.5	7.8	3	1	3	43.7	0.14	0.927083333333333	NA
1	2	3	18	1/42	37	1	DD	PS	325	59.8	23.6	4	1	3	40.1	0.99	0.926339285714286	0.250563065024345
1	2	3	18	3/72	255	3	FF	LL	326	63.6	23	3	1	1	44.4	0.87	0.911405295315682	0.25257115031067
1	2	3	18	3/155	316	3	FF	LL	327	62	23.8	4	1	2	52.5	1.04	0.916599839615076	0.252477102951207
1	2	3	18	4/43	356	4	FF	LL	328	53.1	23.5	4	1	2	44	1.21	0.924563591022444	NA
1	2	3	19	6/123	509	6	DF	SL	329	NA	NA	NA	NA	NA	NA	NA	NA	NA
1	2	3	19	2/8	114	2	DD	SS	330	47.9	22.5	4	1	3	49.1	1.2	0.924385633270321	0.248366885019092
1	2	3	19	7/18	547	7	DF	SL	331	58.7	16.5	3	1	2	43.5	0.7	0.917159763313609	0.24945444239762
1	2	3	19	3/132	303	3	FF	LL	332	54.2	16.7	3	1	2	49	0.72	0.924290220820189	0.196095710952756
1	2	3	20	6/40	451	6	DF	SL	333	24.2	13.2	4	1	2	43.1	0.17	0.935849056603774	0.129856879693921
1	2	3	20	1/126	103	1	DD	PS	334	58.1	20.2	4	1	2	39.1	0.97	0.921711057304278	0.227470955040486
1	2	3	20	7/15	544	7	DF	SL	335	66.6	23.2	4	1	2	49.7	1.22	0.907715582450832	0.27544381645578
1	2	3	20	6/97	492	6	DF	SL	336	59.5	19.4	4	1	1	56.1	0.77	0.918947368421053	0.254673282956459
1	2	3	21	2/65	157	2	DD	SS	337	54	21.5	4	1	2	45.4	1.18	0.929678188319428	0.235816787384
1	2	3	21	1/17	15	1	DD	PS	338	66.7	22	3	1	2	44.6	0.94	0.925278219395867	0.235816787384
1	2	3	21	3/66	252	3	FF	LL	339	54.5	16.5	3	1	2	54.5	0.69	0.920780711825488	0.196127060072577
1	2	3	21	4/50	362	4	FF	LL	340	69.4	23	3	1	2	55.4	1.26	0.902702702702703	0.248429583258735
1	2	3	22	3/26	230	3	FF	LL	341	62	28.1	4	1	3	44.8	1.05	0.909560723514212	0.260916982654184
1	2	3	22	3/154	315	3	FF	LL	342	65.6	22.8	3	1	2	56.7	0.83	0.92264678471575	0.225431520634339
1	2	3	22	3/119	292	3	FF	LL	343	49.5	16.2	3	1	1	56.5	0.45	0.937586685159501	0.199929148363327
1	2	3	22	7/95	603	7	DF	SL	344	70	26.4	4	1	2	45.4	1.44	0.906005221932115	0.277702694700676
1	2	3	23	3/105	284	3	FF	LL	345	52	22	4	1	2	46.5	0.68	0.919621749408983	0.194181673025894
1	2	3	23	6/83	478	6	DF	SL	346	56	22.4	4	1	2	50.7	0.89	0.929866036249015	0.263019115299973
1	2	3	23	7/56	572	7	DF	SL	347	53.5	25.5	4	1	3	45.2	0.74	0.934455270150576	0.212975470358711
1	2	3	23	2/13	118	2	DD	SS	348	48	16.8	4	1	3	46.5	0.62	0.930258717660293	0.189977407734316
1	2	3	24	2/20	125	2	DD	SS	349	56.6	22	4	1	3	42.4	0.85	0.928691275167785	0.214952206525215
1	2	3	24	6/92	487	6	DF	SL	350	77.9	24.5	3	1	1	57.6	0.99	0.917637271214642	0.27967943086718
1	2	3	24	1/23	21	1	DD	PS	351	68.5	24.3	4	1	2	42.4	0.86	0.918637653736992	0.244225317967156
1	2	3	24	7/76	589	7	DF	SL	352	68.6	24.4	4	1	2	48.3	1.13	0.916728076639646	0.296496492033493
1	2	3	24	4/91	391	4	FF	LL	353	69.4	22.5	3	1	1	49	0.74	0.927093596059113	0.265183946185405
1	2	3	24	6/100	495	6	DF	SL	354	81	29.2	3	1	2	46.3	1.29	0.926495726495727	0.285766384965798
1	2	3	24	7/20	548	7	DF	SL	355	58.5	22.4	3	1	1	45.8	0.83	0.903600464576074	0.215046253884679
1	2	3	24	3/3	217	3	FF	LL	356	57	19.7	3	1	2	50.3	0.49	0.940024479804162	0.241235652543574
1	2	3	23	1/61	53	1	DD	PS	357	NA	NA	NA	NA	NA	NA	NA	NA	NA
1	2	3	23	7/68	581	7	DF	SL	358	66.2	23	3	1	1	45.7	0.87	0.925704526046115	0.258877548248038
1	2	3	23	2/47	145	2	DD	SS	359	56.8	21.9	4	1	2	50.5	0.84	0.936170212765957	0.225494218873982
1	2	3	23	4/60	368	4	FF	LL	360	NA	NA	NA	NA	NA	NA	NA	NA	NA
1	2	3	22	6/94	489	6	DF	SL	361	63.8	20	3	1	1	52	1.07	0.921840759678597	0.273498429409097
1	2	3	22	6/108	501	6	DF	SL	362	66.7	24.8	3	1	1	52.4	0.92	0.923524522028263	0.265948703415049
1	2	3	22	867	E867	E	D	S	363	52.8	23.5	4	1	2	42.3	0.67	0.930927835051546	0.227659049759413
1	2	3	22	4/122	413	4	FF	LL	364	54.1	23	3	1	1	50	0.53	0.930899608865711	0.230933824571348
1	2	3	21	7/44	564	7	DF	SL	365	58.9	22.3	4	1	3	48.6	1.08	0.918305597579425	0.229510389446633
1	2	3	21	4/140	421	4	FF	LL	366	58.2	19.3	3	1	2	56.5	0.73	0.926188068756319	0.202276712410838
1	2	3	21	1/72	63	1	DD	PS	367	62.9	21.2	4	1	1	41.3	1.23	0.919025674786043	0.285829083205441
1	2	3	21	1/64	56	1	DD	PS	368	65.5	21.3	4	1	2	46.2	1.56	0.908235294117647	0.264995851466478
1	2	3	20	2/121	197	2	DD	SS	369	64.7	24.6	4	1	3	41.9	1.63	0.908478382930938	0.283852347038937
1	2	3	20	1/31	28	1	DD	PS	370	60.3	22.5	4	1	2	47.3	0.94	0.924132364810331	0.241997788842082
1	2	3	20	2/113	190	2	DD	SS	371	64.7	20.8	3	1	2	54.1	1.1	0.920058139534884	0.239895656196293
1	2	3	20	2/130	205	2	DD	SS	372	54	22	4	1	3	50.5	1.08	0.922912205567452	0.225368822394697
1	2	3	19	1/129	105	1	DD	PS	373	58.9	24	4	1	3	38.7	0.88	0.929992044550517	0.248398234138913
1	2	3	19	1/110	90	1	DD	PS	374	67.8	22.7	3	1	1	49.4	1.03	0.924431401320616	0.304340738459867
1	2	3	19	2/52	148	2	DD	SS	375	59.8	20.9	4	1	2	46.7	1.04	0.931668856767411	0.256838113841891
1	2	3	19	2/9	115	2	DD	SS	376	53.8	22.4	4	1	3	42.9	0.96	0.930181818181818	0.244193968847335
1	2	3	18	6/146	526	6	DF	SL	377	54.2	17.5	3	1	1	47.1	0.45	0.934593023255814	0.217054339171004
1	2	3	18	4/53	363	4	FF	LL	378	70.5	25.5	3	1	2	54	0.84	0.927272727272727	0.240083750915221
1	2	3	18	6/30	447	6	DF	SL	379	66.6	22	3	1	2	52.7	0.93	0.92654028436019	0.253521326342639
1	2	3	18	863	E863	E	D	S	380	52.6	19.3	4	1	3	42.9	0.71	0.931533269045323	0.206637723301522
1	2	3	17	4/19	334	4	FF	LL	381	65.8	19.5	3	1	1	47	0.81	0.910989010989011	0.246202054133661
1	2	3	17	3/33	233	3	FF	LL	382	57.2	19.7	3	1	1	45.6	0.71	0.928499496475327	0.247428085588777
1	2	3	17	1/82	70	1	DD	PS	383	68.4	18.3	3	1	2	43.9	0.79	0.925118483412322	0.240021052675578
1	2	3	17	1/19	17	1	DD	PS	384	64.2	20.5	3	1	2	41.5	0.88	0.932721712538226	0.252696546789955
1	2	3	17	6/104	498	6	DF	SL	385	48.5	19.3	3	1	1	45.8	0.55	0.928756476683938	0.191653677199944
1	2	3	17	2/141	214	2	DD	SS	386	29.4	15	3	1	2	45	0.19	0.938110749185668	0.124999999999999
1	2	3	17	3/78	260	3	FF	LL	387	52.8	16.2	3	1	2	48	0.47	0.929535232383808	0.258333333333332
1	2	3	17	1/78	67	1	DD	PS	388	56.5	17.8	3	1	2	43.1	0.61	0.933406113537118	0.167261487188312
1	2	3	18	1/77	66	1	DD	PS	389	66.4	22.4	3	1	1	49.7	1.09	0.917735849056604	0.271333598523666
1	2	3	18	1/117	97	1	DD	PS	390	55.5	24	3	1	3	44.1	0.7	0.936073059360731	0.217179735650289
1	2	3	18	1/123	101	1	DD	PS	391	67.3	24.3	3	1	4	47.7	0.91	0.926494345718901	0.261042379133469
1	2	3	18	6/154	532	6	DF	SL	392	48.3	16.9	3	1	1	56.9	0.33	0.929336188436831	0.202026356808842
1	2	3	19	4/142	423	4	FF	LL	393	70.3	28	3	1	1	47.8	1.1	0.925826028320971	0.273498429409098
1	2	3	19	3/24	228	3	FF	LL	394	28.2	11.2	3	1	1	39.2	0.15	0.954545454545455	NA
1	2	3	19	6/107	500	6	DF	SL	395	NA	NA	NA	NA	NA	NA	NA	NA	NA
1	2	3	19	7/98	605	7	DF	SL	396	55.3	21	4	1	3	45.3	0.8	0.922178988326848	0.229604436806096
1	2	3	20	1/26	24	1	DD	PS	397	62.2	25.8	3	1	2	44.3	0.84	0.932367149758454	0.221289953582404
1	2	3	20	6/121	507	6	DF	SL	398	51.5	19	3	1	1	52.7	0.35	0.936708860759494	0.200394023603798
1	2	3	20	2/68	160	2	DD	SS	399	50	21.8	4	1	1	42.6	0.93	0.921979865771812	0.23795026914961
1	2	3	20	1/21	19	1	DD	PS	400	NA	NA	NA	NA	NA	NA	NA	NA	NA
1	2	3	21	1/49	42	1	DD	PS	401	65.4	19.4	3	1	2	47.3	1.03	0.914522821576764	0.239989703555757
1	2	3	21	3/67	253	3	FF	LL	402	56.7	17.9	3	1	1	58.7	0.65	0.917721518987342	0.191891445661178
1	2	3	21	3/125	297	3	FF	LL	403	23.5	8.6	3	1	3	43.7	0.13	0.928571428571428	0.096868357659062
1	2	3	21	4/89	389	4	FF	LL	404	58.5	15.2	3	1	1	57.8	0.62	0.924112607099143	0.235910834743464
1	2	3	22	2/63	155	2	DD	SS	405	57.1	19.7	4	1	2	47.7	0.65	0.939814814814815	0.22543152063434
1	2	3	22	4/123	414	4	FF	LL	406	66.1	24.2	3	1	1	60.9	0.71	0.932316491897045	0.216928942691719
1	2	3	22	4/12	329	4	FF	LL	407	62.1	17.6	3	1	2	51	0.77	0.924731182795699	0.221164557103119
1	2	3	22	1/40	35	1	DD	PS	408	63.1	20.4	3	1	2	46.1	0.84	0.928994082840237	0.233777352977853
1	2	3	23	6/106	499	6	DF	SL	409	69.8	19	3	1	1	48.6	0.87	0.923617208077261	0.26719203147173
1	2	3	23	4/31	346	4	FF	LL	410	69.1	25.5	4	1	2	55	0.75	0.92822966507177	0.237981618269431
1	2	3	23	2/11	117	2	DD	SS	411	54.9	20.2	3	1	2	45.9	0.57	0.938378378378378	0.202527505369408
1	2	3	23	2/114	191	2	DD	SS	412	52.3	20.5	3	1	2	48.5	0.53	0.940382452193476	0.20045672184344
1	2	3	24	1/58	50	1	DD	PS	413	68	25.2	3	1	2	50.3	NA	NA	0.233746003858032
1	2	3	24	1/37	32	1	DD	PS	414	NA	22.5	3	4	2	45.6	0.45	0.948453608247423	0.202370759770302
1	2	3	24	4/121	412	4	FF	LL	415	49	19.5	3	1	2	49.7	0.54	0.910299003322259	0.250171821305842
1	2	3	24	4/103	398	4	FF	LL	416	53.2	17.5	3	1	3	49.2	0.44	0.936872309899569	0.183639660677127
1	2	3	24	4/67	375	4	FF	LL	417	65.1	25.5	3	1	2	55.7	0.65	0.939870490286771	0.268003400878561
1	2	3	24	1/100	83	1	DD	PS	418	61	22	3	1	2	45.8	0.67	0.92530657748049	0.223517482707478
1	2	3	24	4/110	403	4	FF	LL	419	56.5	23.5	3	1	1	51.1	0.73	0.920043811610077	0.249999999999999
1	2	3	24	7/32	557	7	DF	SL	420	57.5	21.8	3	1	2	45.4	0.77	0.926315789473684	0.200488070963261
1	2	3	23	2/27	131	2	DD	SS	421	NA	NA	NA	NA	NA	NA	NA	NA	NA
1	2	3	23	6/82	477	6	DF	SL	422	59	20.1	3	1	2	56	0.62	0.943119266055046	0.252633848550313
1	2	3	23	2/26	130	2	DD	SS	423	50.2	20	4	1	2	46.9	0.7	0.936421435059037	0.212912772119069
1	2	3	23	6/38	450	6	DF	SL	424	NA	NA	NA	NA	NA	NA	NA	NA	NA
1	2	3	22	2/54	149	2	DD	SS	425	50.6	21.7	4	1	2	48.3	0.72	0.931818181818182	0.19408762566643
1	2	3	22	6/81	476	6	DF	SL	426	59.5	19.6	3	1	1	59.8	0.72	0.934306569343066	0.219250519176257
1	2	3	22	3/27	231	3	FF	LL	427	55.6	20	3	1	2	52.1	0.5	0.925816023738872	0.241666666666666
1	2	3	22	862	E862	E	F	L	428	58.2	22.9	4	1	1	52	0.68	0.924107142857143	0.21081063947328
1	2	3	21	2/94	177	2	DD	SS	429	55.5	21.9	4	1	2	45.5	0.99	0.924137931034483	0.225274775035233
1	2	3	21	3/149	311	3	FF	LL	430	56.6	24	3	1	1	47.3	0.64	0.926096997690531	0.212413206745076
1	2	3	21	1/67	59	1	DD	PS	431	54.4	20.3	3	1	1	46.1	0.7	0.920814479638009	0.179341348026086
1	2	3	21	3/88	268	3	FF	LL	432	46.3	17.9	3	1	2	46.3	0.61	0.920676202860858	0.210998734192207
1	2	3	20	3/62	249	3	FF	LL	433	55.2	19.2	3	1	2	49.4	0.69	0.91948658109685	0.135133864224872
1	2	3	20	4/113	406	4	FF	LL	434	55	22.7	3	1	2	51.6	0.68	0.927194860813705	0.225138160691512
1	2	3	20	6/23	441	6	DF	SL	435	53.9	20.3	3	1	1	47.7	0.49	0.9216	0.210841988593101
1	2	3	20	4/101	397	4	FF	LL	436	58.4	19.7	3	1	2	53.7	0.63	0.934782608695652	0.181537528031338
1	2	3	19	6/91	486	6	DF	SL	437	59.5	21.4	3	1	1	52.1	0.71	0.925498426023085	0.347543308809034
1	2	3	19	4/28	343	4	FF	LL	438	68.5	21	3	1	1	51	0.85	0.920337394564199	NA
1	2	3	19	4/74	380	4	FF	LL	439	50.9	14	3	1	1	51	0.6	0.912790697674419	0.21503471730197
1	2	3	19	6/132	514	6	DF	SL	440	61.5	20.5	3	1	1	49	0.7	0.922907488986784	0.151950925391185
1	2	3	18	7/54	570	7	DF	SL	441	58.5	22	3	1	2	49.8	0.69	0.928050052137643	0.229842709366587
1	2	3	18	6/24	442	6	DF	SL	442	49.8	20.7	3	1	1	52	0.46	0.928237129485179	0.194955363468896
1	2	3	18	1/85	73	1	DD	PS	443	67.2	23	3	1	1	44.5	0.72	0.9296875	0.324263104106248
1	2	3	18	2/32	134	2	DD	SS	444	57.6	21.8	4	1	2	45.5	0.99	0.929336188436831	0.225368822394697
1	2	3	17	4/83	385	4	FF	LL	445	61.6	21.2	3	1	1	52.6	0.78	0.921212121212121	0.130929598933294
1	2	3	17	2/136	210	2	DD	SS	446	55.3	21.4	3	1	2	49.1	0.75	0.933628318584071	0.334930512934299
1	2	3	17	4/33	348	4	FF	LL	447	69.7	21	3	1	2	55.1	0.72	0.925465838509317	NA
1	2	3	17	1/34	29	1	DD	PS	448	58.7	19.5	3	1	3	46.7	0.53	0.925874125874126	0.237678900382599
1	2	3	17	3/107	285	3	FF	LL	449	61	18.5	3	1	1	59.2	0.64	0.919293820933165	0.137361393349946
1	2	3	17	864	E864	E	F	L	450	53.5	22.4	3	1	2	44.6	0.68	0.928795811518325	0.208162108544708
1	2	3	17	2/17	122	2	DD	SS	451	55	22	4	1	2	47.3	0.89	0.92770105605199	NA
1	2	3	17	1/90	75	1	DD	PS	452	55.5	19.8	3	1	1	42.7	0.62	0.930880713489409	0.177270564500118
1	2	3	18	1/14	12	1	DD	PS	453	62.1	20.5	3	1	1	41.3	0.7	0.928425357873211	0.248292475556185
1	2	3	18	869	E869	E	D	P	454	59.7	18.6	3	1	2	37.5	0.63	0.929133858267716	0.231737918571707
1	2	3	18	3/61	248	3	FF	LL	455	47.2	15.3	3	1	2	46.1	0.47	0.932080924855491	0.249999999999999
1	2	3	18	1/18	16	1	DD	PS	456	44	20	3	1	2	36.7	0.29	0.936681222707424	0.174999999999999
1	2	3	19	4/14	331	4	FF	LL	457	61.2	17	3	1	1	47.1	0.82	0.929188255613126	0.219156471816793
1	2	3	19	3/38	235	3	FF	LL	458	66.2	23.5	3	1	2	48.7	0.73	0.924195223260644	0.272169477114922
1	2	3	19	1/96	79	1	DD	PS	459	65.6	23	3	1	1	45.4	0.89	0.925585284280936	0.252633848550313
1	2	3	19	1/39	34	1	DD	PS	460	NA	20	3	6	2	50.4	0.65	0.934541792547835	0.193899530947503
1	2	3	20	1/102	85	1	DD	PS	461	55.1	15.5	3	1	2	37.2	0.56	0.927178153446034	0.206637723301522
1	2	3	20	865	E865	E	F	L	462	51.3	19.1	3	1	2	47.8	0.58	0.926860025220681	0.224698880544141
1	2	3	20	6/4	430	6	DF	SL	463	52.9	17.3	3	1	1	52.3	0.49	0.933333333333333	0.199929148363327
1	2	3	20	7/69	582	7	DF	SL	464	47.2	15.2	3	1	1	42.5	0.59	0.928136419001218	0.171026864802393
1	2	3	21	7/73	586	7	DF	SL	465	42.5	13.5	3	1	2	49.5	0.41	0.927046263345196	0.143855886006241
1	2	3	21	3/48	242	3	FF	LL	466	59	17.3	3	1	1	53.8	0.8	0.914346895074946	0.218999726217687
1	2	3	21	6/10	434	6	DF	SL	467	51	22.5	3	1	1	43.1	0.4	0.936102236421725	0.191696188181947
1	2	3	21	3/43	238	3	FF	LL	468	64.3	26.8	3	1	2	50	0.81	0.917262512768131	0.26803174153323
1	2	3	22	2/2	109	2	DD	SS	469	55	21.2	4	1	2	47.6	0.94	0.932519741564968	0.231769267691528
1	2	3	22	3/50	243	3	FF	LL	470	72.8	26.2	3	1	1	58.5	1.01	0.923484848484848	0.252508452071028
1	2	3	22	4/87	387	4	FF	LL	471	66.4	21.6	4	1	1	47.1	0.7	0.931506849315069	0.254767330315923
1	2	3	22	4/7	326	4	FF	LL	472	71	26.8	4	1	2	56.6	0.89	0.931485758275597	0.277608647341212
1	2	3	23	868	E868	E	D	S	473	50.2	19.8	4	1	3	39.9	0.65	0.932920536635707	0.204566939775555
1	2	3	23	3/157	318	3	FF	LL	474	58.5	19.8	3	1	2	54.6	0.85	0.917874396135266	0.257687402579
1	2	3	23	2/128	203	2	DD	SS	475	51.7	20.1	4	1	3	45.4	0.71	0.929	0.22332938798855
1	2	3	23	2/33	135	2	DD	SS	476	54	22	4	1	2	41.4	0.81	0.925138632162662	0.223486133587656
1	2	3	24	3/65	251	3	FF	LL	477	66.5	20.3	3	1	2	45.8	0.57	0.927016645326504	0.258971595607501
1	2	3	24	3/137	307	3	FF	LL	478	46	14.9	3	1	1	44.3	0.47	0.923577235772358	0.218556701030928
1	2	3	24	7/100	607	7	DF	SL	479	45.7	17.1	3	1	2	49.9	0.4	0.931740614334471	0.167042043349563
1	2	3	24	7/93	601	7	DF	SL	480	48.5	19.6	3	1	3	37.4	0.38	0.932862190812721	0.208333333333332
1	2	4	25	4/77	382	4	FF	LL	481	53.9	23	4	1	2	42.9	1.44	0.920617420066152	0.281377265000542
1	2	4	25	2/126	201	2	DD	SS	482	59.3	26	4	1	1	48.5	1.5	0.915397631133672	0.283380954103223
1	2	4	25	2/72	164	2	DD	SS	483	56.8	19.5	4	1	2	43	1.14	0.918976545842217	0.239625302904264
1	2	4	25	4/55	365	4	FF	LL	484	70.8	18	3	1	2	46.4	1.45	0.898743016759777	0.291713986039278
1	2	4	26	1/27	25	1	DD	PS	485	57.4	15.5	4	1	3	38.8	1.43	0.898653437278526	0.247987268978987
1	2	4	26	6/90	485	6	DF	SL	486	62.4	18.5	3	1	1	53.4	0.88	0.923809523809524	0.23542985279757
1	2	4	26	6/44	454	6	DF	SL	487	62.9	16.5	3	1	2	51.1	0.7	0.92	0.227154689138848
1	2	4	26	2/96	179	2	DD	SS	488	56.6	20.5	4	1	3	41.5	1.22	0.907505686125853	0.229172845310861
1	2	4	27	6/96	491	6	DF	SL	489	57.5	18.4	3	1	1	53.8	0.95	0.906033630069238	0.231306738037542
1	2	4	27	7/1	533	7	DF	SL	490	NA	NA	3	1	2	51.2	NA	NA	0.178694158075601
1	2	4	27	6/149	529	6	DF	SL	491	66.8	21.8	4	1	1	52.9	1.29	0.897211155378486	0.247929400701653
1	2	4	27	1/60	52	1	DD	PS	492	62	24.4	4	1	2	32.9	1.61	0.877752467729689	0.300090419183334
1	2	4	28	4/134	418	4	FF	LL	493	52.5	21.3	4	1	2	51.4	1.45	0.903010033444816	0.204246084849362
1	2	4	28	6/99	494	6	DF	SL	494	52	17.4	4	1	3	38.6	1.04	0.902712815715622	0.254157474049695
1	2	4	28	7/24	550	7	DF	SL	495	52	22.5	4	1	2	41.4	1.3	0.896825396825397	0.461231870953742
1	2	4	28	866	E866	E	F	L	496	61.2	20.3	3	1	2	46.7	0.86	0.903153153153153	0.241686860284278
1	2	4	29	2/91	175	2	DD	SS	497	44.5	18.8	4	1	2	41.5	0.82	0.920772946859903	0.233440630764223
1	2	4	29	3/89	269	3	FF	LL	498	56.8	20.5	3	1	2	52.9	0.85	0.890745501285347	0.233295960070889
1	2	4	29	7/91	599	7	DF	SL	499	53.7	18.2	4	1	8	47.5	1.33	0.908149171270718	0.270146111743517
1	2	4	29	1/62	54	1	DD	PS	500	47.9	20.8	4	1	1	44.9	1.64	0.90454016298021	0.260925276209985
1	2	4	30	7/72	585	7	DF	SL	501	61.6	29	4	1	2	44.7	1.88	0.910731244064577	0.293876812904626
1	2	4	30	2/90	174	2	DD	SS	502	61.5	22.8	4	2	2	51.7	1.28	0.91969887076537	0.272957430648487
1	2	4	30	3/76	258	3	FF	LL	503	56	12.5	3	1	3	51.9	0.69	0.899709302325581	0.208325798401389
1	2	4	30	1/115	95	1	DD	PS	504	55.1	20.3	3	1	2	46.4	1.33	0.916299559471366	0.29794205938732
1	2	4	31	1/99	82	1	DD	PS	505	47.6	18.2	4	1	3	47.1	1.26	0.911330049261084	0.245853376252306
1	2	4	31	6/120	506	6	DF	SL	506	58.1	19.8	4	1	2	49.6	1.05	0.921583271097834	0.275120257513834
1	2	4	31	6/51	459	6	DF	SL	507	62	21.5	3	1	1	54.6	0.86	0.918560606060606	0.239625302904264
1	2	4	31	868	E868	E	D	S	508	24.2	16.5	4	1	2	49.3	0.9	0.92874109263658	0.20202538970668
1	2	4	32	4/39	353	4	FF	LL	509	54.4	20.5	3	1	1	51.5	1.09	0.900638103919781	0.260457882744403
1	2	4	32	2/80	168	2	DD	SS	510	49	20	4	1	1	46.6	1.22	0.928108426635239	0.233368295417556
1	2	4	32	3/87	267	3	FF	LL	511	55.9	16.5	3	1	2	57.2	0.52	0.929347826086956	0.183355636731889
1	2	4	32	2/16	121	2	DD	SS	512	44.5	23.5	4	1	2	49.9	1.11	0.914811972371451	0.24591124452964
1	2	4	32	6/64	469	6	DF	SL	513	75	22	4	1	2	49.5	0.76	0.913340935005701	0.229375384281529
1	2	4	32	2/122	198	2	DD	SS	514	73	20	3	1	1	40	1.2	0.923076923076923	0.26048681688307
1	2	4	32	865	E865	E	F	L	515	64	22.5	4	1	3	55	0.99	0.911685994647636	0.28336648703389
1	2	4	32	7/12	542	7	DF	SL	516	53	22	3	1	1	52.6	1.33	0.917544947303162	0.299960215559333
1	2	4	31	1/16	14	1	DD	PS	517	61.3	22.5	4	1	4	39.7	1.23	0.916666666666667	0.272942963579153
1	2	4	31	7/57	573	7	DF	SL	518	38.2	14.7	3	1	3	43.3	0.37	0.921610169491525	0.193814432989691
1	2	4	31	863	E863	E	D	S	519	53	19	4	1	3	47.4	1.05	0.92467718794835	0.237534811385584
1	2	4	31	3/124	296	3	FF	LL	520	58.7	19.7	3	1	2	51.6	0.69	0.920780711825488	0.210401822850736
1	2	4	30	4/104	399	4	FF	LL	521	70.2	21.8	4	1	2	47.1	1.4	0.918651946542708	0.293804477557959
1	2	4	30	7/59	575	7	DF	SL	522	68.9	25.4	3	1	2	47.2	1.39	0.920707358813463	NA
1	2	4	30	3/4	218	3	FF	LL	523	61	23.5	4	1	1	48.9	0.86	0.912065439672802	0.225078664689501
1	2	4	30	1/65	57	1	DD	PS	524	55.2	23.5	4	1	2	47.3	1.1	0.918276374442794	0.277152880755181
1	2	4	29	1/35	30	1	DD	PS	525	69.3	21.7	4	1	5	42	1.25	0.915654520917679	0.281290462584542
1	2	4	29	3/114	287	3	FF	LL	526	61.8	15.7	3	1	1	51.6	0.74	0.914844649021864	0.239668704112265
1	2	4	29	2/99	180	2	DD	SS	527	52.9	22.3	4	1	3	42.7	1.18	0.918844566712517	0.268790914680459
1	2	4	29	2/134	209	2	DD	SS	528	58.6	20.4	4	1	2	49.3	1.45	0.910161090458488	0.258381858295056
1	2	4	28	2/70	162	2	DD	SS	529	48	20.2	4	1	3	41.3	0.99	0.91458153580673	0.216687764476111
1	2	4	28	1/25	23	1	DD	PS	530	54.4	20	4	1	1	39.1	1.02	0.908928571428571	0.239581901696264
1	2	4	28	4/32	347	4	FF	LL	531	71.5	23.5	4	2	2	45.3	1.39	0.88871096877502	0.300018083836667
1	2	4	28	6/19	439	6	DF	SL	532	53.2	17.4	3	1	1	45.7	0.73	0.906048906048906	0.191717602806612
1	2	4	27	3/29	232	3	FF	LL	533	53	19.7	4	1	2	47.1	1.24	0.905415713196034	0.239610835834931
1	2	4	27	6/46	455	6	DF	SL	534	64.3	19	3	1	1	50.9	0.75	0.925668979187314	0.254143006980361
1	2	4	27	6/84	479	6	DF	SL	535	69.8	21.5	3	1	2	56.3	1.1	0.906382978723404	0.252110383739014
1	2	4	27	1/92	76	1	DD	PS	536	67.4	24.8	3	3	2	45.5	1.5	0.879324215607401	0.281333863792542
1	2	4	26	7/3	535	7	DF	SL	537	60.3	23	4	1	2	49.4	1.53	0.901670951156812	0.266714890231112
1	2	4	26	4/139	420	4	FF	LL	538	66.2	21	3	1	2	54.2	0.94	0.91320406278855	0.260501283952404
1	2	4	26	2/89	173	2	DD	SS	539	53.3	21.5	4	1	1	47	1.04	0.914332784184514	0.252153784947015
1	2	4	26	7/46	566	7	DF	SL	540	71.3	25.5	4	1	2	46.9	1.84	0.893456861609728	0.304213533943362
1	2	4	25	3/80	261	3	FF	LL	541	69	25	3	1	2	56.6	1.37	0.89031224979984	0.2749755868205
1	2	4	25	4/22	337	4	FF	LL	542	61.5	18	3	1	2	57.7	0.93	0.911004784688995	0.22294477196282
1	2	4	25	6/133	515	6	DF	SL	543	58.5	16	3	1	2	49.2	0.7	0.927909371781668	0.195913052913306
1	2	4	25	3/159	320	3	FF	LL	544	63.9	21	4	1	1	57.5	1.12	0.912975912975913	0.266700423161778
1	2	4	25	3/85	265	3	FF	LL	545	55.4	22	3	1	2	49.2	0.49	0.934491978609626	0.23578947368421
1	2	4	25	3/117	290	3	FF	LL	546	61	20.5	3	1	1	58.9	0.91	0.908173562058527	0.245824442113639
1	2	4	25	4/127	416	4	FF	LL	547	26.7	10	3	1	1	44.1	0.21	0.928327645051195	0.113684210526315
1	2	4	25	4/70	378	4	FF	LL	548	66.2	18	3	1	1	48.8	1.11	0.918201915991157	0.262476038916417
1	2	4	26	1/54	46	1	DD	PS	549	63.9	20.8	4	1	1	38.3	1.03	0.915086562242374	0.229129444102861
1	2	4	26	4/26	341	4	FF	LL	550	61	18.5	3	1	1	52.7	0.72	0.93036750483559	0.233411696625556
1	2	4	26	6/57	466	6	DF	SL	551	55.6	14.5	3	1	1	52.4	0.61	0.928571428571428	0.206307642229376
1	2	4	26	1/66	58	1	DD	PS	552	NA	NA	NA	NA	NA	NA	NA	NA	NA
1	2	4	27	7/36	560	7	DF	SL	553	59	20.3	4	1	2	39.6	1.58	0.895086321381142	0.266714890231112
1	2	4	27	4/112	405	4	FF	LL	554	61.8	19.5	3	1	2	59.1	0.9	0.91412213740458	0.243835220080292
1	2	4	27	6/6	432	6	DF	SL	555	65.4	29	4	1	1	46.2	1.31	0.906960227272727	0.281333863792542
1	2	4	27	1/52	44	1	DD	PS	556	61.8	19.2	4	1	2	45.7	1.3	0.91304347826087	0.24791493363232
1	2	4	28	7/25	551	7	DF	SL	557	25	8.3	4	1	2	47	0.13	0.942477876106195	0.130526315789473
1	2	4	28	864	E864	E	F	L	558	53.8	25.4	3	1	1	47.1	0.97	0.912691269126913	0.241643459076278
1	2	4	28	6/93	488	6	DF	SL	559	58.8	24.3	4	1	1	51.8	0.98	0.919341563786008	0.266743824369779
1	2	4	28	6/144	524	6	DF	SL	560	58.6	14	3	1	2	51.4	0.58	0.920438957475994	0.227096820861514
1	2	4	29	1/24	22	1	DD	PS	561	NA	NA	NA	NA	NA	NA	NA	NA	NA
1	2	4	29	4/145	426	4	FF	LL	562	56.1	19	4	1	2	53.8	0.94	0.916370106761566	0.227096820861514
1	2	4	29	2/127	202	2	DD	SS	563	51.7	22.1	4	1	1	49.3	0.88	0.932977913175933	0.247929400701653
1	2	4	29	4/34	349	4	FF	LL	564	64.1	21	4	1	5	48.8	1.54	0.909144542772861	0.254186408188362
1	2	4	30	3/135	305	3	FF	LL	565	61.8	19.5	3	1	2	56.5	0.68	0.922374429223744	0.204202683641362
1	2	4	30	4/24	339	4	FF	LL	566	60	20	3	1	2	60.4	0.83	0.930775646371977	0.23747694310825
1	2	4	30	3/94	274	3	FF	LL	567	59	18.8	4	1	2	50.2	0.92	0.914814814814815	0.206322109298709
1	2	4	30	1/9	7	1	DD	PS	568	74.3	19.8	3	1	3	42.7	1.44	0.884892086330935	0.277225216101848
1	2	4	31	862	E862	E	F	L	569	74	25.5	3	1	1	48.3	1.53	0.901353965183752	0.300090419183334
1	2	4	31	2/25	129	2	DD	SS	570	NA	NA	NA	NA	NA	NA	NA	NA	NA
1	2	4	31	4/38	352	4	FF	LL	571	55	15.8	3	1	2	54	0.62	0.933261571582347	0.214626207096098
1	2	4	31	4/25	340	4	FF	LL	572	72.6	23.7	4	1	2	58.2	0.83	0.924062214089661	0.277109479547181
1	2	4	32	1/107	88	1	DD	PS	573	71	23	3	1	2	48.6	1.32	0.912408759124088	0.285485912691237
1	2	4	32	6/122	508	6	DF	SL	574	40.8	16	3	1	2	50.7	0.33	0.934653465346535	NA
1	2	4	32	7/74	587	7	DF	SL	575	59.4	19.5	3	1	2	48.4	0.74	0.914450867052023	0.216745632753445
1	2	4	32	4/41	355	4	FF	LL	576	67	19	3	1	1	60.7	0.79	0.923375363724539	0.277894736842104
1	2	4	32	4/63	371	4	FF	LL	577	66.5	20.5	3	1	2	56.7	1.16	0.923633969716919	0.229201779449528
1	2	4	32	2/139	212	2	DD	SS	578	43.8	12	3	1	1	49.4	0.39	0.93679092382496	0.162450721545083
1	2	4	32	1/69	61	1	DD	PS	579	69.2	22.5	3	1	2	47.3	1.09	0.927718832891247	0.226937683098846
1	2	4	32	867	E867	E	D	S	580	60	23.5	3	1	2	44.3	0.98	0.925925925925926	0.258468660711057
1	2	4	31	6/42	453	6	DF	SL	581	61	21.5	3	1	1	60.4	0.76	0.917211328976035	0.277894736842105
1	2	4	31	4/20	335	4	FF	LL	582	60.8	16.5	3	1	1	41.6	0.68	0.926327193932828	0.264595464573764
1	2	4	31	6/62	468	6	DF	SL	583	67.5	21.8	4	1	1	58.1	0.95	0.921030756442228	0.281319396723209
1	2	4	31	7/30	555	7	DF	SL	584	56	14	3	1	2	43.3	0.7	0.925847457627119	0.229172845310862
1	2	4	30	2/34	136	2	DD	SS	585	51.5	19	4	1	2	49.8	0.86	0.92073732718894	0.216644363268111
1	2	4	30	7/41	562	7	DF	SL	586	51.8	14	4	1	2	42	0.48	0.924882629107981	0.154190024955695
1	2	4	30	6/53	461	6	DF	SL	587	57	14.5	3	1	2	54.8	0.57	0.922131147540984	0.245809975044306
1	2	4	30	3/98	278	3	FF	LL	588	75	21.5	3	1	1	49.9	1.29	0.913770053475936	0.281275995515209
1	2	4	29	7/82	592	7	DF	SL	589	68.5	22.5	3	1	3	45.8	1.19	0.906666666666667	0.283265217548556
1	2	4	29	1/94	77	1	DD	PS	590	66.5	18.6	4	1	2	44.4	1.08	0.911184210526316	0.262548374263084
1	2	4	29	2/23	127	2	DD	SS	591	48.5	18.9	4	1	2	45.5	1.27	0.914535666218035	0.24795833484032
1	2	4	29	6/116	504	6	DF	SL	592	50	16	4	1	2	52.8	0.72	0.914183551847437	0.21050309233607
1	2	4	28	6/54	462	6	DF	SL	593	67.5	23.5	3	1	2	53.6	0.85	0.915841584158416	0.249990958081667
1	2	4	28	3/97	277	3	FF	LL	594	50.1	20.2	3	1	1	54.3	0.64	0.922705314009662	0.216687764476112
1	2	4	28	4/13	330	4	FF	LL	595	53	17.2	4	1	1	52.5	0.71	0.923408845738943	0.206249773952042
1	2	4	28	2/69	161	2	DD	SS	596	49.5	18	4	1	3	45.3	1.42	0.910126582278481	0.247943867770986
1	2	4	27	4/97	394	4	FF	LL	597	55	19	3	1	2	53.1	0.79	0.91946992864424	0.241628992006945
1	2	4	27	7/35	559	7	DF	SL	598	63.8	23.8	3	1	1	47	1.05	0.912863070539419	0.218705920648125
1	2	4	27	4/6	325	4	FF	LL	599	52.9	21	3	1	2	52.4	0.83	0.909782608695652	0.227038952584181
1	2	4	27	1/116	96	1	DD	PS	600	56.4	15	3	1	1	40.2	0.63	0.926401869158879	0.224977395204167
1	2	4	26	7/83	593	7	DF	SL	601	44.4	15	3	1	1	44.3	0.71	0.928499496475327	0.189482440594597
1	2	4	26	2/85	170	2	DD	SS	602	61.9	20.8	4	1	2	45.6	1.4	0.908496732026144	0.245867843321639
1	2	4	26	7/51	569	7	DF	SL	603	44	14	3	1	2	54.6	0.51	0.927350427350427	0.195782849289306
1	2	4	26	3/60	247	3	FF	LL	604	75	22	3	1	2	58.2	0.99	0.912544169611307	0.268819848819126
1	2	4	25	3/10	221	3	FF	LL	605	64.7	22	3	1	1	48.6	0.93	0.915454545454546	0.250063293428334
1	2	4	25	2/132	207	2	DD	SS	606	61.4	20	4	1	3	46.8	1.21	0.916030534351145	0.262562841332417
1	2	4	25	4/29	344	4	FF	LL	607	64.5	20.5	3	1	2	60.5	1.26	0.90941768511862	0.25839632536439
1	2	4	25	3/25	229	3	FF	LL	608	47.3	17.5	3	1	2	58.6	0.53	0.911666666666667	0.210526315789473
1	2	4	25	869	E869	E	D	P	609	62.7	18	3	1	1	50.9	0.83	0.916582914572864	0.23538645158957
1	2	4	25	2/3	110	2	DD	SS	610	52.4	18.5	4	1	1	46.3	0.87	0.924347826086957	0.224962928134833
1	2	4	25	6/79	475	6	DF	SL	611	67.5	24.2	4	1	2	50	1.03	0.920340293890178	0.256233498499042
1	2	4	25	3/8	220	3	FF	LL	612	57.3	19.5	3	1	1	56.7	0.96	0.910280373831776	0.249947556873667
1	2	4	26	3/131	302	3	FF	LL	613	60.5	20.4	3	1	2	46.2	0.78	0.911262798634812	0.212535715577417
1	2	4	26	3/20	225	3	FF	LL	614	55.1	14.7	3	1	2	52.8	0.59	0.918732782369146	0.239999999999999
1	2	4	26	4/105	400	4	FF	LL	615	65.4	22.5	3	1	1	57.9	1.37	0.900868306801737	0.279171036927195
1	2	4	26	1/36	31	1	DD	PS	616	68.9	19	3	1	2	39.9	1.4	0.888178913738019	0.27292849650982
1	2	4	27	7/45	565	7	DF	SL	617	65	26.5	4	1	2	48.4	1.61	0.9	0.300104886252668
1	2	4	27	3/91	271	3	FF	LL	618	48.1	18	3	1	2	57.9	0.66	0.918012422360248	0.23157894736842
1	2	4	27	3/151	313	3	FF	LL	619	63.9	22.8	3	1	2	45	1.18	0.891544117647059	0.25848312778039
1	2	4	27	2/86	171	2	DD	SS	620	50.9	21.2	4	1	1	40.9	1.28	0.907380607814761	0.241715794422945
1	2	4	28	7/71	584	7	DF	SL	621	48	17	3	1	4	32.1	0.6	0.908396946564886	0.208398133748056
1	2	4	28	3/121	293	3	FF	LL	622	54.9	17.6	3	1	1	55.4	0.71	0.918390804597701	0.218778255994792
1	2	4	28	3/152	314	3	FF	LL	623	72.7	22.4	3	1	2	56.4	1.2	0.911045218680504	0.262591775471084
1	2	4	28	6/20	440	6	DF	SL	624	58.8	19.5	3	1	2	48.3	0.89	0.920959147424511	0.265263157894736
1	2	4	29	1/38	33	1	DD	PS	625	63	22	4	1	2	39.1	1.43	0.911509900990099	0.258352924156389
1	2	4	29	6/148	528	6	DF	SL	626	60.5	20.5	4	1	1	53	0.98	0.910502283105023	0.262562841332417
1	2	4	29	4/135	419	4	FF	LL	627	57.5	19	3	1	2	53.3	0.86	0.908315565031983	0.249962023943
1	2	4	29	6/128	512	6	DF	SL	628	46.1	19.3	4	1	1	55.3	0.91	0.915584415584416	0.229172845310861
1	2	4	30	2/10	116	2	DD	SS	629	56.8	22.5	4	1	2	46.9	1.48	0.917225950782998	0.266729357300445
1	2	4	30	3/93	273	3	FF	LL	630	65.1	20	3	1	3	62.3	1.08	0.920704845814978	0.268660711056458
1	2	4	30	1/114	94	1	DD	PS	631	67.6	23.9	4	1	2	43.8	1.53	0.918356456776948	0.300090419183334
1	2	4	30	4/141	422	4	FF	LL	632	44.5	23.5	3	1	2	51.8	1.18	0.907884465261514	0.289594560381931
1	2	4	31	7/94	602	7	DF	SL	633	52	17.3	4	1	2	49	0.82	0.917670682730924	0.183413505009223
1	2	4	31	2/111	189	2	DD	SS	634	58	22	4	1	2	52.6	1.23	0.921455938697318	0.247943867770986
1	2	4	31	3/42	237	3	FF	LL	635	61.9	20	3	1	3	50.4	0.9	0.917733089579525	0.258295055879056
1	2	4	31	2/71	163	2	DD	SS	636	57.2	22.5	4	1	3	46.4	1.24	0.916272788656313	0.23752034431625
1	2	4	32	3/127	299	3	FF	LL	637	53	15.5	3	1	3	44.5	0.46	0.92520325203252	NA
1	2	4	32	2/45	143	2	DD	SS	638	56.5	22	4	1	2	48.2	1.19	0.915181753385602	0.225107598828168
1	2	4	32	7/96	604	7	DF	SL	639	66.5	22.4	3	1	1	50.2	1.32	0.916137229987294	0.260457882744403
1	2	4	32	1/45	40	1	DD	PS	640	56.4	22.2	4	1	2	51.6	1.33	0.915448188175461	0.260428948605736
1	3	1	1	6/89	484	6	DF	SL	1	73.3	18.5	3	1	1	46.5	1.08	0.911547911547912	NA
1	3	1	1	6/68	470	6	DF	SL	2	59.5	16	3	1	1	58	0.6	0.924717691342535	NA
1	3	1	1	4/119	411	4	FF	LL	3	55.2	13	3	1	2	56.7	0.67	0.927956989247312	NA
1	3	1	1	6/92	487	6	DF	SL	4	83.5	21.5	3	1	2	55.3	1.02	0.915	NA
1	3	1	1	3/36	234	3	FF	LL	5	61	17	3	1	2	51.5	0.77	0.924361493123772	NA
1	3	1	1	3/84	264	3	FF	LL	6	58.2	16.5	3	1	2	49.9	0.56	0.934195064629847	NA
1	3	1	1	3/93	273	3	FF	LL	7	66.3	21	3	1	1	52.7	0.89	0.929588607594937	NA
1	3	1	1	7/82	592	7	DF	SL	8	56.7	15.5	3	1	2	46.5	0.57	0.922343324250681	NA
1	3	1	1	3/65	251	3	FF	LL	9	59.1	15	3	1	2	48.8	0.52	0.926760563380282	NA
1	3	1	1	1/96	79	1	DD	PS	10	39.5	18	3	1	1	45.6	0.86	0.925989672977625	NA
1	3	1	1	3/144	309	3	FF	LL	11	NA	NA	NA	NA	NA	NA	NA	NA	NA
1	3	1	1	3/154	315	3	FF	LL	12	59.1	17.5	3	1	3	49.4	0.42	0.943243243243243	NA
1	3	1	1	1/25	23	1	DD	PS	13	64.4	16.5	4	1	2	44.7	0.38	0.969080553295362	NA
1	3	1	1	4/140	421	4	FF	LL	14	52	12	3	1	2	59.7	0.45	0.936619718309859	NA
1	3	1	1	7/2	534	7	DF	SL	15	NA	11.5	3	1	3	53.4	0.2	0.943342776203966	NA
1	3	1	1	1/27	25	1	DD	PS	16	58.3	13	3	1	3	48	0.7	0.92399565689468	NA
1	3	1	1	2/80	168	2	DD	SS	17	52.6	15.5	4	1	2	46.4	0.92	0.92846034214619	NA
1	3	1	1	7/12	542	7	DF	SL	18	66.8	14.5	4	1	2	50.5	0.97	0.916809605488851	NA
1	3	1	1	4/61	369	4	FF	LL	19	54	12.5	3	1	2	53.8	0.66	0.928571428571429	NA
1	3	1	1	4/60	368	4	FF	LL	20	58.9	13.5	3	1	1	52.5	0.65	0.925883694412771	NA
1	3	1	2	4/27	342	4	FF	LL	21	71.6	19	4	1	1	46.3	1.3	0.910897875257025	NA
1	3	1	2	4/37	351	4	FF	LL	22	67.8	18.5	4	1	2	42.1	1.58	0.899746192893401	NA
1	3	1	2	3/33	233	3	FF	LL	23	57.5	18	4	1	2	42.1	0.72	0.920177383592018	NA
1	3	1	2	4/77	382	4	FF	LL	24	53.8	15.5	4	1	4	34.2	1.07	0.916340891321345	NA
1	3	1	2	4/23	338	4	FF	LL	25	59.9	15.5	4	1	3	50.3	0.9	0.918478260869565	NA
1	3	1	2	6/58	464	6	DF	SL	26	NA	NA	NA	NA	NA	NA	NA	NA	NA
1	3	1	2	1/106	87	1	DD	PS	27	65.1	17	3	1	1	39.8	0.71	0.924064171122995	NA
1	3	1	2	3/97	277	3	FF	LL	28	60.7	17	3	1	1	47.8	0.82	0.911542610571737	NA
1	3	1	2	3/98	278	3	FF	LL	29	65.2	20	3	1	1	45.7	0.83	0.925090252707581	NA
1	3	1	2	6/47	456	6	DF	SL	30	66.6	18.5	4	1	1	47.9	0.91	0.927141713370697	NA
1	3	1	2	3/122	294	3	FF	LL	31	67.7	17	3	1	2	47	0.69	0.92350332594235	NA
1	3	1	2	6/44	454	6	DF	SL	32	NA	NA	NA	NA	NA	NA	NA	NA	NA
1	3	1	2	2/8	114	2	DD	SS	33	53.2	15	4	1	3	47.3	1.22	0.90785498489426	NA
1	3	1	2	6/5	431	6	DF	SL	34	60.8	18.5	3	1	2	42.8	0.67	0.928034371643394	NA
1	3	1	2	1/29	26	1	DD	PS	35	72.5	20	3	1	2	40.9	1.11	0.924283765347885	NA
1	3	1	2	1/26	24	1	DD	PS	36	70.3	18	4	1	2	43.4	1.04	0.921152388172858	NA
1	3	1	2	2/133	208	2	DD	SS	37	56.9	15.5	4	1	3	36.1	1.29	0.905286343612335	NA
1	3	1	2	2/92	176	2	DD	SS	38	65	17	4	4	3	53.8	0.99	0.925170068027211	NA
1	3	1	2	2/17	122	2	DD	SS	39	58	16	4	1	4	36.2	0.93	0.918133802816901	NA
1	3	1	2	2/51	147	2	DD	SS	40	59.1	17	4	1	4	32.4	1.39	0.907579787234043	NA
1	3	1	3	6/136	517	6	DF	SL	41	77.5	18	3	1	1	48.5	1.47	0.905587668593449	NA
1	3	1	3	6/146	526	6	DF	SL	42	64.5	20	4	1	3	51.4	1.03	0.9170692431562	NA
1	3	1	3	6/123	509	6	DF	SL	43	58.9	14.5	4	1	2	47.8	0.72	0.922912205567452	NA
1	3	1	3	4/64	372	4	FF	LL	44	70.5	17	4	1	1	47.7	1.05	0.921465968586387	NA
1	3	1	3	1/97	80	1	DD	PS	45	61.7	17.5	4	1	2	44.4	0.82	0.924977127172919	NA
1	3	1	3	4/33	348	4	FF	LL	46	75.5	18	4	1	1	57.5	0.98	0.916666666666667	NA
1	3	1	3	2/35	137	2	DD	SS	47	51.9	16	4	1	1	50.2	0.78	0.929219600725953	NA
1	3	1	3	3/136	306	3	FF	LL	48	65.5	15.5	3	1	2	55.3	1.04	0.915032679738562	NA
1	3	1	3	1/123	101	1	DD	PS	49	72.9	16	4	1	2	40.9	1.2	0.912023460410557	NA
1	3	1	3	2/116	193	2	DD	SS	50	58	14.5	4	1	1	41.1	0.74	0.931985294117647	NA
1	3	1	3	7/75	588	7	DF	SL	51	57.5	13	4	1	2	47.6	0.61	0.929398148148148	NA
1	3	1	3	4/25	340	4	FF	LL	52	70.5	19	4	1	2	49.9	0.65	0.926966292134831	NA
1	3	1	3	2/125	200	2	DD	SS	53	68.5	16	4	3	2	48.3	1.1	0.919413919413919	NA
1	3	1	3	3/50	243	3	FF	LL	54	69	19	3	1	1	52.5	0.84	0.924256086564473	NA
1	3	1	3	1/52	44	1	DD	PS	55	67.5	17	4	1	1	49.4	1.26	0.921981424148607	NA
1	3	1	3	6/140	520	6	DF	SL	56	56.4	13.5	3	1	2	50	0.65	0.915143603133159	NA
1	3	1	3	6/109	502	6	DF	SL	57	69.7	16.5	3	1	3	46.3	0.7	0.921436588103255	NA
1	3	1	3	2/101	182	2	DD	SS	58	58.9	15	4	1	1	47.7	0.66	0.920289855072464	NA
1	3	1	3	1/6	5	1	DD	PS	59	76.6	20	4	1	3	35.4	1.2	0.918144611186903	NA
1	3	1	3	6/86	481	6	DF	SL	60	59.2	18	4	1	1	46.9	0.85	0.923903312444047	NA
1	3	1	4	3/73	256	3	FF	LL	61	61.2	16.5	3	1	2	52.9	0.72	0.929411764705882	NA
1	3	1	4	7/6	537	7	DF	SL	62	65.4	18.5	4	1	2	47.9	1.3	0.921020656136087	NA
1	3	1	4	7/60	576	7	DF	SL	63	69	17	3	1	2	51.5	1.25	0.912403644008409	NA
1	3	1	4	4/29	344	4	FF	LL	64	64	17	4	1	3	45	1.3	0.906943450250537	NA
1	3	1	4	2/121	197	2	DD	SS	65	56.3	19	4	1	3	36.7	1.27	0.923540036122818	NA
1	3	1	4	3/74	272	3	FF	LL	66	64.5	18	3	1	1	57.7	0.89	0.927935222672065	NA
1	3	1	4	7/63	578	7	DF	SL	67	62.2	16.5	3	1	2	46.3	0.54	0.942430703624733	NA
1	3	1	4	3/150	312	3	FF	LL	68	59.6	17	3	1	1	45.9	0.81	0.920975609756097	NA
1	3	1	4	7/98	605	7	DF	SL	69	54.6	15	4	1	2	47.2	0.74	0.928982725527831	NA
1	3	1	4	1/82	70	1	DD	PS	70	NA	NA	NA	NA	NA	NA	NA	NA	NA
1	3	1	4	7/7	538	7	DF	SL	71	50.7	13	3	1	2	50.6	0.57	0.930741190765492	NA
1	3	1	4	7/16	545	7	DF	SL	72	45.5	13.5	3	1	1	43.7	0.45	0.93161094224924	NA
1	3	1	4	7/91	599	7	DF	SL	73	61.4	16.5	4	1	3	44.9	0.91	0.918165467625899	NA
1	3	1	4	864	E864	E	F	L	74	57.5	18.5	3	1	2	48.1	0.83	0.930717863105175	NA
1	3	1	4	7/30	555	7	DF	SL	75	65.5	17	4	1	2	40.7	1.1	0.919413919413919	NA
1	3	1	4	1/131	107	1	DD	PS	76	66.6	21	4	1	1	40.5	1.55	0.922032193158954	NA
1	3	1	4	6/98	493	6	DF	SL	77	77.6	21	3	1	1	56.1	0.99	0.920736589271417	NA
1	3	1	4	2/26	130	2	DD	SS	78	56.2	16	4	2	2	52.8	0.91	0.9272	NA
1	3	1	4	4/144	425	4	FF	LL	79	24.6	7	3	1	3	NA	0.06	0.958904109589041	NA
1	3	1	4	1/69	61	1	DD	PS	80	NA	NA	NA	NA	NA	NA	NA	NA	NA
1	3	1	5	6/87	482	6	DF	SL	81	63.5	16.5	4	1	1	55.5	0.84	0.919230769230769	NA
1	3	1	5	7/3	535	7	DF	SL	82	NA	NA	NA	NA	NA	NA	NA	NA	NA
1	3	1	5	6/3	429	6	DF	SL	83	61	18	4	1	1	44	0.83	0.923502304147465	NA
1	3	1	5	868	E868	E	D	S	84	48.5	15	4	1	2	39.5	0.96	0.921052631578947	NA
1	3	1	5	2/68	160	2	DD	SS	85	53	17	4	1	1	45.6	0.88	0.934718100890208	NA
1	3	1	5	2/67	159	2	DD	SS	86	52.2	17	4	1	1	46.5	0.85	0.934108527131783	NA
1	3	1	5	1/16	14	1	DD	PS	87	66.1	20.5	4	1	1	39.5	1.18	0.921594684385382	NA
1	3	1	5	1/7	6	1	DD	PS	88	69.9	23	4	1	2	44.5	1.21	0.925675675675676	NA
1	3	1	5	7/57	573	7	DF	SL	89	60.4	17	3	1	1	41	0.88	0.921428571428571	NA
1	3	1	5	1/45	40	1	DD	PS	90	64	16.5	4	1	1	40.8	1.03	0.92536231884058	NA
1	3	1	5	7/94	602	7	DF	SL	91	66.4	19.5	4	1	2	53.2	1.09	0.927766732935719	NA
1	3	1	5	6/148	528	6	DF	SL	92	61.4	16	4	1	1	56.4	0.7	0.931707317073171	NA
1	3	1	5	4/15	332	4	FF	LL	93	60.7	15	4	1	2	55.9	0.89	0.917592592592593	NA
1	3	1	5	4/35	350	4	FF	LL	94	67.4	20	3	1	1	46.5	0.88	0.926482873851295	NA
1	3	1	5	2/128	203	2	DD	SS	95	56.1	17	4	2	3	46	0.75	0.922760041194645	NA
1	3	1	5	3/75	257	3	FF	LL	96	41	12	3	1	2	51	0.3	0.916666666666667	NA
1	3	1	5	2/46	144	2	DD	SS	97	56.2	14.5	3	1	1	46	0.68	0.92568306010929	NA
1	3	1	5	4/142	423	4	FF	LL	98	65.6	18.5	4	1	1	46.7	0.82	0.927753303964758	NA
1	3	1	5	6/10	434	6	DF	SL	99	65.9	16.5	3	1	1	43.2	0.83	0.914521112255407	NA
1	3	1	5	1/104	86	1	DD	PS	100	59.1	15	3	1	2	54.8	0.72	0.921908893709327	NA
1	3	1	6	2/126	201	2	DD	SS	101	NA	NA	NA	NA	NA	NA	NA	NA	NA
1	3	1	6	6/30	447	6	DF	SL	102	56.1	15.5	3	1	2	46.4	0.58	0.92087312414734	NA
1	3	1	6	1/13	11	1	DD	PS	103	67.1	17.5	4	1	1	45.8	1.33	0.914798206278027	NA
1	3	1	6	3/48	242	3	FF	LL	104	63.8	15.5	3	1	2	53.5	0.96	0.911111111111111	NA
1	3	1	6	7/83	593	7	DF	SL	105	61.7	16	4	1	2	48	0.86	0.937409024745269	NA
1	3	1	6	2/24	128	2	DD	SS	106	55	16	4	1	2	45.7	0.68	0.930041152263374	NA
1	3	1	6	6/26	444	6	DF	SL	107	60.1	16.5	4	1	1	51.1	0.78	0.936482084690554	NA
1	3	1	6	4/66	374	4	FF	LL	108	69.1	17.5	4	1	3	43.6	1.06	0.921828908554572	NA
1	3	1	6	4/69	377	4	FF	LL	109	44.2	10.5	3	1	3	40.1	0.4	0.93431855500821	NA
1	3	1	6	866	E866	E	F	L	110	61.2	16.5	3	1	1	57.7	0.49	0.93875	NA
1	3	1	6	7/95	603	7	DF	SL	111	68.4	18	4	1	2	53	0.92	0.934659090909091	NA
1	3	1	6	1/76	65	1	DD	PS	112	56.2	15	3	1	2	42.8	0.68	0.939501779359431	NA
1	3	1	6	1/59	51	1	DD	PS	113	66.2	18.5	4	1	1	43.2	0.9	0.930822444273636	NA
1	3	1	6	6/88	483	6	DF	SL	114	66.4	15.5	4	1	2	55.2	0.8	0.933993399339934	NA
1	3	1	6	7/73	586	7	DF	SL	115	52.7	15.5	4	1	1	48.3	0.59	0.943323727185399	NA
1	3	1	6	4/139	420	4	FF	LL	116	56.7	14	3	1	2	49.4	0.48	0.939622641509434	NA
1	3	1	6	6/85	480	6	DF	SL	117	57.5	14	4	1	2	55.9	0.46	0.932452276064611	NA
1	3	1	6	7/17	546	7	DF	SL	118	67.6	18	3	1	1	42.7	0.93	0.928018575851393	NA
1	3	1	6	1/35	30	1	DD	PS	119	60	16	3	1	2	39.1	0.66	0.930084745762712	NA
1	3	1	6	2/122	198	2	DD	SS	120	54	15	4	1	2	42.9	0.78	0.932584269662921	NA
1	3	1	7	3/40	236	3	FF	LL	121	52.1	14	3	1	1	46.6	0.79	0.921157684630739	NA
1	3	1	7	4/1	321	4	FF	LL	122	55.3	14.5	4	1	1	51.8	0.47	0.939588688946015	NA
1	3	1	7	2/36	138	2	DD	SS	123	54.3	17.5	4	1	2	48.7	0.8	0.936858721389108	NA
1	3	1	7	6/52	460	6	DF	SL	124	59	15	4	1	2	56.1	0.5	0.932795698924731	NA
1	3	1	7	4/50	362	4	FF	LL	125	65.1	19.5	3	1	1	58.5	0.72	0.929342492639843	NA
1	3	1	7	4/62	370	4	FF	LL	126	63	14.5	3	1	1	48.5	0.6	0.931192660550459	NA
1	3	1	7	6/42	453	6	DF	SL	127	65.1	17.5	3	1	1	53.7	0.73	0.932344763670065	NA
1	3	1	7	1/68	60	1	DD	PS	128	58.5	18	4	1	1	47	1.14	0.929016189290162	NA
1	3	1	7	2/63	155	2	DD	SS	129	57.9	14	4	1	2	47.8	0.72	0.938037865748709	NA
1	3	1	7	3/125	297	3	FF	LL	130	55.3	18.5	3	1	2	49.6	0.68	0.929092805005214	NA
1	3	1	7	1/53	45	1	DD	PS	131	58	14.5	3	1	1	48.3	0.58	0.930204572803851	NA
1	3	1	7	6/23	441	6	DF	SL	132	70.4	17.5	3	1	1	46.7	0.87	0.920620437956204	NA
1	3	1	7	4/99	396	4	FF	LL	133	69.5	20	3	1	2	55.6	0.92	0.924651924651925	NA
1	3	1	7	2/58	151	2	DD	SS	134	48	14	4	1	2	45.2	0.56	0.939655172413793	NA
1	3	1	7	4/17	333	4	FF	LL	135	64.5	16.5	3	1	1	50.1	0.66	0.929562433297759	NA
1	3	1	7	3/72	255	3	FF	LL	136	55.5	15.5	3	1	1	45.2	0.49	0.927621861152142	NA
1	3	1	7	4/116	409	4	FF	LL	137	66.1	16.5	4	1	2	57.5	0.81	0.927549194991055	NA
1	3	1	7	2/113	190	2	DD	SS	138	59.5	14	4	1	2	46.8	0.84	0.92258064516129	NA
1	3	1	7	1/67	59	1	DD	PS	139	62.6	16.5	3	1	1	46.6	0.83	0.922065727699531	NA
1	3	1	7	7/22	549	7	DF	SL	140	59.7	16.5	4	1	2	50.4	0.85	0.929577464788732	NA
1	3	1	8	1/85	73	1	DD	PS	141	63.2	18.5	4	1	2	40.2	1.1	0.92552471225457	NA
1	3	1	8	3/16	223	3	FF	LL	142	58.4	14.5	3	1	1	48.5	0.64	0.927355278093076	NA
1	3	1	8	1/90	75	1	DD	PS	143	48.5	13	3	1	1	41	0.53	0.931524547803617	NA
1	3	1	8	3/80	261	3	FF	LL	144	69	17.5	4	1	2	51.5	1.11	0.92020129403307	NA
1	3	1	8	6/138	518	6	DF	SL	145	44	12.5	4	1	2	47.1	0.38	0.931654676258993	NA
1	3	1	8	6/32	448	6	DF	SL	146	NA	NA	NA	NA	NA	NA	NA	NA	NA
1	3	1	8	2/27	131	2	DD	SS	147	54	15	3	1	1	47.8	0.57	0.928211586901763	NA
1	3	1	8	2/94	177	2	DD	SS	148	59.6	15.5	4	1	2	48.2	0.86	0.92687074829932	NA
1	3	1	8	2/38	140	2	DD	SS	149	52.2	16.5	4	1	2	40.7	0.65	0.940366972477064	NA
1	3	1	8	3/25	229	3	FF	LL	150	35.2	10	3	1	2	49.7	0.32	0.929046563192905	NA
1	3	1	8	2/117	194	2	DD	SS	151	42	11.5	4	1	1	44.6	0.41	0.931780366056572	NA
1	3	1	8	7/62	577	7	DF	SL	152	60	15.5	3	1	2	47.1	0.75	0.934839270199826	NA
1	3	1	8	2/141	214	2	DD	SS	153	59.8	15	4	1	2	46.5	0.87	0.933940774487472	NA
1	3	1	8	2/22	126	2	DD	SS	154	43.7	13.5	4	1	2	46.8	0.47	0.929003021148036	NA
1	3	1	8	6/128	512	6	DF	SL	155	51.8	15	3	1	1	49.6	0.46	0.932551319648094	NA
1	3	1	8	3/23	227	3	FF	LL	156	57.7	17.5	3	1	1	54.5	0.59	0.92484076433121	NA
1	3	1	8	6/27	445	6	DF	SL	157	69.6	17.5	3	1	2	48.3	0.51	0.917207792207792	NA
1	3	1	8	2/64	156	2	DD	SS	158	60	14.5	4	1	2	45.8	0.76	0.926923076923077	NA
1	3	1	8	2/130	205	2	DD	SS	159	53.5	13.5	4	1	2	50.1	0.81	0.926094890510949	NA
1	3	1	8	3/27	231	3	FF	LL	160	56.5	15	3	1	1	40.2	0.87	0.912032355915066	NA
1	3	2	9	4/12	329	4	FF	LL	161	55.6	19.5	3	1	2	52.8	0.84	0.921274601686973	NA
1	3	2	9	4/6	325	4	FF	LL	162	60.4	19	3	1	1	60.2	0.99	0.925731432858215	NA
1	3	2	9	2/134	209	2	DD	SS	163	NA	NA	NA	NA	NA	NA	NA	NA	NA
1	3	2	9	3/53	245	3	FF	LL	164	62.6	15	3	1	3	55.2	1.04	0.925501432664756	NA
1	3	2	9	2/71	163	2	DD	SS	165	44.5	20.5	4	1	2	51.3	1.13	0.929020100502512	NA
1	3	2	9	7/72	585	7	DF	SL	166	49.6	14.5	3	1	2	41.7	0.55	0.935064935064935	NA
1	3	2	9	2/107	186	2	DD	SS	167	32.2	11.5	4	1	2	27	0.15	0.958333333333333	NA
1	3	2	9	6/17	437	6	DF	SL	168	69.4	20.5	3	1	1	54.9	1.01	0.927180966113915	NA
1	3	2	9	3/14	222	3	FF	LL	169	54.8	17	3	1	2	57.9	0.77	0.92948717948718	NA
1	3	2	9	1/40	35	1	DD	PS	170	60.2	18.5	3	1	2	49.9	0.83	0.928694158075601	NA
1	3	2	9	1/51	43	1	DD	PS	171	59.2	18.5	3	1	2	44.5	0.79	0.935457516339869	NA
1	3	2	9	7/56	572	7	DF	SL	172	62.5	22.5	4	1	1	54.7	1.36	0.924360400444939	NA
1	3	2	9	4/43	356	4	FF	LL	173	57.2	20.5	4	1	2	54.6	1.06	0.931168831168831	NA
1	3	2	9	4/97	394	4	FF	LL	174	51.2	16.5	3	1	1	58.9	0.65	0.939138576779026	NA
1	3	2	9	1/44	39	1	DD	PS	175	61.8	20	4	1	1	52.8	1.1	0.92772667542707	NA
1	3	2	9	6/139	519	6	DF	SL	176	71.2	21.5	3	1	1	56.5	1.08	0.910743801652893	NA
1	3	2	9	6/53	461	6	DF	SL	177	58	19	3	1	1	55.2	0.65	0.929193899782135	NA
1	3	2	9	3/109	286	3	FF	LL	178	65.5	23	3	1	1	51.6	1.21	0.920551543007223	NA
1	3	2	9	4/125	415	4	FF	LL	179	61.6	25.5	4	1	1	56.5	1.08	0.92908732764281	NA
1	3	2	9	6/149	529	6	DF	SL	180	61.8	21.5	3	2	1	55.2	0.89	0.920888888888889	NA
1	3	2	10	3/151	313	3	FF	LL	181	58.9	20.5	3	1	2	50.5	0.9	0.916666666666667	NA
1	3	2	10	2/123	199	2	DD	SS	182	53.4	18.5	3	1	4	40.1	1.34	0.920285544318858	NA
1	3	2	10	862	E862	E	F	L	183	60	20	3	1	2	59	0.89	0.929365079365079	NA
1	3	2	10	2/127	202	2	DD	SS	184	49	19.5	3	1	1	47.3	1.27	0.918275418275418	NA
1	3	2	10	1/54	46	1	DD	PS	185	61.6	24	4	1	3	38.7	1.37	0.915847665847666	NA
1	3	2	10	3/77	259	3	FF	LL	186	68.9	17.5	3	1	2	48.2	0.95	0.928301886792453	NA
1	3	2	10	1/89	74	1	DD	PS	187	69.1	20	3	1	2	41.2	0.98	0.918536990856193	NA
1	3	2	10	7/76	589	7	DF	SL	188	56.5	19	3	1	2	47.6	1.01	0.918152350081037	NA
1	3	2	10	4/46	358	4	FF	LL	189	63.5	21.5	3	1	2	58.1	0.92	0.929230769230769	NA
1	3	2	10	6/122	508	6	DF	SL	190	52.5	17.5	3	1	2	49.7	0.58	0.926952141057935	NA
1	3	2	10	6/34	449	6	DF	SL	191	58.7	15	3	1	2	59.5	0.58	0.9275	NA
1	3	2	10	869	E869	E	D	P	192	66.8	19.5	4	1	2	47.4	1.24	0.920918367346939	NA
1	3	2	10	1/98	81	1	DD	PS	193	NA	NA	NA	NA	4	NA	NA	NA	NA
1	3	2	10	1/125	102	1	DD	PS	194	64.3	22	3	1	2	41.9	0.9	0.926650366748166	NA
1	3	2	10	3/89	269	3	FF	LL	195	42	14	3	1	2	49.3	0.46	0.929230769230769	NA
1	3	2	10	4/22	337	4	FF	LL	196	57.8	17	3	1	2	62.5	0.7	0.925611052072264	NA
1	3	2	10	4/13	330	4	FF	LL	197	59.1	21	4	1	2	53	1.24	0.916722632639355	NA
1	3	2	10	1/5	4	1	DD	PS	198	65	21	3	1	2	44.7	1.12	0.924221921515562	NA
1	3	2	10	1/63	55	1	DD	PS	199	60.4	18	3	1	1	46.9	0.88	0.92057761732852	NA
1	3	2	10	2/59	152	2	DD	SS	200	NA	NA	NA	NA	NA	NA	NA	NA	NA
1	3	2	11	4/78	383	4	FF	LL	201	59.2	18.5	3	1	3	56	0.9	0.92320819112628	NA
1	3	2	11	2/131	206	2	DD	SS	202	51.6	19	4	1	1	44.1	1.03	0.931788079470199	NA
1	3	2	11	1/39	34	1	DD	PS	203	71.7	27	4	1	2	41.2	1.37	0.927243759957515	NA
1	3	2	11	3/149	311	3	FF	LL	204	66.9	27	4	1	2	47.6	1.52	0.916114790286976	NA
1	3	2	11	4/28	343	4	FF	LL	205	72.7	22	4	1	1	51.6	1.54	0.916891527253103	NA
1	3	2	11	1/21	19	1	DD	PS	206	66	21.5	4	1	1	50.2	1.28	0.919446192573946	NA
1	3	2	11	2/86	171	2	DD	SS	207	50.9	19.5	4	1	1	45	1.3	0.92545871559633	NA
1	3	2	11	4/34	349	4	FF	LL	208	65	21.5	3	1	5	47.5	1.35	0.921465968586387	NA
1	3	2	11	3/114	287	3	FF	LL	209	68.6	20	3	1	2	54.6	0.96	0.909604519774011	NA
1	3	2	11	7/15	544	7	DF	SL	210	67.3	21.5	3	1	1	47.5	1.19	0.915422885572139	NA
1	3	2	11	6/78	474	6	DF	SL	211	66.1	23	3	1	3	49.9	0.79	0.917879417879418	NA
1	3	2	11	4/141	422	4	FF	LL	212	72.2	24	4	1	2	48.6	1.48	0.912009512485137	NA
1	3	2	11	3/62	249	3	FF	LL	213	61	18	3	1	2	51.4	0.79	0.924038461538461	NA
1	3	2	11	7/38	561	7	DF	SL	214	51.7	19.5	4	1	2	43.6	1.07	0.92590027700831	NA
1	3	2	11	6/79	475	6	DF	SL	215	64.5	24.5	4	1	1	48	1.03	0.927719298245614	NA
1	3	2	11	4/7	326	4	FF	LL	216	69.8	22	4	1	2	49.8	1.44	0.917478510028653	NA
1	3	2	11	1/24	22	1	DD	PS	217	59.5	22	4	1	2	48	1.48	0.906683480453972	NA
1	3	2	11	3/157	318	3	FF	LL	218	69	27.5	3	1	2	58.3	1.25	0.916666666666667	NA
1	3	2	11	2/111	189	2	DD	SS	219	58	23	4	1	3	47.2	1.21	0.924232936756418	NA
1	3	2	11	866	E866	E	F	L	220	41.1	14	3	1	2	50.3	0.25	0.934383202099738	NA
1	3	2	12	4/26	341	4	FF	LL	221	61.3	23	4	1	2	55.4	1.06	0.926439972241499	NA
1	3	2	12	2/62	154	2	DD	SS	222	52.2	20	4	1	1	42.9	1.56	0.916622127204703	NA
1	3	2	12	4/74	380	4	FF	LL	223	68.5	24	3	1	2	53.2	1.22	0.907575757575757	NA
1	3	2	12	4/103	398	4	FF	LL	224	61.5	22	3	1	4	52.9	1.36	0.905817174515235	NA
1	3	2	12	3/90	270	3	FF	LL	225	70.5	24.5	3	1	3	50.5	1.21	0.909836065573771	NA
1	3	2	12	3/46	240	3	FF	LL	226	75.4	27.5	3	1	2	58	1.3	0.910714285714286	NA
1	3	2	12	1/11	9	1	DD	PS	227	NA	NA	NA	NA	NA	NA	NA	NA	NA
1	3	2	12	6/112	503	6	DF	SL	228	60.2	16.5	3	1	2	51.3	0.64	0.921855921855922	NA
1	3	2	12	3/102	281	3	FF	LL	229	72.7	22	3	1	2	51.1	1.03	0.920585967617579	NA
1	3	2	12	2/76	166	2	DD	SS	230	57.4	22.5	3	1	3	43.6	1.59	0.928151830094894	NA
1	3	2	12	2/11	117	2	DD	SS	231	54.7	23	4	1	2	51	1.08	0.929180327868852	NA
1	3	2	12	1/119	98	1	DD	PS	232	66.6	20.5	4	2	3	40.7	1.16	0.917378917378917	NA
1	3	2	12	1/22	20	1	DD	PS	233	65.8	21.5	3	1	2	53.7	1.14	0.914091936699322	NA
1	3	2	12	1/77	66	1	DD	PS	234	62.1	23.5	4	1	2	52.7	1.19	0.917704011065007	NA
1	3	2	12	4/68	376	4	FF	LL	235	65.1	22.5	3	1	4	54	1.01	0.928165007112376	NA
1	3	2	12	3/115	288	3	FF	LL	236	74.4	20	3	1	1	51.9	1.37	0.914641744548287	NA
1	3	2	12	4/106	401	4	FF	LL	237	62.5	21.5	4	1	4	50.3	0.76	0.926923076923077	NA
1	3	2	12	1/70	62	1	DD	PS	238	64.7	19	4	1	4	39.8	0.95	0.926070038910506	NA
1	3	2	12	4/57	367	4	FF	LL	239	80.7	24.5	4	2	5	54.1	1.77	0.905398182789952	NA
1	3	2	12	3/95	275	3	FF	LL	240	59.2	17.5	3	1	3	53.8	0.79	0.927919708029197	NA
1	3	2	13	1/121	100	1	DD	PS	241	60.4	20.5	3	1	3	54.4	1.75	0.915743861338469	NA
1	3	2	13	4/90	390	4	FF	LL	242	63.4	17.5	4	1	3	56.3	0.98	0.928985507246377	NA
1	3	2	13	6/101	496	6	DF	SL	243	71.5	21	3	1	2	59.8	1.08	0.931297709923664	NA
1	3	2	13	2/23	127	2	DD	SS	244	45.1	19.5	5	1	3	36.8	1.35	0.921602787456446	NA
1	3	2	13	1/127	104	1	DD	PS	245	71.2	23	4	1	1	44.8	1.04	0.928473177441541	NA
1	3	2	13	3/57	246	3	FF	LL	246	61.8	22	3	1	2	56.8	0.82	0.928007023705004	NA
1	3	2	13	1/34	29	1	DD	PS	247	71.5	25	4	1	3	45	1.25	0.923453766074709	NA
1	3	2	13	1/19	17	1	DD	PS	248	66.9	19.5	3	1	2	44.3	1.14	0.927893738140417	NA
1	3	2	13	6/102	497	6	DF	SL	249	61	25.5	4	1	1	53.9	1.41	0.931586608442504	NA
1	3	2	13	7/78	591	7	DF	SL	250	27.8	6.5	3	1	2	41.7	0.13	0.94273127753304	NA
1	3	2	13	6/83	478	6	DF	SL	251	61.5	21	4	1	1	56.3	1.1	0.929891650732951	NA
1	3	2	13	2/115	192	2	DD	SS	252	54	20.5	4	1	3	45.3	1.36	0.920884235020361	NA
1	3	2	13	4/112	405	4	FF	LL	253	24.5	5.5	2	1	NA	NA	0.04	0.969230769230769	NA
1	3	2	13	3/10	221	3	FF	LL	254	59.1	21	4	1	1	55.4	0.77	0.930190389845875	NA
1	3	2	13	7/27	553	7	DF	SL	255	68.4	26.5	4	1	2	55.1	1.54	0.926596758817922	NA
1	3	2	13	7/54	570	7	DF	SL	256	61.3	24	4	1	1	47.2	1.04	0.927119831814997	NA
1	3	2	13	6/57	466	6	DF	SL	257	58.2	15.5	3	1	1	52.9	0.62	0.927570093457944	NA
1	3	2	13	4/3	323	4	FF	LL	258	76.4	23	4	1	4	45.6	1.5	0.9185667752443	NA
1	3	2	13	2/139	212	2	DD	SS	259	52.3	20	4	1	2	46.4	0.84	0.936267071320182	NA
1	3	2	13	4/49	361	4	FF	LL	260	75.1	24.5	3	1	5	46.7	1.22	0.920624593363696	NA
1	3	2	14	2/16	121	2	DD	SS	261	54.9	21.5	4	1	2	43.3	0.99	0.927259368111683	NA
1	3	2	14	2/104	184	2	DD	SS	262	53.7	21.5	4	1	3	46.6	1.06	0.929333333333333	NA
1	3	2	14	4/14	331	4	FF	LL	263	60.1	19.5	4	1	2	52.4	1.23	0.926126126126126	NA
1	3	2	14	3/104	283	3	FF	LL	264	52.8	16	3	1	3	52.9	0.69	0.920323325635104	NA
1	3	2	14	4/73	360	4	FF	LL	265	59.6	19.5	4	1	3	53.3	1.12	0.927461139896373	NA
1	3	2	14	1/95	78	1	DD	PS	266	53.2	19	4	1	2	42.3	1.18	0.920911528150134	NA
1	3	2	14	4/123	414	4	FF	LL	267	64.6	18.5	3	1	2	58.3	0.88	0.929768555466879	NA
1	3	2	14	7/59	575	7	DF	SL	268	71	26.5	3	1	2	47.7	1.18	0.925174381737476	NA
1	3	2	14	7/31	556	7	DF	SL	269	73.7	22	3	1	2	49.3	1.01	0.921278254091972	NA
1	3	2	14	2/18	123	2	DD	SS	270	58.8	18.5	3	1	3	49.6	0.72	0.935018050541516	NA
1	3	2	14	6/81	476	6	DF	SL	271	59.7	18	4	1	2	58.2	0.81	0.927158273381295	NA
1	3	2	14	6/143	523	6	DF	SL	272	59.5	19.5	3	1	2	52.3	0.6	0.934640522875817	NA
1	3	2	14	7/70	583	7	DF	SL	273	NA	NA	NA	9	9	NA	NA	NA	NA
1	3	2	14	7/58	574	7	DF	SL	274	40.7	11	3	1	3	44.8	0.4	0.936204146730462	NA
1	3	2	14	6/145	525	6	DF	SL	275	63	20	3	1	1	61.6	0.83	0.933546837469976	NA
1	3	2	14	6/90	485	6	DF	SL	276	58.6	18.5	3	1	1	58.2	0.59	0.928398058252427	NA
1	3	2	14	1/12	10	1	DD	PS	277	NA	NA	NA	NA	NA	NA	NA	NA	NA
1	3	2	14	863	E863	E	D	S	278	53.5	17	4	2	3	45.7	0.82	0.93109243697479	NA
1	3	2	14	3/1	215	3	FF	LL	279	63	22	3	1	1	52.9	0.94	0.925984251968504	NA
1	3	2	14	7/28	554	7	DF	SL	280	65.2	18	3	1	3	47.8	0.95	0.91852487135506	NA
1	3	2	15	4/2	322	4	FF	LL	281	65.1	19	3	1	2	52	1.21	0.925354719309068	NA
1	3	2	15	3/43	238	3	FF	LL	282	72.7	23.5	3	1	3	53	1.29	0.920858895705521	NA
1	3	2	15	6/73	472	6	DF	SL	283	67.2	18	3	1	1	59.4	0.89	0.931114551083591	NA
1	3	2	15	2/102	183	2	DD	SS	284	61.6	21	4	1	1	49.8	1.21	0.92394720301697	NA
1	3	2	15	3/70	254	3	FF	LL	285	57.6	14	3	1	1	52.2	0.49	0.929597701149425	NA
1	3	2	15	1/66	58	1	DD	PS	286	63.7	19.5	3	1	1	47	0.63	0.930309734513274	NA
1	3	2	15	4/40	354	4	FF	LL	287	64	17	3	1	1	60.1	0.75	0.935787671232877	NA
1	3	2	15	3/99	279	3	FF	LL	288	62.1	20	3	1	3	47.8	1.05	0.915594855305466	NA
1	3	2	15	6/76	473	6	DF	SL	289	36.7	10.5	3	1	1	57	0.27	0.937209302325581	NA
1	3	2	15	3/81	262	3	FF	LL	290	62.7	18	3	1	2	57.7	0.8	0.92653810835629	NA
1	3	2	15	7/77	590	7	DF	SL	291	60	18.5	4	1	1	57.1	0.94	0.927469135802469	NA
1	3	2	15	6/144	524	6	DF	SL	292	67	20	3	1	1	59.1	0.67	0.920710059171598	NA
1	3	2	15	4/44	357	4	FF	LL	293	60	14	3	1	1	55.5	0.57	0.936666666666667	NA
1	3	2	15	2/66	158	2	DD	SS	294	64.6	15	4	1	1	52.2	0.52	0.936739659367397	NA
1	3	2	15	1/30	27	1	DD	PS	295	69	20	3	1	3	45.2	0.98	0.929749103942652	NA
1	3	2	15	6/62	468	6	DF	SL	296	66.5	24.5	4	1	1	53.7	1.01	0.92377358490566	NA
1	3	2	15	2/54	149	2	DD	SS	297	55.8	20	4	1	2	52.3	1	0.931647300068353	NA
1	3	2	15	6/18	438	6	DF	SL	298	66.8	20	3	1	1	59.3	0.9	0.927184466019417	NA
1	3	2	15	6/38	450	6	DF	SL	299	60.5	15.5	3	1	1	45	0.59	0.926889714993804	NA
1	3	2	15	2/5	112	2	DD	SS	300	56.2	22	4	1	4	37.2	0.98	0.924846625766871	NA
1	3	2	16	4/65	373	4	FF	LL	301	64.6	19.5	3	1	2	53.2	0.81	0.932274247491639	NA
1	3	2	16	6/9	433	6	DF	SL	302	60.3	20.5	4	1	3	51.2	0.83	0.916414904330312	NA
1	3	2	16	1/20	18	1	DD	PS	303	54.8	19	4	1	1	43.6	0.84	0.931651749389748	NA
1	3	2	16	3/156	317	3	FF	LL	304	65	24	3	1	3	52.9	0.91	0.925531914893617	NA
1	3	2	16	2/52	148	2	DD	SS	305	66.4	21	4	1	2	59.5	0.85	0.933070866141732	NA
1	3	2	16	3/87	267	3	FF	LL	306	57.5	18.5	3	1	1	57.2	0.45	0.940159574468085	NA
1	3	2	16	7/9	539	7	DF	SL	307	65	22	3	1	1	54.4	0.9	0.928057553956835	NA
1	3	2	16	4/87	387	4	FF	LL	308	39.4	9	3	1	2	49.2	0.13	0.937799043062201	NA
1	3	2	16	1/114	94	1	DD	PS	309	61.2	22	4	1	2	43.6	1.37	0.925381263616558	NA
1	3	2	16	7/86	596	7	DF	SL	310	64.7	21	4	1	1	52.9	1.13	0.92312925170068	NA
1	3	2	16	2/61	153	2	DD	SS	311	56.5	17	3	1	2	53	0.76	0.927756653992395	NA
1	3	2	16	3/130	301	3	FF	LL	312	61.3	21.5	3	1	2	61.7	0.76	0.921649484536083	NA
1	3	2	16	2/81	169	2	DD	SS	313	62.6	18.5	3	1	2	55.1	0.94	0.928353658536585	NA
1	3	2	16	2/69	161	2	DD	SS	314	57.2	19.5	4	1	2	46.9	0.82	0.933495539334955	NA
1	3	2	16	1/42	37	1	DD	PS	315	57.1	16.5	3	1	2	47.4	0.76	0.931777378815081	NA
1	3	2	16	2/91	175	2	DD	SS	316	59.9	18	4	1	1	50.4	0.79	0.928247048138056	NA
1	3	2	16	867	E867	E	D	S	317	60.1	19	3	1	2	49.2	0.66	0.919610231425091	NA
1	3	2	16	7/43	563	7	DF	SL	318	76	21.5	3	1	2	50.3	1.35	0.909213180901143	NA
1	3	2	16	4/67	375	4	FF	LL	319	73.9	17.5	3	1	2	59.5	1.01	0.922723794950268	NA
1	3	2	16	2/45	143	2	DD	SS	320	57.1	21.5	4	1	2	45.1	1.18	0.924600638977636	NA
1	3	3	17	2/120	196	2	DD	SS	321	63	15.5	4	2	2	55.1	0.94	0.926734216679657	NA
1	3	3	17	1/126	103	1	DD	PS	322	60	16	4	1	1	42.6	0.74	0.930320150659134	NA
1	3	3	17	2/119	195	2	DD	SS	323	60	16	4	1	1	45.3	0.99	0.925898203592814	NA
1	3	3	17	3/38	235	3	FF	LL	324	77.5	18.5	4	1	2	48.9	1.08	0.911692559280458	NA
1	3	3	17	1/14	12	1	DD	PS	325	69.2	17.5	3	1	3	45.1	0.87	0.931603773584906	NA
1	3	3	17	4/75	381	4	FF	LL	326	59	16	3	1	2	50.3	0.41	0.941843971631206	NA
1	3	3	17	869	E869	E	D	P	327	76.2	19	3	1	1	46.9	1.08	0.927662424648359	NA
1	3	3	17	6/133	515	6	DF	SL	328	60.1	16.5	3	1	2	52.1	0.61	0.92789598108747	NA
1	3	3	17	864	E864	E	F	L	329	62.1	18.5	3	1	2	49.5	0.97	0.926179604261796	NA
1	3	3	17	4/53	363	4	FF	LL	330	66	19.5	3	1	2	57.4	0.69	0.926595744680851	NA
1	3	3	17	7/66	579	7	DF	SL	331	32.9	9	3	1	2	46.1	0.27	0.912903225806452	NA
1	3	3	17	1/129	105	1	DD	PS	332	66.4	17	4	1	1	41.2	0.86	0.92962356792144	NA
1	3	3	17	7/20	548	7	DF	SL	333	52.6	13	3	1	1	48.4	0.45	0.923986486486486	NA
1	3	3	17	1/3	2	1	DD	PS	334	71.6	19.5	3	1	1	51.3	0.95	0.923572003218021	NA
1	3	3	17	3/66	252	3	FF	LL	335	41.6	12.5	3	1	2	53.4	0.34	0.924778761061947	NA
1	3	3	17	2/74	165	2	DD	SS	336	56.6	15	4	1	1	51.6	0.87	0.927318295739348	NA
1	3	3	17	6/152	531	6	DF	SL	337	54.7	15	3	1	1	48.7	0.53	0.928571428571428	NA
1	3	3	17	3/107	285	3	FF	LL	338	54.9	14.5	3	1	1	55.9	0.6	0.915134370579915	NA
1	3	3	17	1/48	41	1	DD	PS	339	69.1	16.5	3	1	2	45.2	0.92	0.917117117117117	NA
1	3	3	17	2/15	120	2	DD	SS	340	57	14	4	1	2	47.8	0.69	0.927672955974843	NA
1	3	3	18	2/28	132	2	DD	SS	341	49.3	15	4	1	2	46.5	0.97	0.9224	NA
1	3	3	18	3/118	291	3	FF	LL	342	65.7	16	3	1	2	55.4	0.91	0.921212121212121	NA
1	3	3	18	7/51	569	7	DF	SL	343	32	9	4	4	2	46.4	0.32	0.929359823399558	NA
1	3	3	18	6/40	451	6	DF	SL	344	NA	NA	NA	NA	NA	NA	NA	NA	NA
1	3	3	18	6/28	446	6	DF	SL	345	56.8	15	4	1	2	47.9	0.66	0.925759280089989	NA
1	3	3	18	1/41	36	1	DD	PS	346	62	17	4	1	1	43.4	1.1	0.913657770800628	NA
1	3	3	18	7/35	559	7	DF	SL	347	69.2	17	3	1	1	50.1	1.03	0.923872875092387	NA
1	3	3	18	863	E863	E	D	S	348	64	16	4	1	2	45.6	1.5	0.917491749174917	NA
1	3	3	18	6/100	495	6	DF	SL	349	72.5	16.5	3	1	1	55.8	1.22	0.920209287115762	NA
1	3	3	18	2/88	172	2	DD	SS	350	51.5	14	4	1	1	45.6	0.71	0.933018867924528	NA
1	3	3	18	6/2	428	6	DF	SL	351	64.7	16.5	4	1	1	62.9	0.89	0.929477020602219	NA
1	3	3	18	2/70	162	2	DD	SS	352	51	13.5	4	1	1	52.5	0.71	0.933081998114986	NA
1	3	3	18	3/131	302	3	FF	LL	353	68.2	18	4	1	1	47.4	0.81	0.925069380203515	NA
1	3	3	18	6/142	522	6	DF	SL	354	60.4	15.5	3	1	1	58.2	0.58	0.925831202046036	NA
1	3	3	18	7/47	567	7	DF	SL	355	46.8	13	3	1	2	44.3	1.01	0.914983164983165	NA
1	3	3	18	6/124	510	6	DF	SL	356	52	14	3	1	1	45.6	0.3	0.93801652892562	NA
1	3	3	18	4/83	385	4	FF	LL	357	64.7	16	4	1	1	52.7	1.07	0.917374517374517	NA
1	3	3	18	7/74	587	7	DF	SL	358	54.8	16	3	1	2	47.8	0.54	0.933415536374846	NA
1	3	3	18	868	E868	E	D	S	359	53.7	15.5	4	1	2	50	0.87	0.927860696517413	NA
1	3	3	18	1/65	57	1	DD	PS	360	61.1	17	4	1	2	51	0.85	0.924444444444445	NA
1	3	3	19	3/159	320	3	FF	LL	361	52.2	12	4	1	3	43.2	0.61	0.914685314685315	NA
1	3	3	19	6/154	532	6	DF	SL	362	38.7	11	4	1	2	46.7	0.16	0.936	NA
1	3	3	19	2/129	204	2	DD	SS	363	50.6	17	4	1	2	45.9	0.9	0.929906542056075	NA
1	3	3	19	1/60	52	1	DD	PS	364	66.6	16.5	4	1	1	37.1	1.18	0.921280853902602	NA
1	3	3	19	868	E868	E	D	S	365	48.8	16.5	4	1	2	40.8	0.85	0.925764192139738	NA
1	3	3	19	6/49	457	6	DF	SL	366	35	12.5	3	1	1	38.6	0.4	0.893048128342246	NA
1	3	3	19	2/90	174	2	DD	SS	367	59	16	4	1	2	47.4	0.92	0.928012519561815	NA
1	3	3	19	3/152	314	3	FF	LL	368	65.3	16	3	1	1	52.9	0.68	0.922018348623853	NA
1	3	3	19	1/43	38	1	DD	PS	369	NA	NA	NA	NA	NA	NA	NA	NA	NA
1	3	3	19	1/115	95	1	DD	PS	370	63.5	20	4	1	2	53.7	0.93	0.931060044477391	NA
1	3	3	19	6/1	427	6	DF	SL	371	54.6	13	3	1	1	46.8	0.53	0.931168831168831	NA
1	3	3	19	7/5	536	7	DF	SL	372	27	9.5	3	1	2	35.4	0.52	0.936507936507937	NA
1	3	3	19	4/111	404	4	FF	LL	373	45.8	13	4	1	2	49.2	0.36	0.938983050847458	NA
1	3	3	19	6/4	430	6	DF	SL	374	58.5	14	3	1	1	56.3	0.58	0.929526123936817	NA
1	3	3	19	6/82	477	6	DF	SL	375	56.5	16	3	1	1	50.5	0.58	0.932322053675613	NA
1	3	3	19	6/96	491	6	DF	SL	376	49.2	14.5	3	1	1	61.6	0.39	0.936065573770492	NA
1	3	3	19	7/69	582	7	DF	SL	377	70	18.5	3	1	1	48.4	1.23	0.914046121593291	NA
1	3	3	19	4/145	426	4	FF	LL	378	49.1	12	3	1	2	59	0.45	0.934306569343066	NA
1	3	3	19	4/88	388	4	FF	LL	379	57.7	13	4	1	2	42.5	0.55	0.935294117647059	NA
1	3	3	19	2/114	191	2	DD	SS	380	50	14.5	4	1	2	49.6	0.69	0.931068931068931	NA
1	3	3	20	6/130	513	6	DF	SL	381	52.8	12	3	1	2	56.3	0.52	0.928864569083447	NA
1	3	3	20	6/13	436	6	DF	SL	382	64	18.5	4	1	1	57.6	1	0.923838537699924	NA
1	3	3	20	3/3	217	3	FF	LL	383	58.7	15.5	3	1	1	57.4	0.65	0.93010752688172	NA
1	3	3	20	7/61	597	7	DF	SL	384	56	18	4	1	2	62.9	0.95	0.929941002949853	NA
1	3	3	20	1/73	64	1	DD	PS	385	71.1	16.5	3	1	2	53	1.05	0.925373134328358	NA
1	3	3	20	863	E863	E	D	S	386	54	13	4	1	3	45.4	0.85	0.928330522765599	NA
1	3	3	20	4/122	413	4	FF	LL	387	49.4	15	3	1	1	52.4	0.51	0.929362880886427	NA
1	3	3	20	3/83	263	3	FF	LL	388	66.5	19	4	1	2	54.3	1.14	0.924	NA
1	3	3	20	3/132	303	3	FF	LL	389	55.6	16	3	1	2	52.8	0.63	0.929213483146067	NA
1	3	3	20	4/89	389	4	FF	LL	390	57.8	16.5	4	1	2	60.6	0.78	0.922848664688427	NA
1	3	3	20	1/62	54	1	DD	PS	391	57.5	16.5	4	1	1	48.7	0.9	0.922010398613518	NA
1	3	3	20	2/13	118	2	DD	SS	392	54	14	4	2	1	52.3	0.62	0.928980526918671	NA
1	3	3	20	6/99	494	6	DF	SL	393	31	10.5	3	1	2	45.2	0.3	0.906542056074766	NA
1	3	3	20	7/41	562	7	DF	SL	394	36.7	9.5	4	1	2	52.7	0.38	0.927063339731286	NA
1	3	3	20	1/55	47	1	DD	PS	395	67.7	17	4	1	1	52.7	0.82	0.919765166340509	NA
1	3	3	20	865	E865	E	F	L	396	59.4	16	3	1	2	50.6	0.78	0.918324607329843	NA
1	3	3	20	6/147	527	6	DF	SL	397	55.7	16	4	1	1	54.2	0.83	0.923148148148148	NA
1	3	3	20	2/2	109	2	DD	SS	398	50.8	13	4	1	2	47.1	0.91	0.921888412017167	NA
1	3	3	20	4/20	335	4	FF	LL	399	61.5	15.5	3	1	2	52.2	0.78	0.926415094339623	NA
1	3	3	20	862	E862	E	F	L	400	76.4	18	4	1	2	57.1	1.59	0.909246575342466	NA
1	3	3	21	1/49	42	1	DD	PS	401	70.2	16.5	3	1	2	46.3	1.09	0.915109034267913	NA
1	3	3	21	3/119	292	3	FF	LL	402	51.5	14	3	1	1	58.1	0.69	0.921412300683371	NA
1	3	3	21	2/106	185	2	DD	SS	403	NA	NA	NA	NA	NA	NA	NA	NA	NA
1	3	3	21	3/126	298	3	FF	LL	404	50	12.5	3	1	2	45.4	0.45	0.926470588235294	NA
1	3	3	21	1/116	96	1	DD	PS	405	65	14.5	4	1	1	44.1	0.83	0.92177191328935	NA
1	3	3	21	4/93	392	4	FF	LL	406	68	18.5	3	1	1	53.5	0.82	0.931150293870697	NA
1	3	3	21	3/148	310	3	FF	LL	407	59.9	17	3	1	2	51.6	0.59	0.925692695214106	NA
1	3	3	21	4/38	352	4	FF	LL	408	49.9	13.5	3	1	2	53.8	0.51	0.929264909847434	NA
1	3	3	21	4/133	417	4	FF	LL	409	60.9	14	3	1	2	55.2	0.54	0.918552036199095	NA
1	3	3	21	2/7	113	2	DD	SS	410	59.2	17	4	1	1	53.3	1.05	0.934984520123839	NA
1	3	3	21	866	E866	E	F	L	411	51.3	14	3	1	2	56.5	0.43	0.927364864864865	NA
1	3	3	21	6/12	435	6	DF	SL	412	63.2	15.5	3	1	1	65.2	0.81	0.916235780765253	NA
1	3	3	21	4/4	324	4	FF	LL	413	65.8	20.5	3	1	1	60.7	0.83	0.923713235294118	NA
1	3	3	21	3/124	296	3	FF	LL	414	51.1	13.5	3	1	1	53	0.49	0.914335664335664	NA
1	3	3	21	4/24	339	4	FF	LL	415	57.8	15	3	1	1	59.3	0.69	0.928939237899073	NA
1	3	3	21	1/83	71	1	DD	PS	416	70.6	19	4	1	2	43.9	1.12	0.919540229885058	NA
1	3	3	21	4/84	386	4	FF	LL	417	60.3	15	3	1	2	48.8	0.57	0.924702774108322	NA
1	3	3	21	1/37	32	1	DD	PS	418	62.8	20	4	1	2	42.7	0.86	0.924693520140105	NA
1	3	3	21	3/105	284	3	FF	LL	419	50.7	13.5	3	1	2	54.5	0.44	0.92057761732852	NA
1	3	3	21	4/109	402	4	FF	LL	420	66.2	16.5	3	1	2	54.4	0.93	0.919550173010381	NA
1	3	3	22	4/54	364	4	FF	LL	421	75.5	22.5	4	1	2	49.7	1.49	0.90337224383917	NA
1	3	3	22	3/60	247	3	FF	LL	422	72	24	4	2	2	54.5	0.98	0.919540229885057	NA
1	3	3	22	6/93	488	6	DF	SL	423	55.2	22.5	4	1	1	49.8	1.07	0.92706203135651	NA
1	3	3	22	2/95	178	2	DD	SS	424	59.8	23	4	2	2	45.4	1.32	0.925591882750845	NA
1	3	3	22	3/26	230	3	FF	LL	425	87.8	23.5	3	1	1	55.9	1	0.923488905891354	NA
1	3	3	22	6/51	459	6	DF	SL	426	67.5	21.5	3	1	1	52.4	0.67	0.924036281179138	NA
1	3	3	22	7/92	600	7	DF	SL	427	64.1	23	4	1	1	47.2	1.2	0.923664122137405	NA
1	3	3	22	2/136	210	2	DD	SS	428	56.1	14.5	3	1	1	49.4	0.78	0.930419268510259	NA
1	3	3	22	3/103	282	3	FF	LL	429	61.3	19.5	3	1	1	52	0.72	0.918918918918919	NA
1	3	3	22	2/47	145	2	DD	SS	430	53	18	4	3	1	54.5	0.66	0.929260450160772	NA
1	3	3	22	2/140	213	2	DD	SS	431	46.2	17.5	4	1	1	49	0.67	0.935265700483092	NA
1	3	3	22	1/120	99	1	DD	PS	432	75.5	21.5	3	1	2	47.9	0.93	0.930648769574944	NA
1	3	3	22	1/130	106	1	DD	PS	433	65.1	24.5	4	1	1	46.3	0.92	0.931394481730052	NA
1	3	3	22	4/117	410	4	FF	LL	434	72.6	20	3	1	1	59.1	0.73	0.932156133828996	NA
1	3	3	22	3/61	248	3	FF	LL	435	55.9	21	3	1	2	56.6	0.59	0.931791907514451	NA
1	3	3	22	2/37	139	2	DD	SS	436	50.6	20	4	1	2	45.1	0.81	0.925688073394495	NA
1	3	3	22	1/92	76	1	DD	PS	437	61.3	20.5	4	1	1	45.6	0.83	0.919103313840156	NA
1	3	3	22	6/20	440	6	DF	SL	438	64.8	22	3	1	1	54.6	0.78	0.928896991795807	NA
1	3	3	22	2/85	170	2	DD	SS	439	55.2	21	4	1	1	46	0.86	0.922731356693621	NA
1	3	3	22	7/99	606	7	DF	SL	440	72.7	20.5	3	1	2	53	0.73	0.930009587727708	NA
1	3	3	23	1/102	85	1	DD	PS	441	65.6	20.5	3	1	2	38	0.92	0.923205342237062	NA
1	3	3	23	6/150	530	6	DF	SL	442	61.4	21	3	1	1	50.3	0.72	0.913565426170468	NA
1	3	3	23	1/117	97	1	DD	PS	443	56.9	25	4	1	2	43.6	1.25	0.929138321995465	NA
1	3	3	23	4/41	355	4	FF	LL	444	74.7	24.5	4	1	1	56.4	0.97	0.928041543026706	NA
1	3	3	23	4/72	379	4	FF	LL	445	63.3	15.5	3	1	2	58.9	0.74	0.914746543778802	NA
1	3	3	23	867	E867	E	D	S	446	58.9	22.5	4	1	2	44.4	0.68	0.929313929313929	NA
1	3	3	23	3/7	219	3	FF	LL	447	59.9	20.5	3	1	1	49.3	0.89	0.909183673469388	NA
1	3	3	23	6/19	439	6	DF	SL	448	NA	NA	NA	NA	NA	NA	NA	NA	NA
1	3	3	23	3/116	289	3	FF	LL	449	NA	NA	NA	1	3	NA	0.14	0.934883720930233	NA
1	3	3	23	6/117	505	6	DF	SL	450	70.7	22	3	1	1	52.9	0.82	0.924977127172919	NA
1	3	3	23	3/18	224	3	FF	LL	451	66.5	26	4	1	1	43.9	1.33	0.902133922001472	NA
1	3	3	23	7/85	595	7	DF	SL	452	47.1	18	3	1	2	46.1	0.45	0.922813036020583	NA
1	3	3	23	4/8	327	4	FF	LL	453	65.8	21.5	4	1	1	51.1	0.91	0.905503634475597	NA
1	3	3	23	3/158	319	3	FF	LL	454	65.7	18.5	3	1	1	51.3	0.95	0.914798206278027	NA
1	3	3	23	2/50	146	2	DD	SS	455	49.5	19	4	1	2	48.8	0.59	0.934950385887541	NA
1	3	3	23	7/32	557	7	DF	SL	456	52.6	20	3	1	1	46.8	0.66	0.920193470374849	NA
1	3	3	23	6/91	486	6	DF	SL	457	69.2	18	3	1	1	57.7	0.72	0.920879120879121	NA
1	3	3	23	2/25	129	2	DD	SS	458	NA	NA	NA	1	2	NA	NA	NA	NA
1	3	3	23	7/13	543	7	DF	SL	459	45	17.5	3	1	1	45	0.48	0.915641476274165	NA
1	3	3	23	3/155	316	3	FF	LL	460	60.3	15.5	3	1	2	51.3	0.68	0.92046783625731	NA
1	3	3	24	1/2	1	1	DD	PS	461	66.2	20	4	1	1	47.9	1.07	0.921149594694178	NA
1	3	3	24	2/96	179	2	DD	SS	462	64	20	3	1	2	48.1	0.9	0.92741935483871	NA
1	3	3	24	1/36	31	1	DD	PS	463	70.3	17.5	3	1	2	49.4	1.01	0.914406779661017	NA
1	3	3	24	4/114	407	4	FF	LL	464	64.6	17.5	3	1	1	61.7	0.83	0.927384076990376	NA
1	3	3	24	1/15	13	1	DD	PS	465	61.5	21	4	1	2	49.4	0.84	0.922005571030641	NA
1	3	3	24	3/45	239	3	FF	LL	466	37.8	12	2	1	2	56.5	0.36	0.929133858267716	NA
1	3	3	24	4/70	378	4	FF	LL	467	76.6	17.5	3	1	1	50	1.06	0.927397260273973	NA
1	3	3	24	6/46	455	6	DF	SL	468	43.4	11.5	3	1	2	41.3	0.21	0.919230769230769	NA
1	3	3	24	3/67	253	3	FF	LL	469	68.2	21	3	1	1	59.7	0.8	0.919597989949749	NA
1	3	3	24	4/32	347	4	FF	LL	470	70.8	28	3	1	1	57.4	0.86	0.926243567753002	NA
1	3	3	24	1/58	50	1	DD	PS	471	61.6	19	3	1	1	51.9	0.79	0.927054478301016	NA
1	3	3	24	1/18	16	1	DD	PS	472	53	13.5	3	1	2	42.1	0.54	0.918918918918919	NA
1	3	3	24	865	E865	E	F	L	473	70.2	21	3	1	2	51.5	0.95	0.913949275362319	NA
1	3	3	24	864	E864	E	F	L	474	60.5	21	3	1	2	51.9	0.89	0.91989198919892	NA
1	3	3	24	6/41	452	6	DF	SL	475	64.4	20	3	1	2	48.5	0.64	0.9375	NA
1	3	3	24	1/109	89	1	DD	PS	476	64.9	17.5	3	1	2	46.2	0.62	0.931111111111111	NA
1	3	3	24	6/55	463	6	DF	SL	477	64.1	21	4	1	1	57.3	0.61	0.928150765606596	NA
1	3	3	24	1/84	72	1	DD	PS	478	58.7	19	3	1	1	47.9	0.75	0.923312883435583	NA
1	3	3	24	3/78	260	3	FF	LL	479	63.5	21.5	3	1	2	51	0.5	0.925705794947994	NA
1	3	3	24	6/94	489	6	DF	SL	480	66.3	21	3	1	2	52.1	0.86	0.918017159199237	NA
1	3	4	25	2/39	141	2	DD	SS	481	59.1	22	4	1	1	45	1.35	0.921144859813084	NA
1	3	4	25	7/100	607	7	DF	SL	482	45.4	17.7	4	1	1	53.4	0.68	0.921478060046189	NA
1	3	4	25	7/26	552	7	DF	SL	483	73.8	19.4	3	1	2	52.4	1.4	0.918557300756254	NA
1	3	4	25	7/24	550	7	DF	SL	484	50.2	21	4	1	2	51.3	1.45	0.91747296528173	NA
1	3	4	25	2/110	188	2	DD	SS	485	49.2	18.4	3	1	1	48.2	0.66	0.929562433297759	NA
1	3	4	25	863	E863	E	D	S	486	48.1	13.5	3	1	3	47.5	0.59	0.932261768082664	NA
1	3	4	25	3/127	299	3	FF	LL	487	65.4	27.8	3	1	3	50	0.92	0.921165381319623	NA
1	3	4	25	868	E868	E	D	S	488	49.6	20.1	4	1	3	45	0.93	0.934965034965035	NA
1	3	4	25	3/41	226	3	FF	LL	489	57.4	20.2	3	1	1	58.5	0.86	0.92037037037037	NA
1	3	4	25	2/3	110	2	DD	SS	490	55.3	20.2	3	1	1	54.4	0.94	0.931034482758621	NA
1	3	4	25	2/132	207	2	DD	SS	491	55.6	22.7	4	1	2	54.9	1.13	0.922068965517241	NA
1	3	4	25	6/95	490	6	DF	SL	492	64.1	19	3	1	1	51.4	1.07	0.918320610687023	NA
1	3	4	25	3/85	265	3	FF	LL	493	61.5	22.2	3	1	2	44.3	0.7	0.928057553956835	NA
1	3	4	25	3/20	225	3	FF	LL	494	47	21	3	1	1	51.5	0.55	0.926174496644295	NA
1	3	4	25	7/90	598	7	DF	SL	495	58	15.8	3	1	2	54.4	0.93	0.917112299465241	NA
1	3	4	25	7/55	571	7	DF	SL	496	30.1	18.8	4	1	3	51.8	0.76	0.926570048309179	NA
1	3	4	25	865	E865	E	F	L	497	69	21.4	3	1	2	49.7	1.11	0.911270983213429	NA
1	3	4	25	865	E865	E	F	L	498	65.1	20	3	1	2	54.9	1.02	0.917940466613033	NA
1	3	4	25	6/106	499	6	DF	SL	499	73	23.5	3	1	1	53.6	1.04	0.919442292796282	NA
1	3	4	25	6/59	465	6	DF	SL	500	59	19.3	3	1	2	51.5	0.89	0.925833333333333	NA
1	3	4	26	6/103	568	6	DF	SL	501	61.6	22	4	1	1	53.6	1.07	0.918631178707224	NA
1	3	4	26	1/9	7	1	DD	PS	502	73.8	24.8	3	1	4	46.6	1.5	0.905243209096652	NA
1	3	4	26	3/52	244	3	FF	LL	503	67.6	23.1	3	1	1	56.3	1.14	0.917808219178082	NA
1	3	4	26	2/19	124	2	DD	SS	504	50.6	21.3	4	1	1	51.6	1.36	0.921523369878823	NA
1	3	4	26	4/135	419	4	FF	LL	505	56.4	18.5	3	1	2	53.4	0.57	0.938643702906351	NA
1	3	4	26	2/100	181	2	DD	SS	506	46.7	16.7	4	1	1	53.9	0.63	0.922318125770654	NA
1	3	4	26	2/89	173	2	DD	SS	507	52.4	20.8	4	1	1	48.5	1.2	0.927051671732523	NA
1	3	4	26	7/45	565	7	DF	SL	508	NA	NA	NA	NA	NA	NA	NA	NA	NA
1	3	4	26	7/25	551	7	DF	SL	509	58.5	20	3	1	3	56.5	0.85	0.930441898527005	NA
1	3	4	26	6/141	521	6	DF	SL	510	49.3	18.2	3	1	1	48.6	0.3	0.954954954954955	NA
1	3	4	26	2/65	157	2	DD	SS	511	60.2	24	4	1	1	50	1.16	0.94020618556701	NA
1	3	4	26	2/32	134	2	DD	SS	512	47.6	21.5	4	1	2	47.4	0.7	0.947955390334573	NA
1	3	4	26	2/55	150	2	DD	SS	513	56.2	20.3	4	1	2	46.8	0.79	0.942503639010189	NA
1	3	4	26	2/34	136	2	DD	SS	514	NA	NA	NA	NA	NA	NA	NA	NA	NA
1	3	4	26	2/108	187	2	DD	SS	515	58.1	20	4	1	2	49.6	1.07	0.930967741935484	NA
1	3	4	26	2/99	180	2	DD	SS	516	51.4	21.3	4	1	1	47	1	0.926686217008798	NA
1	3	4	26	6/108	501	6	DF	SL	517	56.7	21	3	1	1	51.5	0.79	0.923076923076923	NA
1	3	4	26	4/19	334	4	FF	LL	518	66	20.3	4	1	3	50.9	1.32	0.91008174386921	NA
1	3	4	26	2/14	119	2	DD	SS	519	67	23	4	1	4	49.6	1.36	0.912932138284251	NA
1	3	4	26	866	E866	E	F	L	520	51.8	18.8	3	1	1	56.5	0.4	0.929203539823009	NA
1	3	4	27	4/63	371	4	FF	LL	521	68.5	21.3	3	1	2	56.4	1.04	0.926812104152006	NA
1	3	4	27	7/96	604	7	DF	SL	522	58.7	26.5	4	1	3	48.9	1.9	0.91414369633981	NA
1	3	4	27	4/105	400	4	FF	LL	523	69.9	19	4	1	1	57.7	1.58	0.91280353200883	NA
1	3	4	27	6/97	492	6	DF	SL	524	59.3	22	4	1	3	53	1.2	0.916897506925208	NA
1	3	4	27	4/21	336	4	FF	LL	525	63.6	22.5	4	1	3	58.8	1.32	0.924268502581756	NA
1	3	4	27	3/137	307	3	FF	LL	526	62.4	21.4	3	1	2	45.5	0.91	0.912162162162162	NA
1	3	4	27	3/86	266	3	FF	LL	527	58	20	3	1	3	59.8	0.72	0.916279069767442	NA
1	3	4	27	1/10	8	1	DD	PS	528	56.6	18.2	4	1	1	47.2	1.26	0.912742382271468	NA
1	3	4	27	6/69	471	6	DF	SL	529	67.7	19	3	1	3	54.3	1.02	0.919494869771113	NA
1	3	4	27	6/84	479	6	DF	SL	530	65	17.5	3	1	2	56.1	0.78	0.918918918918919	NA
1	3	4	27	2/9	115	2	DD	SS	531	43.5	16	3	1	3	46.7	0.77	0.922535211267606	NA
1	3	4	27	6/6	432	6	DF	SL	532	46.7	21	4	1	2	51.6	0.97	0.920230263157895	NA
1	3	4	27	6/54	462	6	DF	SL	533	73.3	25.7	4	1	1	49.9	1.36	0.911169170476813	NA
1	3	4	27	6/64	469	6	DF	SL	534	47.8	14.3	4	1	3	49.5	0.69	0.920323325635104	NA
1	3	4	27	1/56	48	1	DD	PS	535	65.7	20.5	3	1	2	51.8	1.15	0.916058394160584	NA
1	3	4	27	7/34	558	7	DF	SL	536	58.9	21	3	1	3	48.1	1.07	0.914808917197452	NA
1	3	4	27	4/79	384	4	FF	LL	537	58.5	15.9	3	1	1	52.7	0.84	0.912681912681913	NA
1	3	4	27	7/1	533	7	DF	SL	538	61.6	19.4	4	1	2	52.8	1.05	0.918160561184723	NA
1	3	4	27	4/104	399	4	FF	LL	539	64.6	19.5	4	1	3	39.7	1.23	0.9149377593361	NA
1	3	4	27	1/80	69	1	DD	PS	540	31.2	19	4	1	2	45.1	0.61	0.925061425061425	NA
1	3	4	28	6/24	442	6	DF	SL	541	54.8	18	3	1	2	53.1	0.66	0.920673076923077	NA
1	3	4	28	7/67	580	7	DF	SL	542	44.6	23.3	4	1	1	57.6	1.02	0.927246790299572	NA
1	3	4	28	3/121	293	3	FF	LL	543	57.9	16	3	1	1	61.4	0.82	0.91937069813176	NA
1	3	4	28	7/36	560	7	DF	SL	544	58	26.5	4	1	1	51.7	1.73	0.899710144927536	NA
1	3	4	28	2/10	116	2	DD	SS	545	50.1	20	4	1	1	48.6	1.3	0.927374301675978	NA
1	3	4	28	864	E864	E	F	L	546	40.8	17	3	1	3	48.6	NA	NA	NA
1	3	4	28	867	E867	E	D	S	547	NA	NA	NA	NA	NA	NA	NA	NA	NA
1	3	4	28	4/30	345	4	FF	LL	548	46	20	3	1	2	57	0.82	0.923220973782771	NA
1	3	4	28	3/117	290	3	FF	LL	549	57	16.9	3	1	1	60.6	0.76	0.930971843778383	NA
1	3	4	28	3/91	271	3	FF	LL	550	47.5	20	3	1	2	58.7	0.61	0.93482905982906	NA
1	3	4	28	6/116	504	6	DF	SL	551	63	22	4	1	2	60.9	0.9	0.928514694201747	NA
1	3	4	28	3/29	232	3	FF	LL	552	54.8	20	3	1	1	54.2	1.12	0.931873479318735	NA
1	3	4	28	3/129	300	3	FF	LL	553	65.4	18.5	3	1	1	63.1	1.05	0.912427022518766	NA
1	3	4	28	6/135	516	6	DF	SL	554	50.6	16.7	3	1	1	56.1	0.67	0.928034371643394	NA
1	3	4	28	2/79	167	2	DD	SS	555	51.8	20.2	4	1	2	51.5	0.8	0.930915371329879	NA
1	3	4	28	4/121	412	4	FF	LL	556	61.5	22	3	1	1	59.1	0.65	0.926719278466742	NA
1	3	4	28	6/61	467	6	DF	SL	557	64.3	19.8	3	1	1	58.9	0.89	0.923010380622837	NA
1	3	4	28	4/143	424	4	FF	LL	558	58.5	17.5	4	1	2	59.4	0.93	0.91762621789194	NA
1	3	4	28	1/100	83	1	DD	PS	559	62.6	20	3	1	2	43.5	1.07	0.924594785059901	NA
1	3	4	28	1/113	93	1	DD	PS	560	60	21.5	4	1	3	44.5	1.43	0.915234143449911	NA
1	3	4	29	6/121	507	6	DF	SL	561	53.8	26	4	1	1	58.1	0.9	0.902702702702703	NA
1	3	4	29	1/101	84	1	DD	PS	562	70.5	30.5	4	1	2	49.4	1.69	0.911841418883672	NA
1	3	4	29	2/43	142	2	DD	SS	563	52	26	4	1	2	51.3	1.27	0.917532467532468	NA
1	3	4	29	2/72	164	2	DD	SS	564	60.5	27	4	1	2	42.7	1.66	0.905359179019384	NA
1	3	4	29	1/17	15	1	DD	PS	565	58.2	21.5	4	1	3	47.5	1	0.907663896583564	NA
1	3	4	29	6/104	498	6	DF	SL	566	63	24	3	1	2	49.5	0.93	0.940038684719536	NA
1	3	4	29	2/31	133	2	DD	SS	567	75	25	4	1	3	54.7	1.23	0.924539877300613	NA
1	3	4	29	7/68	581	7	DF	SL	568	67	30	3	1	3	41.4	1.42	0.911305434103685	NA
1	3	4	29	3/24	228	3	FF	LL	569	47.1	25	3	1	2	56.3	0.71	0.918949771689498	NA
1	3	4	29	3/143	308	3	FF	LL	570	48.5	18	4	1	2	63.2	0.6	0.913669064748202	NA
1	3	4	29	1/23	21	1	DD	PS	571	62.5	28	3	1	1	44.3	1.1	0.909762100082035	NA
1	3	4	29	869	E869	E	D	P	572	73	27.5	4	1	2	45.4	1.63	0.909745293466224	NA
1	3	4	29	2/1	108	2	DD	SS	573	52.1	25	4	1	2	49.2	1.2	0.917241379310345	NA
1	3	4	29	3/2	216	3	FF	LL	574	52	18	3	1	1	53.9	0.62	0.924205378973105	NA
1	3	4	29	1/72	63	1	DD	PS	575	63.5	27	4	1	2	40.3	1.26	0.921151439299124	NA
1	3	4	29	4/10	328	4	FF	LL	576	62	26	4	1	2	62.2	1	0.915682967959528	NA
1	3	4	29	7/93	601	7	DF	SL	577	NA	NA	NA	NA	NA	NA	NA	NA	NA
1	3	4	29	1/64	56	1	DD	PS	578	66	27	4	1	1	41.8	1.48	0.912009512485137	NA
1	3	4	29	1/61	53	1	DD	PS	579	NA	NA	NA	NA	NA	NA	NA	NA	NA
1	3	4	29	4/91	391	4	FF	LL	580	63.5	20.5	4	1	2	46.7	1.1	0.904430929626412	NA
1	3	4	30	1/79	68	1	DD	PS	581	58	26	4	1	3	42.2	1.55	0.910817031070196	NA
1	3	4	30	4/101	397	4	FF	LL	582	69	24.5	3	1	1	53.6	1.17	0.914096916299559	NA
1	3	4	30	2/20	125	2	DD	SS	583	54	24	4	1	4	45.7	1.19	0.922273024167211	NA
1	3	4	30	7/44	564	7	DF	SL	584	45	20	4	1	2	45.7	0.84	0.918762088974855	NA
1	3	4	30	4/127	416	4	FF	LL	585	60.5	23.5	3	1	1	53.7	1.24	0.913104414856342	NA
1	3	4	30	6/125	511	6	DF	SL	586	71	26.5	3	1	1	52.1	0.99	0.920096852300242	NA
1	3	4	30	2/33	135	2	DD	SS	587	54	27	4	1	2	45.1	1.12	0.926170072511536	NA
1	3	4	30	867	E867	E	D	S	588	50.5	19	3	1	1	49.3	0.48	0.926267281105991	NA
1	3	4	30	4/31	346	4	FF	LL	589	66.5	25	4	1	1	55.4	1.08	0.912621359223301	NA
1	3	4	30	1/110	90	1	DD	PS	590	69.5	23	3	2	1	52.9	1.07	0.919729932483121	NA
1	3	4	30	4/39	353	4	FF	LL	591	64.5	22.5	4	1	1	66	1.04	0.924801156905278	NA
1	3	4	30	3/100	280	3	FF	LL	592	53	24	3	1	3	58.1	0.66	0.924657534246575	NA
1	3	4	30	3/47	241	3	FF	LL	593	54	20	3	1	3	62.6	0.46	0.916211293260474	NA
1	3	4	30	4/98	395	4	FF	LL	594	70.2	24	3	1	2	64.7	0.98	0.913503971756399	NA
1	3	4	30	6/25	443	6	DF	SL	595	64	23	3	1	2	48.6	0.96	0.917383820998279	NA
1	3	4	30	7/46	566	7	DF	SL	596	70.5	29	4	1	1	50.4	1.58	0.907439953134153	NA
1	3	4	30	6/120	506	6	DF	SL	597	58	23	4	1	2	49	0.89	0.9128305582762	NA
1	3	4	30	7/18	547	7	DF	SL	598	69	24	3	1	2	47.8	0.95	0.917247386759582	NA
1	3	4	30	1/78	67	1	DD	PS	599	62.5	22	3	1	2	44.9	1.01	0.917618270799347	NA
1	3	4	30	4/55	365	4	FF	LL	600	71.5	24.5	4	1	2	49.8	1.32	0.905035971223022	NA
1	3	4	31	3/94	274	3	FF	LL	601	56	23	4	1	2	49.9	0.96	0.909689557855127	NA
1	3	4	31	1/38	33	1	DD	PS	602	64	26	4	1	1	46.2	1.35	0.922235023041475	NA
1	3	4	31	4/47	359	4	FF	LL	603	56.5	24.5	4	1	3	48.2	1.26	0.913993174061433	NA
1	3	4	31	3/42	237	3	FF	LL	604	67	26	3	1	4	50.2	1.45	0.901226158038147	NA
1	3	4	31	6/107	500	6	DF	SL	605	70.5	27	4	1	1	45.8	1.55	0.901712111604312	NA
1	3	4	31	4/56	366	4	FF	LL	606	NA	NA	NA	NA	NA	NA	NA	NA	NA
1	3	4	31	1/107	88	1	DD	PS	607	71	23	4	1	2	45.7	1.6	0.9155672823219	NA
1	3	4	31	3/123	295	3	FF	LL	608	72.2	27.5	3	1	1	57.3	1.54	0.907284768211921	NA
1	3	4	31	6/132	514	6	DF	SL	609	59.1	26	4	1	1	56.3	0.93	0.919827586206897	NA
1	3	4	31	1/99	82	1	DD	PS	610	53	21	4	1	2	47.7	1	0.920823436262866	NA
1	3	4	31	2/137	211	2	DD	SS	611	47.5	20	4	1	1	49.6	0.66	0.928648648648649	NA
1	3	4	31	4/115	408	4	FF	LL	612	75.6	25	3	1	2	56	1.18	0.915714285714286	NA
1	3	4	31	1/57	49	1	DD	PS	613	54	24.5	4	1	2	46.4	0.84	0.93126022913257	NA
1	3	4	31	7/103	608	7	DF	SL	614	60.7	22	4	1	4	50.4	1.19	0.919540229885057	NA
1	3	4	31	2/4	111	2	DD	SS	615	60	25.5	4	1	4	48.8	1.21	0.928061831153389	NA
1	3	4	31	7/84	594	7	DF	SL	616	62.2	26.5	4	1	1	53.6	1.1	0.932721712538226	NA
1	3	4	31	1/4	3	1	DD	PS	617	60	23.5	4	1	4	41.9	0.98	0.924731182795699	NA
1	3	4	31	3/76	258	3	FF	LL	618	54	16	3	1	3	54.2	0.46	0.924342105263158	NA
1	3	4	31	3/134	304	3	FF	LL	619	64	29	4	1	2	56.1	1.12	0.923601637107776	NA
1	3	4	31	4/96	393	4	FF	LL	620	61	28	4	1	1	46.8	1.09	0.913492063492063	NA
1	3	4	32	7/71	584	7	DF	SL	621	61.5	25	4	1	1	48.1	1.13	0.914393939393939	NA
1	3	4	32	4/134	418	4	FF	LL	622	51	23	3	1	2	59.6	0.77	0.91995841995842	NA
1	3	4	32	1/31	28	1	DD	PS	623	47.7	24.5	4	1	3	54	0.96	0.925925925925926	NA
1	3	4	32	3/88	268	3	FF	LL	624	62.7	24.5	3	1	1	55	1.06	0.918020108275329	NA
1	3	4	32	1/112	92	1	DD	PS	625	67.6	30.5	4	1	3	46.7	1.4	0.918414918414918	NA
1	3	4	32	7/11	541	7	DF	SL	626	57	28	4	1	2	54.3	1.05	0.927536231884058	NA
1	3	4	32	4/110	403	4	FF	LL	627	NA	24	3	1	1	53.1	0.84	0.930578512396694	NA
1	3	4	32	869	E869	E	D	P	628	73	25	4	1	2	47.8	1.08	0.923566878980892	NA
1	3	4	32	3/64	250	3	FF	LL	629	54	23.5	3	1	3	55.1	0.53	0.926388888888889	NA
1	3	4	32	862	E862	E	F	L	630	48.6	22	3	1	2	52.4	0.49	0.93	NA
1	3	4	32	1/94	77	1	DD	PS	631	65	23	3	1	2	43.7	0.9	0.927536231884058	NA
1	3	4	32	7/10	540	7	DF	SL	632	63	25.5	4	1	2	56.1	1.05	0.924132947976879	NA
1	3	4	32	6/50	458	6	DF	SL	633	59.5	25	3	1	1	51.8	0.87	0.91830985915493	NA
1	3	4	32	3/135	305	3	FF	LL	634	51	20.5	3	1	1	53.8	0.45	0.917883211678832	NA
1	3	4	32	1/111	91	1	DD	PS	635	56	28.4	4	1	1	45.2	0.92	0.934285714285714	NA
1	3	4	32	862	E862	E	F	L	636	77	27	4	1	1	61.1	1.69	0.912931478619268	NA
1	3	4	32	4/113	406	4	FF	LL	637	66	20.5	3	1	2	56.6	0.9	0.921190893169877	NA
1	3	4	32	3/8	220	3	FF	LL	638	59.7	27	3	1	1	56.1	0.86	0.92300805729633	NA
1	3	4	32	3/4	218	3	FF	LL	639	66.8	23	3	1	2	52.7	0.74	0.926587301587302	NA
1	3	4	32	3/96	276	3	FF	LL	640	60	25	3	1	2	52.8	0.66	0.928104575163399	NA
2	1	1	1	3/57	246	3	FF	LL	1	63.1	26.5	5	1	3	50	1.66	0.912169312169312	0.351999999999999
2	1	1	1	7/28	554	7	DF	SL	2	59.6	25.5	5	2	3	47.1	1.59	0.921442687747036	0.387999999999998
2	1	1	1	6/59	465	6	DF	SL	3	45.5	23	5	1	3	37.9	1.5	0.921875	0.407999999999998
2	1	1	1	2/123	199	2	DD	SS	4	49.7	22	5	1	4	47.9	1.88	0.912761020881671	0.371999999999999
2	1	1	1	7/47	567	7	DF	SL	5	55.2	25.6	5	1	3	47.8	1.5	0.913093858632677	0.443999999999998
2	1	1	1	867	867	E	D	S	6	49.6	22.4	5	1	2	40.4	0.81	0.930887372013652	0.299999999999999
2	1	1	1	869	869	E	D	P	7	50.7	18.8	5	6	4	40.7	0.65	0.932851239669421	0.267999999999999
2	1	1	1	6/87	482	6	DF	SL	8	42.9	12.4	3	7	5	48.3	0.38	0.903553299492386	0.139999999999999
2	1	1	1	7/57	573	7	DF	SL	9	38	23	4	4	3	46.2	1.05	0.927586206896552	0.299999999999999
2	1	1	1	3/61	248	3	FF	LL	10	72.9	24.3	4	4	3	52.1	1.15	0.923384410393071	0.423999999999998
2	1	1	1	1/67	59	1	DD	PS	11	60.6	21.2	5	4	1	45.2	1	0.928469241773963	0.351999999999998
2	1	1	1	1/73	64	1	DD	PS	12	67	22.3	5	2	3	41.1	1.32	0.924829157175399	0.367999999999998
2	1	1	1	6/25	443	6	DF	SL	13	59.5	21.4	4	1	3	42.8	1.17	0.919808087731323	0.339999999999998
2	1	1	1	4/127	416	4	FF	LL	14	54.1	20	5	3	3	52	1.31	0.916825396825397	0.331999999999999
2	1	1	1	4/72	379	4	FF	LL	15	64.6	19.8	4	1	2	53.1	1.11	0.925503355704698	0.307999999999998
2	1	1	1	7/7	538	7	DF	SL	16	56.7	22	5	2	2	49.3	1.02	0.919558359621451	0.315999999999998
2	1	1	1	2/10	116	2	DD	SS	17	55.3	16	5	2	5	44.6	0.72	0.917525773195876	0.375999999999998
2	1	1	1	6/139	519	6	DF	SL	18	64.1	17.5	4	4	5	41.9	0.79	0.897668393782383	0.391999999999998
2	1	1	1	3/107	285	3	FF	LL	19	63.1	18	4	2	5	61.4	0.74	0.857965451055662	0.367999999999998
2	1	1	1	4/67	375	4	FF	LL	20	66.7	17.4	4	3	5	45	0.82	0.916666666666667	0.355999999999998
2	1	1	2	1/23	21	1	DD	PS	21	64.5	28.5	5	1	7	39.3	1.43	0.90720311486048	0.395999999999999
2	1	1	2	4/7	326	4	FF	LL	22	56.4	25.7	5	2	5	42.2	1.49	0.907911001236094	0.411999999999999
2	1	1	2	6/125	511	6	DF	SL	23	51.3	20.6	5	1	5	39.1	1.15	0.910921766072812	0.355999999999999
2	1	1	2	1/60	52	1	DD	PS	24	66.9	18.8	4	8	4	40	1.07	0.911350455675228	0.335999999999999
2	1	1	2	3/53	245	3	FF	LL	25	70	23.8	4	1	3	48.6	1.4	0.914163090128755	0.403999999999998
2	1	1	2	6/23	441	6	DF	SL	26	59.5	23	5	1	4	42	1.23	0.910153396639883	0.351999999999998
2	1	1	2	1/36	31	1	DD	PS	27	72.5	25.9	5	2	3	39.9	1.69	0.910676532769556	0.423999999999998
2	1	1	2	7/27	553	7	DF	SL	28	50.7	25.8	6	1	4	41.9	1.75	0.90405701754386	0.403999999999998
2	1	1	2	6/152	531	6	DF	SL	29	61	21	5	1	4	36.9	1.01	0.922307692307692	0.343999999999998
2	1	1	2	7/66	579	7	DF	SL	30	56.6	16.2	4	1	4	40.5	0.65	0.918238993710692	0.283999999999999
2	1	1	2	6/140	520	6	DF	SL	31	58.9	21	5	1	3	42.7	0.9	0.911937377690802	0.315999999999998
2	1	1	2	7/70	583	7	DF	SL	32	59.5	16.2	5	1	2	41.6	1.44	0.90612777053455	0.407999999999998
2	1	1	2	6/93	488	6	DF	SL	33	59	21	5	1	7	NA	1.43	0.912911084043849	0.435999999999998
2	1	1	2	1/15	13	1	DD	PS	34	62.6	22.8	5	1	5	34.1	1.71	0.905420353982301	0.451999999999998
2	1	1	2	7/45	565	7	DF	SL	35	53.1	25	5	1	3	47.3	1.48	0.914351851851852	0.399999999999998
2	1	1	2	4/103	398	4	FF	LL	36	53.5	29.6	5	1	4	47.9	0.98	0.921662669864109	0.343999999999998
2	1	1	2	4/121	412	4	FF	LL	37	53.2	18	4	2	4	42.5	0.69	0.922121896162528	0.347999999999999
2	1	1	2	2/27	131	2	DD	SS	38	45.8	17.5	4	7	4	46.4	0.52	0.923641703377386	0.251999999999999
2	1	1	2	4/46	358	4	FF	LL	39	NA	NA	1	9	4	NA	NA	NA	NA
2	1	1	2	4/145	426	4	FF	LL	40	54.7	15	4	2	9	68	0.63	0.912742382271468	0.327999999999999
2	1	1	3	1/78	67	1	DD	PS	41	49.7	18.7	5	2	4	41.9	1.05	0.918032786885246	0.355999999999998
2	1	1	3	2/7	113	2	DD	SS	42	41.6	20.8	6	3	3	48.2	1.56	0.922465208747515	0.451999999999998
2	1	1	3	7/34	558	7	DF	SL	43	52.8	24	6	1	2	42.5	1.41	0.923948220064725	0.415999999999998
2	1	1	3	7/86	596	7	DF	SL	44	45.8	25.5	6	1	2	43.8	1.08	0.913461538461538	0.347999999999999
2	1	1	3	868	868	E	D	S	45	41.5	25.6	6	1	2	44.7	1.47	0.922386483632524	0.411999999999998
2	1	1	3	1/117	97	1	DD	PS	46	41.1	21.9	6	1	2	36.9	0.59	0.929928741092637	0.279999999999999
2	1	1	3	4/134	418	4	FF	LL	47	61.3	20.5	4	1	2	50.5	1.05	0.923469387755102	0.287999999999999
2	1	1	3	869	869	E	D	P	48	50.4	21	5	4	4	49.9	0.88	0.927152317880795	0.295999999999999
2	1	1	3	2/102	183	2	DD	SS	49	45	20	6	1	2	42.7	1.05	0.930371352785146	0.391999999999998
2	1	1	3	3/42	237	3	FF	LL	50	67.6	23.4	4	1	3	42.6	1.04	0.927170868347339	0.351999999999999
2	1	1	3	4/37	351	4	FF	LL	51	61	27	5	1	3	50.4	1.44	0.922829581993569	0.395999999999998
2	1	1	3	4/96	393	4	FF	LL	52	49	21.5	5	1	3	52.2	1.14	0.923745819397993	0.375999999999998
2	1	1	3	4/53	363	4	FF	LL	53	56	19.4	4	3	2	56.4	0.67	0.914649681528662	0.255999999999999
2	1	1	3	3/78	260	3	FF	LL	54	64.4	21.1	4	1	2	39.9	0.63	0.922604422604423	0.335999999999999
2	1	1	3	3/77	259	3	FF	LL	55	60.3	17.8	4	1	2	38.2	0.47	0.932080924855491	0.327999999999998
2	1	1	3	4/75	381	4	FF	LL	56	44.9	17	5	4	2	50.5	0.59	0.930669800235018	0.291999999999999
2	1	1	3	868	868	E	D	S	57	38.7	16.5	5	1	3	53.9	0.51	0.920807453416149	0.367999999999998
2	1	1	3	3/27	231	3	FF	LL	58	61.1	17	4	3	2	38.5	0.43	0.923351158645276	0.319999999999999
2	1	1	3	2/110	188	2	DD	SS	59	46.3	15.6	5	8	1	46.7	0.52	0.922619047619048	0.311999999999999
2	1	1	3	2/140	213	2	DD	SS	60	40.1	18.5	6	6	2	44.8	1.06	0.92	0.339999999999998
2	1	1	4	1/12	10	1	DD	PS	61	60	24	5	3	4	43.9	1.59	0.914790996784566	0.463999999999998
2	1	1	4	3/74	272	3	FF	LL	62	47.3	15.7	5	1	4	46.5	1.41	0.914389799635701	0.391999999999998
2	1	1	4	866	866	E	F	L	63	51.3	25.2	6	1	4	43.2	0.63	0.91839378238342	0.251999999999999
2	1	1	4	6/128	512	6	DF	SL	64	40.7	19	5	1	2	42.2	1.73	0.920092378752887	0.411999999999998
2	1	1	4	2/91	175	2	DD	SS	65	41.4	19.2	5	2	2	40.6	0.45	0.920071047957371	NA
2	1	1	4	2/141	214	2	DD	SS	66	47.8	26	5	1	3	43.4	1.58	0.920603015075377	0.415999999999998
2	1	1	4	2/113	190	2	DD	SS	67	59.6	28.5	5	1	3	41.8	2.24	0.916790490341753	0.487999999999998
2	1	1	4	4/38	352	4	FF	LL	68	64.2	21.8	6	1	2	49.4	1.25	0.926340601060695	0.335999999999999
2	1	1	4	3/127	299	3	FF	LL	69	61.2	23	5	4	3	40.8	1.01	0.927075812274368	0.287999999999999
2	1	1	4	1/5	4	1	DD	PS	70	68.6	27.7	5	1	3	36.7	1.41	0.922782037239869	0.439999999999998
2	1	1	4	2/5	112	2	DD	SS	71	40.9	19.2	5	6	3	46.9	0.61	0.930995475113122	NA
2	1	1	4	6/52	460	6	DF	SL	72	55.5	17.7	5	1	2	43.9	0.63	0.921641791044776	0.319999999999998
2	1	1	4	1/126	103	1	DD	PS	73	57	25.5	5	1	3	37.6	1.36	0.924402445803224	0.419999999999998
2	1	1	4	1/70	62	1	DD	PS	74	63.9	25	5	5	3	33.9	1.12	0.932162325863113	0.375999999999998
2	1	1	4	3/62	249	3	FF	LL	75	73.2	23.8	4	1	3	48.8	1.14	0.929368029739777	0.387999999999998
2	1	1	4	7/67	580	7	DF	SL	76	65.1	28	5	4	2	45.5	1.37	0.924559471365639	0.399999999999998
2	1	1	4	4/47	359	4	FF	LL	77	52.6	19	5	1	5	42.7	1.07	0.916209866875489	0.359999999999998
2	1	1	4	6/58	464	6	DF	SL	78	53.8	14.2	4	1	5	39	0.71	0.913096695226438	0.359999999999999
2	1	1	4	6/101	496	6	DF	SL	79	57.7	16.5	4	3	4	44.4	0.72	0.922330097087379	0.359999999999999
[truncated: 3,761 more rows]
